# Supplementary material for: ComPlEx: conservation and divergence of co-expression networks in A. thaliana, Populus and O. sativa
Source: BMC Genomics. 2014 Feb 6;15:106. doi: 10.1186/1471-2164-15-106 (PMC3925997; doi:10.1186/1471-2164-15-106)
Supplement: Additional file 2 — Gene centrality conservation. [file 1471-2164-15-106-S2.xlsx]

## Sheet: Legend
Additional file 2. Conserved centrality.
In the example below, we list OrthoMCL families containing genes that have the top 10% highest degree centrality ("High Degree") in the gene-gene network ("Genes") in all three species ("Subset At Os Pt"). At the end, we show the fraction of top 10% genes that are in these families (that have conserved high degree centrality) for each species (e.g. "At 0.3"). A P-value for the number of conserved…
Gene Ontology analysis was done using AgriGO (http://bioinfo.cau.edu.cn/agriGO/analysis.php). As a background we used all genes in the network that was in OrthMCL groups with genes from all three species. GO slim was used for the figures.
EXAMPLE:
Genes	High Degree
	At	11463 genes
	Pt	14831 genes
	Os	10173 genes
		9187 OrthoMCL groups
	Subset At Os Pt
	OrthoMCL group	Gene	Degree	Description
	Plant1000	AT4G27300	796	S-locus lectin protein kinase family protein
	Plant1000	AT1G61360	595	S-locus lectin protein kinase family protein
	Plant1000	AT1G11350	591	S-domain-1 13
	Plant1000	AT1G65790	537	receptor kinase 1
	Plant1000	AT4G21390	537	S-locus lectin protein kinase family protein
	Plant1000	Os01g0784700	1036
	Plant1000	POPTR_0011s03770	775
	Plant10015	AT3G54210	1101	Ribosomal protein L17 family protein
	Plant10015	Os03g0815400	885
	Plant10015	POPTR_0016s14970	953
	Plant10015	POPTR_0006s11420	844
		At	0.3	343/1146
		Pt	0.26	379/1483
		Os	0.32	329/1017
		Conserved:	310 groups	P = 0.0000 (0/10000) Rand. median: 36
		Rand. median:	32

## Sheet: Degree
Genes	High Degree
	At	11463 genes
	Pt	14831 genes
	Os	10173 genes
		9187 OrthoMCL groups
	Subset At Os Pt
	OrthoMCL group	Gene	Degree	Description
	Plant1000	AT4G27300	796	S-locus lectin protein kinase family protein
	Plant1000	AT1G61360	595	S-locus lectin protein kinase family protein
	Plant1000	AT1G11350	591	S-domain-1 13
	Plant1000	AT1G65790	537	receptor kinase 1
	Plant1000	AT4G21390	537	S-locus lectin protein kinase family protein
	Plant1000	Os01g0784700	1036
	Plant1000	POPTR_0011s03770	775
	Plant10015	AT3G54210	1101	Ribosomal protein L17 family protein
	Plant10015	Os03g0815400	885
	Plant10015	POPTR_0016s14970	953
	Plant10015	POPTR_0006s11420	844
	Plant10129	AT1G48350	1053	Ribosomal L18p/L5e family protein
	Plant10129	Os03g0828100	716
	Plant10129	POPTR_0155s00210	842
	Plant10139	AT1G12250	1185	Pentapeptide repeat-containing protein
	Plant10139	Os02g0643500	1113
	Plant10139	POPTR_0003s11240	1226
	Plant10157	AT1G55370	1326	NDH-dependent cyclic electron flow 5
	Plant10157	Os03g0748300	733
	Plant10157	POPTR_0019s04960	891
	Plant1018	AT5G25930	633	Protein kinase family protein with leucine-rich repeat domain
	Plant1018	AT4G28650	541	Leucine-rich repeat transmembrane protein kinase family protein
	Plant1018	Os03g0228800	968
	Plant1018	POPTR_0004s23260	951
	Plant1019	AT4G25960	856	P-glycoprotein 2
	Plant1019	AT2G47000	595	ATP binding cassette subfamily B4
	Plant1019	Os04g0459000	1100
	Plant1019	Os04g0642000	747
	Plant1019	POPTR_0010s21720	876
	Plant1019	POPTR_0006s12590	825
	Plant1022	AT5G39000	967	Malectin/receptor-like protein kinase family protein
	Plant1022	AT5G39020	594	Malectin/receptor-like protein kinase family protein
	Plant1022	Os01g0155500	780
	Plant1022	POPTR_0017s13240	872
	Plant10243	AT4G36530	722	alpha/beta-Hydrolases superfamily protein
	Plant10243	Os02g0705100	907
	Plant10243	POPTR_0005s12300	1211
	Plant1025	AT1G60160	539	Potassium transporter family protein
	Plant1025	Os03g0575200	769
	Plant1025	Os03g0574900	688
	Plant1025	POPTR_0001s00580	978
	Plant10261	AT5G35170	1252	adenylate kinase family protein
	Plant10261	Os08g0288200	1217
	Plant10261	POPTR_0018s12140	1255
	Plant10290	AT5G43750	1282	NAD(P)H dehydrogenase 18
	Plant10290	Os01g0929100	1161
	Plant10290	POPTR_0010s08930	1503
	Plant10307	AT1G05190	1257	Ribosomal protein L6 family
	Plant10307	Os03g0751400	809
	Plant10307	Os03g0356300	786
	Plant10307	POPTR_0014s15120	988
	Plant10326	AT5G02120	1143	one helix protein
	Plant10326	Os05g0292800	1062
	Plant10326	POPTR_0006s08850	1049
	Plant10341	AT5G54270	978	light-harvesting chlorophyll B-binding protein 3
	Plant10341	Os07g0562700	724
	Plant10341	POPTR_0001s41780	1097
	Plant10422	AT1G17220	1015	Translation initiation factor 2, small GTP-binding protein
	Plant10422	Os05g0575300	1187
	Plant10422	POPTR_0011s14350	1232
	Plant10422	POPTR_0001s42720	777
	Plant10514	AT4G02790	992	GTP-binding family protein
	Plant10514	Os05g0430400	736
	Plant10514	POPTR_0005s23150	987
	Plant10562	AT3G54890	1000	photosystem I light harvesting complex gene 1
	Plant10562	Os06g0320500	850
	Plant10562	POPTR_0008s04060	1134
	Plant10562	POPTR_0010s22790	1109
	Plant10577	AT1G68830	1002	STT7 homolog STN7
	Plant10577	Os05g0549100	930
	Plant10577	POPTR_0008s11560	1112
	Plant10589	AT2G33450	1037	Ribosomal L28 family
	Plant10589	Os05g0101400	890
	Plant10589	POPTR_0010s07920	1331
	Plant1059	AT3G45140	1077	lipoxygenase 2
	Plant1059	Os02g0194700	868
	Plant1059	POPTR_0001s05320	732
	Plant10590	AT2G05620	1151	proton gradient regulation 5
	Plant10590	Os08g0566600	938
	Plant10590	POPTR_0010s07730	960
	Plant10596	AT3G08010	1133	RNA binding
	Plant10596	Os02g0610800	1205
	Plant10596	POPTR_0009s06470	1204
	Plant10646	AT2G20890	1256	photosystem II reaction center PSB29 protein
	Plant10646	Os07g0558500	1073
	Plant10646	POPTR_0019s14050	1146
	Plant10646	POPTR_0013s14450	915
	Plant10648	AT5G58250	1190
	Plant10648	Os03g0331600	728
	Plant10648	POPTR_0013s15690	780
	Plant10681	AT1G52230	1116	photosystem I subunit H2
	Plant10681	AT3G16140	1113	photosystem I subunit H-1
	Plant10681	Os05g0560000	953
	Plant10681	POPTR_0003s05110	1236
	Plant10693	AT2G05310	1105
	Plant10693	Os03g0595300	1157
	Plant10693	POPTR_0014s16530	1374
	Plant10768	AT5G27290	1271
	Plant10768	Os01g0382700	746
	Plant10768	POPTR_0013s03000	1424
	Plant1077	AT4G21750	784	Homeobox-leucine zipper family protein / lipid-binding START domain-containing protein
	Plant1077	AT4G04890	647	protodermal factor 2
	Plant1077	Os10g0575600	710
	Plant1077	POPTR_0002s23080	1148
	Plant1077	POPTR_0002s15610	979
	Plant10781	AT5G54600	1017	Translation protein SH3-like family protein
	Plant10781	Os06g0683200	756
	Plant10781	POPTR_0001s44110	1176
	Plant10784	AT5G61410	1042	D-ribulose-5-phosphate-3-epimerase
	Plant10784	Os03g0169100	1465
	Plant10784	POPTR_0015s07330	1244
	Plant1082	AT2G03550	1335	alpha/beta-Hydrolases superfamily protein
	Plant1082	Os09g0460400	1322
	Plant1082	Os09g0455500	898
	Plant1082	Os09g0460700	783
	Plant1082	Os09g0460300	768
	Plant1082	POPTR_0009s10780	1089
	Plant1082	POPTR_0004s15020	884
	Plant10858	AT3G10840	1004	alpha/beta-Hydrolases superfamily protein
	Plant10858	Os12g0118400	882
	Plant10858	POPTR_0013s09240	770
	Plant10871	AT1G51110	1090	Plastid-lipid associated protein PAP / fibrillin family protein
	Plant10871	Os07g0470700	993
	Plant10871	POPTR_0001s04900	1213
	Plant10911	AT1G42550	1053	plastid movement impaired1
	Plant10911	Os09g0553900	1274
	Plant10911	POPTR_0005s27690	1289
	Plant10911	POPTR_0002s00750	1105
	Plant10919	AT1G03600	1130	photosystem II family protein
	Plant10919	Os03g0333400	1043
	Plant10919	POPTR_0005s22780	1254
	Plant10963	AT1G08380	1030	photosystem I subunit O
	Plant10963	Os04g0414700	846
	Plant10963	POPTR_0004s20960	806
	Plant10992	AT5G01920	1123	Protein kinase superfamily protein
	Plant10992	Os05g0480000	1078
	Plant10992	POPTR_0006s11020	1260
	Plant10992	POPTR_0016s14540	1029
	Plant11008	AT1G30380	922	photosystem I subunit K
	Plant11008	Os07g0148900	1046
	Plant11008	POPTR_0018s01720	867
	Plant1169	AT1G51500	863	ABC-2 type transporter family protein
	Plant1169	AT1G17840	699	white-brown complex homolog protein 11
	Plant1169	Os12g0411700	701
	Plant1169	POPTR_0001s26290	1100
	Plant1194	AT1G77690	669	like AUX1 3
	Plant1194	Os10g0147400	903
	Plant1194	Os03g0244600	815
	Plant1194	POPTR_0009s13470	832
	Plant1207	AT1G20620	534	catalase 3
	Plant1207	Os03g0131200	1062
	Plant1207	POPTR_0002s01080	729
	Plant13317	AT1G15980	1309	NDH-dependent cyclic electron flow 1
	Plant13317	Os08g0276100	952
	Plant13317	POPTR_0001s03600	1296
	Plant13319	AT1G18060	1222
	Plant13319	Os01g0120500	1143
	Plant13319	POPTR_0012s04760	1571
	Plant13333	AT1G32990	1478	plastid ribosomal protein l11
	Plant13333	Os03g0122200	944
	Plant13333	POPTR_0001s45510	998
	Plant13358	AT1G62750	1097	Translation elongation factor EFG/EF2 protein
	Plant13358	Os04g0538100	1108
	Plant13358	POPTR_0003s11300	1037
	Plant13370	AT1G74470	965	Pyridine nucleotide-disulphide oxidoreductase family protein
	Plant13370	Os02g0744900	805
	Plant13370	POPTR_0012s07060	776
	Plant13432	AT3G01660	1181	S-adenosyl-L-methionine-dependent methyltransferases superfamily protein
	Plant13432	Os04g0481300	1014
	Plant13432	POPTR_0001s35820	1376
	Plant13447	AT3G09580	1239	FAD/NAD(P)-binding oxidoreductase family protein
	Plant13447	Os07g0626800	1173
	Plant13447	POPTR_0001s35370	1379
	Plant13512	AT4G09350	1025	Chaperone DnaJ-domain superfamily protein
	Plant13512	Os11g0216100	1033
	Plant13512	POPTR_0013s11340	1254
	Plant13514	AT4G10340	899	light harvesting complex of photosystem II 5
	Plant13514	Os11g0242800	782
	Plant13514	POPTR_0019s09140	1058
	Plant13518	AT4G12830	971	alpha/beta-Hydrolases superfamily protein
	Plant13518	Os01g0919700	982
	Plant13518	POPTR_0014s17410	1463
	Plant13535	AT4G18370	1306	DEGP protease 5
	Plant13535	Os12g0616600	832
	Plant13535	POPTR_0011s02330	1199
	Plant13558	AT4G37040	775	methionine aminopeptidase 1D
	Plant13558	Os02g0761700	981
	Plant13558	POPTR_0005s18070	966
	Plant13560	AT4G37200	917	Thioredoxin superfamily protein
	Plant13560	Os03g0767500	812
	Plant13560	POPTR_0007s12000	861
	Plant13565	AT4G39970	1275	Haloacid dehalogenase-like hydrolase (HAD) superfamily protein
	Plant13565	Os08g0485900	944
	Plant13565	POPTR_0007s05210	1193
	Plant1358	AT5G04140	1168	glutamate synthase 1
	Plant1358	Os07g0658400	1299
	Plant1358	POPTR_0016s03630	1118
	Plant13609	AT5G45680	1286	FK506-binding protein 13
	Plant13609	Os06g0663800	1018
	Plant13609	POPTR_0001s12230	1263
	Plant13627	AT5G55220	1293	trigger factor type chaperone family protein
	Plant13627	Os06g0308000	986
	Plant13627	POPTR_0015s07690	983
	Plant13631	AT5G57030	1187	Lycopene beta/epsilon cyclase protein
	Plant13631	Os01g0581300	796
	Plant13631	POPTR_0006s14930	919
	Plant1364	AT5G20550	889	2-oxoglutarate (2OG) and Fe(II)-dependent oxygenase superfamily protein
	Plant1364	Os02g0280700	756
	Plant1364	POPTR_0025s00430	910
	Plant1365	AT3G50270	1166	HXXXD-type acyl-transferase family protein
	Plant1365	AT3G50300	812	HXXXD-type acyl-transferase family protein
	Plant1365	Os08g0111300	799
	Plant1365	POPTR_0003s05580	1128
	Plant13681	AT1G65230	1221	Uncharacterized conserved protein (DUF2358)
	Plant13681	Os01g0912700	1187
	Plant13681	POPTR_0013s08320	1095
	Plant13682	AT5G40950	894	ribosomal protein large subunit 27
	Plant13682	Os01g0924000	915
	Plant13682	POPTR_0001s33710	1238
	Plant1374	AT3G01500	1075	carbonic anhydrase 1
	Plant1374	AT5G14740	1004	carbonic anhydrase 2
	Plant1374	Os01g0639900	783
	Plant1374	POPTR_0001s34950	1554
	Plant13760	AT1G49975	1361
	Plant13760	Os03g0731100	1148
	Plant13760	POPTR_0001s29940	1378
	Plant13782	AT4G10300	1158	RmlC-like cupins superfamily protein
	Plant13782	Os04g0445200	866
	Plant13782	POPTR_0013s09550	847
	Plant13832	AT2G34460	1200	NAD(P)-binding Rossmann-fold superfamily protein
	Plant13832	Os06g0360300	880
	Plant13832	POPTR_0011s02760	1239
	Plant13854	AT3G63190	1087	ribosome recycling factor, chloroplast precursor
	Plant13854	Os07g0570700	801
	Plant13854	POPTR_0002s05330	742
	Plant1386	AT5G19220	1383	ADP glucose pyrophosphorylase large subunit 1
	Plant1386	Os03g0735000	908
	Plant1386	POPTR_0008s19960	1302
	Plant13862	AT1G64680	1204
	Plant13862	Os08g0114100	1084
	Plant13862	POPTR_0001s11420	1466
	Plant13940	AT1G26220	1274	Acyl-CoA N-acyltransferases (NAT) superfamily protein
	Plant13940	Os08g0102000	1294
	Plant13940	POPTR_0008s11270	1253
	Plant13950	AT1G49380	1416	cytochrome c biogenesis protein family
	Plant13950	Os03g0769600	719
	Plant13950	POPTR_0009s11490	1170
	Plant13958	AT1G56500	1428	haloacid dehalogenase-like hydrolase family protein
	Plant13958	Os03g0311300	1080
	Plant13958	POPTR_0013s00930	1024
	Plant13963	AT1G64510	1258	Translation elongation factor EF1B/ribosomal protein S6 family protein
	Plant13963	Os03g0843400	865
	Plant13963	POPTR_0001s10930	1002
	Plant13972	AT1G71500	1227	Rieske (2Fe-2S) domain-containing protein
	Plant13972	Os11g0242400	1230
	Plant13972	POPTR_0019s10280	1358
	Plant1400	AT3G14420	1218	Aldolase-type TIM barrel family protein
	Plant1400	AT4G18360	696	Aldolase-type TIM barrel family protein
	Plant1400	Os07g0152900	1193
	Plant1400	POPTR_0001s40480	1318
	Plant1400	POPTR_0011s11390	1214
	Plant14002	AT2G35500	867	shikimate kinase like 2
	Plant14002	Os10g0577700	891
	Plant14002	POPTR_0003s09520	945
	Plant14036	AT3G20680	1023	Domain of unknown function (DUF1995)
	Plant14036	Os05g0500400	1026
	Plant14036	POPTR_0011s13590	1056
	Plant14069	AT3G62910	1195	Peptide chain release factor 1
	Plant14069	Os11g0657100	1124
	Plant14069	POPTR_0014s12790	1135
	Plant14110	AT4G34830	768	Pentatricopeptide repeat (PPR) superfamily protein
	Plant14110	Os10g0181200	1264
	Plant14110	POPTR_0004s17400	946
	Plant14151	AT5G23060	1140	calcium sensing receptor
	Plant14151	Os02g0729400	803
	Plant14151	POPTR_0015s06230	1323
	Plant1419	AT4G12520	732	Bifunctional inhibitor/lipid-transfer protein/seed storage 2S albumin superfamily protein
	Plant1419	Os03g0103200	931
	Plant1419	Os03g0103100	764
	Plant1419	Os02g0662000	757
	Plant1419	Os10g0552800	727
	Plant1419	Os10g0552600	693
	Plant1419	POPTR_0001s00410	1223
	Plant1419	POPTR_0001s15850	897
	Plant14202	AT1G75350	1154	Ribosomal protein L31
	Plant14202	Os01g0633000	947
	Plant14202	POPTR_0002s03470	1176
	Plant14213	AT1G44575	1047	Chlorophyll A-B binding family protein
	Plant14213	Os01g0869800	1044
	Plant14213	POPTR_0002s08410	1295
	Plant1425	AT4G28080	1129	Tetratricopeptide repeat (TPR)-like superfamily protein
	Plant1425	AT1G15290	569	Tetratricopeptide repeat (TPR)-like superfamily protein
	Plant1425	Os02g0255700	1185
	Plant1425	POPTR_0018s11150	1415
	Plant1425	POPTR_0002s17200	1059
	Plant1425	POPTR_0006s19380	991
	Plant1425	POPTR_0014s09410	949
	Plant14261	AT3G23700	1304	Nucleic acid-binding proteins superfamily
	Plant14261	Os03g0844900	979
	Plant14261	POPTR_0014s14580	1450
	Plant14278	AT2G21960	1060
	Plant14278	Os04g0639300	1118
	Plant14278	POPTR_0005s08630	1437
	Plant14315	AT2G24090	1181	Ribosomal protein L35
	Plant14315	Os06g0647100	1214
	Plant14315	POPTR_0018s11170	1186
	Plant14347	AT2G42220	1143	Rhodanese/Cell cycle control phosphatase superfamily protein
	Plant14347	Os09g0279400	1082
	Plant14347	POPTR_0006s05810	1301
	Plant14393	AT1G19150	1225	photosystem I light harvesting complex gene 6
	Plant14393	Os09g0439500	955
	Plant14393	POPTR_0006s14180	1422
	Plant14481	AT3G48420	1179	Haloacid dehalogenase-like hydrolase (HAD) superfamily protein
	Plant14481	Os03g0565200	1071
	Plant14481	POPTR_0015s09990	1444
	Plant14491	AT3G61080	1166	Protein kinase superfamily protein
	Plant14491	Os03g0117800	755
	Plant14491	POPTR_0002s15450	1162
	Plant14505	AT4G13670	642	plastid transcriptionally active 5
	Plant14505	Os04g0514400	1150
	Plant14505	POPTR_0001s14490	897
	Plant14524	AT4G33470	1282	histone deacetylase 14
	Plant14524	Os12g0182700	958
	Plant14524	POPTR_0005s06520	1231
	Plant14567	AT5G53580	1335	NAD(P)-linked oxidoreductase superfamily protein
	Plant14567	Os10g0517400	1011
	Plant14567	POPTR_0015s00930	1353
	Plant14578	AT5G64380	1055	Inositol monophosphatase family protein
	Plant14578	Os06g0664200	910
	Plant14578	POPTR_0017s07040	742
	Plant14636	AT3G25805	1302
	Plant14636	Os04g0462300	719
	Plant14636	POPTR_0010s13730	837
	Plant14650	AT4G02990	772	Mitochondrial transcription termination factor family protein
	Plant14650	Os05g0404000	691
	Plant14650	POPTR_0014s13360	751
	Plant14656	AT5G08740	593	NAD(P)H dehydrogenase C1
	Plant14656	Os06g0214900	951
	Plant14656	POPTR_0007s04850	874
	Plant14675	AT1G32080	1339	membrane protein, putative
	Plant14675	Os10g0578800	1029
	Plant14675	POPTR_0003s09870	1184
	Plant14691	AT1G28140	1001
	Plant14691	Os03g0850600	1049
	Plant14691	POPTR_0001s09760	1376
	Plant14714	AT2G21280	1451	NAD(P)-binding Rossmann-fold superfamily protein
	Plant14714	Os02g0834700	1161
	Plant14714	POPTR_0009s12770	1121
	Plant14720	AT2G35410	1249	RNA-binding (RRM/RBD/RNP motifs) family protein
	Plant14720	Os04g0591000	1097
	Plant14720	POPTR_0001s02370	1238
	Plant14725	AT2G41680	965	NADPH-dependent thioredoxin reductase C
	Plant14725	Os07g0657900	1103
	Plant14725	POPTR_0006s04760	1074
	Plant14731	AT3G09050	1203
	Plant14731	Os01g0853000	727
	Plant14731	POPTR_0006s09800	1456
	Plant14762	AT4G25910	1085	NFU domain protein 3
	Plant14762	Os06g0694500	985
	Plant14762	POPTR_0006s17930	1073
	Plant14773	AT5G03880	1147	Thioredoxin family protein
	Plant14773	Os08g0558200	1088
	Plant14773	POPTR_0006s22950	1205
	Plant14804	AT2G43030	1014	Ribosomal protein L3 family protein
	Plant14804	Os02g0137200	880
	Plant14804	POPTR_0013s06710	988
	Plant14886	AT1G72030	975	Acyl-CoA N-acyltransferases (NAT) superfamily protein
	Plant14886	Os07g0264800	886
	Plant14886	POPTR_0005s05630	1031
	Plant14894	AT2G36145	1085
	Plant14894	Os01g0862200	979
	Plant14894	POPTR_0006s22650	1348
	Plant14902	AT3G23400	1007	Plastid-lipid associated protein PAP / fibrillin family protein
	Plant14902	Os11g0595200	815
	Plant14902	POPTR_0008s16890	1083
	Plant14917	AT4G09010	1224	ascorbate peroxidase 4
	Plant14917	Os04g0602100	1147
	Plant14917	POPTR_0005s17350	1176
	Plant14938	AT5G57345	1178
	Plant14938	Os06g0694800	1206
	Plant14938	POPTR_0006s17950	1267
	Plant1498	AT5G35790	1096	glucose-6-phosphate dehydrogenase 1
	Plant1498	Os03g0412800	845
	Plant1498	POPTR_0014s16480	1216
	Plant1552	AT4G26700	574	fimbrin 1
	Plant1552	Os01g0514600	843
	Plant1552	POPTR_0002s25290	791
	Plant1561	AT3G28040	901	Leucine-rich receptor-like protein kinase family protein
	Plant1561	AT3G56370	557	Leucine-rich repeat protein kinase family protein
	Plant1561	Os01g0821900	1216
	Plant1561	Os03g0335500	1199
	Plant1561	Os01g0957100	968
	Plant1561	POPTR_0002s23470	896
	Plant1620	AT5G60600	1266	4-hydroxy-3-methylbut-2-enyl diphosphate synthase
	Plant1620	Os02g0603800	838
	Plant1620	POPTR_0009s01900	888
	Plant1644	AT5G58140	1138	phototropin 2
	Plant1644	AT3G45780	868	phototropin 1
	Plant1644	Os04g0304200	1358
	Plant1644	POPTR_0004s21940	1292
	Plant1664	AT5G64940	819	ABC2 homolog 13
	Plant1664	Os02g0575500	990
	Plant1664	POPTR_0005s08490	1303
	Plant1664	POPTR_0007s06450	1151
	Plant1714	AT5G38420	682	Ribulose bisphosphate carboxylase (small chain) family protein
	Plant1714	Os12g0292400	1224
	Plant1714	Os12g0274700	1091
	Plant1714	POPTR_0004s09910	1713
	Plant1714	POPTR_0005s15660	1341
	Plant1808	AT1G75100	804	J-domain protein required for chloroplast accumulation response 1
	Plant1808	Os03g0198300	841
	Plant1808	POPTR_0014s04210	1209
	Plant1810	AT5G48790	1417	Domain of unknown function (DUF1995)
	Plant1810	Os02g0129300	884
	Plant1810	POPTR_0003s09960	1108
	Plant1826	AT3G12780	1210	phosphoglycerate kinase 1
	Plant1826	Os05g0496200	976
	Plant1826	POPTR_0008s08410	1130
	Plant1826	POPTR_0010s17860	845
	Plant1855	AT2G21330	1197	fructose-bisphosphate aldolase 1
	Plant1855	AT4G38970	1043	fructose-bisphosphate aldolase 2
	Plant1855	Os11g0171300	1071
	Plant1855	POPTR_0004s16920	1577
	Plant1855	POPTR_0009s12710	1364
	Plant1855	POPTR_0007s13800	1031
	Plant1893	AT1G23310	1091	glutamate:glyoxylate aminotransferase
	Plant1893	Os07g0108300	1350
	Plant1893	POPTR_0008s19160	1113
	Plant1893	POPTR_0010s05530	756
	Plant1973	AT2G13360	923	alanine:glyoxylate aminotransferase
	Plant1973	Os08g0502700	1092
	Plant1973	POPTR_0009s05240	1291
	Plant1973	POPTR_0001s26020	1259
	Plant1982	AT2G30950	843	FtsH extracellular protease family
	Plant1982	AT1G06430	727	FTSH protease 8
	Plant1982	Os06g0669400	1192
	Plant1982	POPTR_0002s22560	1118
	Plant1982	POPTR_0014s13560	1053
	Plant2060	AT5G45930	1335	magnesium chelatase i2
	Plant2060	AT4G18480	1180	P-loop containing nucleoside triphosphate hydrolases superfamily protein
	Plant2060	Os03g0563300	797
	Plant2060	POPTR_0004s05270	1106
	Plant2125	AT2G29650	1202	phosphate transporter 4;1
	Plant2125	AT4G00370	702	Major facilitator superfamily protein
	Plant2125	Os01g0279700	1084
	Plant2125	Os09g0570400	859
	Plant2125	POPTR_0014s08150	1297
	Plant2125	POPTR_0009s04840	1237
	Plant2125	POPTR_0001s25690	770
	Plant2173	AT5G06530	569	ABC-2 type transporter family protein
	Plant2173	Os03g0157400	1048
	Plant2173	POPTR_0016s06620	1168
	Plant2173	POPTR_0006s21400	951
	Plant2181	AT5G36700	1300	2-phosphoglycolate phosphatase 1
	Plant2181	Os04g0490800	1172
	Plant2181	POPTR_0010s18770	1348
	Plant2181	POPTR_0008s07710	1117
	Plant2226	AT4G26760	643	microtubule-associated protein 65-2
	Plant2226	Os02g0720200	973
	Plant2226	Os06g0308300	968
	Plant2226	POPTR_0011s09500	770
	Plant2314	AT2G42750	660	DNAJ heat shock N-terminal domain-containing protein
	Plant2314	Os01g0730500	1104
	Plant2314	POPTR_0014s14030	789
	Plant2353	AT2G42130	1357	Plastid-lipid associated protein PAP / fibrillin family protein
	Plant2353	Os04g0665800	782
	Plant2353	POPTR_0016s04520	862
	Plant2361	AT2G30170	1206	Protein phosphatase 2C family protein
	Plant2361	Os01g0164600	1076
	Plant2361	POPTR_0001s28930	804
	Plant2492	AT4G24770	1045	31-kDa RNA binding protein
	Plant2492	AT5G50250	830	chloroplast RNA-binding protein 31B
	Plant2492	Os09g0565200	1027
	Plant2492	Os08g0557100	684
	Plant2492	POPTR_0012s09200	939
	Plant2492	POPTR_0015s09810	884
	Plant2512	AT3G49140	586	Pentatricopeptide repeat (PPR) superfamily protein
	Plant2512	Os11g0544000	687
	Plant2512	POPTR_0004s07090	786
	Plant2585	AT2G33180	1109
	Plant2585	Os09g0481800	932
	Plant2585	POPTR_0001s14110	1123
	Plant2943	AT5G35630	651	glutamine synthetase 2
	Plant2943	Os04g0659100	881
	Plant2943	POPTR_0010s03010	778
	Plant2943	POPTR_0008s20460	728
	Plant3000	AT5G13630	932	magnesium-chelatase subunit chlH, chloroplast, putative / Mg-protoporphyrin IX chelatase, putative (CHLH)
	Plant3000	Os03g0323200	902
	Plant3000	POPTR_0006s04960	1241
	Plant3019	AT4G02920	942
	Plant3019	Os05g0143300	698
	Plant3019	POPTR_0002s22470	1103
	Plant3019	POPTR_0014s13430	951
	Plant3076	AT3G26080	1015	plastid-lipid associated protein PAP / fibrillin family protein
	Plant3076	Os03g0704100	982
	Plant3076	POPTR_0003s01500	878
	Plant3094	AT2G26500	1029	cytochrome b6f complex subunit (petM), putative
	Plant3094	Os03g0765900	900
	Plant3094	POPTR_0004s15440	1556
	Plant3094	POPTR_0014s03630	764
	Plant3138	AT2G37240	776	Thioredoxin superfamily protein
	Plant3138	Os03g0284600	917
	Plant3138	POPTR_0006s13540	1321
	Plant3302	AT3G59400	1011	enzyme binding;tetrapyrrole binding
	Plant3302	Os11g0267000	851
	Plant3302	POPTR_0007s02000	1250
	Plant3302	POPTR_2108s00210	829
	Plant3425	AT1G58290	666	Glutamyl-tRNA reductase family protein
	Plant3425	Os10g0502400	798
	Plant3425	POPTR_0002s10870	1048
	Plant3428	AT1G12900	1052	glyceraldehyde 3-phosphate dehydrogenase A subunit 2
	Plant3428	AT3G26650	950	glyceraldehyde 3-phosphate dehydrogenase A subunit
	Plant3428	Os04g0459500	1092
	Plant3428	POPTR_0014s13660	1481
	Plant3428	POPTR_0002s22600	1316
	Plant3497	AT4G28890	849	RING/U-box superfamily protein
	Plant3497	Os05g0596500	728
	Plant3497	POPTR_0018s09200	799
	Plant3499	AT2G20570	1054	GBF's pro-rich region-interacting factor 1
	Plant3499	Os06g0348800	764
	Plant3499	POPTR_0007s01230	1132
	Plant3510	AT2G28800	1109	63 kDa inner membrane family protein
	Plant3510	Os01g0151200	1330
	Plant3510	POPTR_0001s24450	1357
	Plant3510	POPTR_0009s03440	990
	Plant3536	AT5G01530	1104	light harvesting complex photosystem II
	Plant3536	AT3G08940	1005	light harvesting complex photosystem II
	Plant3536	Os07g0558400	838
	Plant3536	POPTR_0006s10040	1040
	Plant3536	POPTR_0016s12260	805
	Plant3603	AT4G29060	1230	elongation factor Ts family protein
	Plant3603	Os12g0541500	1029
	Plant3603	POPTR_0018s09080	1135
	Plant3634	AT5G46110	1085	Glucose-6-phosphate/phosphate translocator-related
	Plant3634	Os05g0241200	856
	Plant3634	POPTR_0011s05670	1232
	Plant3634	POPTR_0004s04860	1198
	Plant3648	AT2G44920	1344	Tetratricopeptide repeat (TPR)-like superfamily protein
	Plant3648	Os01g0144100	779
	Plant3648	POPTR_0010s20770	1283
	Plant3709	AT1G08540	1244	RNApolymerase sigma subunit 2
	Plant3709	Os03g0271100	996
	Plant3709	Os11g0448400	713
	Plant3709	POPTR_0013s06770	1312
	Plant3770	AT1G64860	1273	sigma factor A
	Plant3770	Os08g0163400	986
	Plant3770	POPTR_0019s06020	1463
	Plant3824	AT3G13120	1325	Ribosomal protein S10p/S20e family protein
	Plant3824	Os03g0196800	961
	Plant3824	POPTR_0001s37430	1025
	Plant3924	AT3G63490	1269	Ribosomal protein L1p/L10e family
	Plant3924	Os05g0388500	1170
	Plant3924	POPTR_0001s26970	1384
	Plant3924	POPTR_0009s06200	724
	Plant3937	AT3G12930	1341	Lojap-related protein
	Plant3937	Os09g0493600	757
	Plant3937	POPTR_0011s14610	1110
	Plant3984	AT1G07320	1093	ribosomal protein L4
	Plant3984	Os03g0265400	1043
	Plant3984	POPTR_0006s23770	1124
	Plant4035	AT3G15840	1243	post-illumination chlorophyll fluorescence increase
	Plant4035	Os03g0586500	698
	Plant4035	POPTR_0001s21140	1525
	Plant4036	AT3G25690	1514	Hydroxyproline-rich glycoprotein family protein
	Plant4036	Os11g0105750	1122
	Plant4036	POPTR_0010s14080	1533
	Plant4286	AT1G60950	921	2Fe-2S ferredoxin-like superfamily protein
	Plant4286	AT1G10960	594	ferredoxin 1
	Plant4286	Os08g0104600	928
	Plant4286	POPTR_0004s22810	1473
	Plant4286	POPTR_0003s01090	1263
	Plant4321	AT4G01150	1109
	Plant4321	Os06g0264800	1066
	Plant4321	POPTR_0014s08960	1427
	Plant4321	POPTR_0002s16850	1422
	Plant4376	AT1G14270	1142	CAAX amino terminal protease family protein
	Plant4376	Os09g0413200	1076
	Plant4376	POPTR_0008s14690	1236
	Plant4387	AT1G18730	1211	NDH dependent flow 6
	Plant4387	Os02g0744000	1042
	Plant4387	POPTR_0012s07040	1456
	Plant4411	AT1G35340	955	ATP-dependent protease La (LON) domain protein
	Plant4411	Os11g0219000	1142
	Plant4411	POPTR_0013s11030	1293
	Plant4454	AT2G21385	874
	Plant4454	Os09g0531100	926
	Plant4454	POPTR_0004s16800	1268
	Plant4468	AT1G05140	1043	Peptidase M50 family protein
	Plant4468	AT2G32480	826	ARABIDOPSIS SERIN PROTEASE
	Plant4468	Os03g0579000	860
	Plant4468	POPTR_0002s21310	1286
	Plant4468	POPTR_0014s15230	1230
	Plant4569	AT4G18810	1095	NAD(P)-binding Rossmann-fold superfamily protein
	Plant4569	Os02g0234500	1341
	Plant4569	POPTR_0004s05960	1246
	Plant4638	AT5G58330	1139	lactate/malate dehydrogenase family protein
	Plant4638	Os08g0562100	1092
	Plant4638	POPTR_0008s03160	1342
	Plant4684	AT1G78995	1084
	Plant4684	Os06g0704200	1130
	Plant4684	POPTR_0007s15070	838
	Plant4697	AT3G26570	1063	phosphate transporter 2;1
	Plant4697	Os02g0593500	1171
	Plant4697	POPTR_0008s19070	1013
	Plant4697	POPTR_0010s05630	817
	Plant4713	AT2G41940	1078	zinc finger protein 8
	Plant4713	Os02g0775600	847
	Plant4713	POPTR_0006s20970	1256
	Plant4725	AT5G02830	821	Tetratricopeptide repeat (TPR)-like superfamily protein
	Plant4725	Os03g0284900	751
	Plant4725	POPTR_0006s13500	1401
	Plant4746	AT1G08980	786	amidase 1
	Plant4746	Os04g0118100	690
	Plant4746	POPTR_0013s02510	1206
	Plant4746	POPTR_1567s00200	1052
	Plant4761	AT3G46780	1196	plastid transcriptionally active 16
	Plant4761	Os05g0291700	1101
	Plant4761	POPTR_0001s25160	1380
	Plant4761	POPTR_0009s04180	1269
	Plant4784	AT5G35100	741	Cyclophilin-like peptidyl-prolyl cis-trans isomerase family protein
	Plant4784	Os08g0292600	1087
	Plant4784	POPTR_0006s20430	1273
	Plant4868	AT3G26710	1456	cofactor assembly of complex C
	Plant4868	Os11g0526200	837
	Plant4868	POPTR_0001s46750	1224
	Plant4870	AT4G26530	986	Aldolase superfamily protein
	Plant4870	Os06g0608700	1054
	Plant4870	POPTR_0001s47210	1701
	Plant4891	AT2G46820	1307	photosystem I P subunit
	Plant4891	Os07g0469100	1076
	Plant4891	POPTR_0002s18110	1513
	Plant4891	POPTR_0014s10200	1289
	Plant4897	AT3G27690	931	photosystem II light harvesting complex gene 2.3
	Plant4897	AT2G05100	830	photosystem II light harvesting complex gene 2.1
	Plant4897	Os03g0592500	730
	Plant4897	POPTR_0002s22220	1058
	Plant4897	POPTR_0014s16300	777
	Plant5010	AT1G13270	834	methionine aminopeptidase 1B
	Plant5010	Os04g0610500	716
	Plant5010	POPTR_0008s11610	1056
	Plant5079	AT2G36000	1403	Mitochondrial transcription termination factor family protein
	Plant5079	Os03g0360600	962
	Plant5079	POPTR_0016s07290	864
	Plant5112	AT1G76310	652	CYCLIN B2;4
	Plant5112	Os06g0726800	958
	Plant5112	Os04g0563700	940
	Plant5112	POPTR_0005s27280	908
	Plant5112	POPTR_0002s01100	822
	Plant5165	AT2G48070	1117	resistance to phytophthora 1
	Plant5165	Os05g0404400	1053
	Plant5165	POPTR_0014s13350	1402
	Plant5212	AT4G27800	1017	thylakoid-associated phosphatase 38
	Plant5212	Os01g0552300	991
	Plant5212	POPTR_0015s01290	1252
	Plant5234	AT5G38660	1361	acclimation of photosynthesis to environment
	Plant5234	Os08g0359000	1284
	Plant5234	POPTR_0004s10180	1213
	Plant5269	AT1G61520	962	photosystem I light harvesting complex gene 3
	Plant5269	Os02g0197600	738
	Plant5269	POPTR_0014s17070	1029
	Plant5281	AT4G20360	993	RAB GTPase homolog E1B
	Plant5281	Os02g0595700	1013
	Plant5281	POPTR_0003s12160	1293
	Plant5281	POPTR_0001s08770	1063
	Plant5324	AT5G42270	999	FtsH extracellular protease family
	Plant5324	AT1G50250	673	FTSH protease 1
	Plant5324	Os06g0725900	1084
	Plant5324	POPTR_0002s01320	1175
	Plant5330	AT1G67740	1093	photosystem II BY
	Plant5330	Os08g0119800	931
	Plant5330	POPTR_0008s18230	1075
	Plant5406	AT1G20810	1073	FKBP-like peptidyl-prolyl cis-trans isomerase family protein
	Plant5406	Os02g0117600	802
	Plant5406	POPTR_0005s27630	1237
	Plant5407	AT3G56940	1138	dicarboxylate diiron protein, putative (Crd1)
	Plant5407	Os01g0279100	995
	Plant5407	POPTR_0016s02570	1218
	Plant5407	POPTR_0006s02810	1169
	Plant5503	AT1G67700	1252
	Plant5503	Os02g0600200	872
	Plant5503	POPTR_0010s06350	1250
	Plant5618	AT1G68590	1086	Ribosomal protein PSRP-3/Ycf65
	Plant5618	Os04g0461100	897
	Plant5618	POPTR_0008s11750	957
	Plant5627	AT4G02530	1458	chloroplast thylakoid lumen protein
	Plant5627	Os06g0705100	978
	Plant5627	POPTR_0006s06680	1318
	Plant5627	POPTR_0018s12970	1024
	Plant5629	AT3G52380	1228	chloroplast RNA-binding protein 33
	Plant5629	Os07g0158300	1081
	Plant5629	POPTR_0006s21650	1076
	Plant5629	POPTR_0016s06870	787
	Plant5674	AT4G21280	1215	photosystem II subunit QA
	Plant5674	AT4G05180	1056	photosystem II subunit Q-2
	Plant5674	Os07g0544800	783
	Plant5674	POPTR_0004s03160	1222
	Plant5674	POPTR_0011s03390	955
	Plant5755	AT2G37660	1196	NAD(P)-binding Rossmann-fold superfamily protein
	Plant5755	Os05g0110300	688
	Plant5755	POPTR_0006s08710	1067
	Plant5762	AT2G35370	1173	glycine decarboxylase complex H
	Plant5762	AT1G32470	1157	Single hybrid motif superfamily protein
	Plant5762	Os10g0516100	1092
	Plant5762	POPTR_0001s02770	1491
	Plant5762	POPTR_0003s08760	1468
	Plant5865	AT1G52870	1204	Peroxisomal membrane 22 kDa (Mpv17/PMP22) family protein
	Plant5865	Os03g0583800	801
	Plant5865	POPTR_0011s12440	1202
	Plant5973	AT3G52150	1130	RNA-binding (RRM/RBD/RNP motifs) family protein
	Plant5973	Os09g0279500	688
	Plant5973	POPTR_0009s07030	1153
	Plant6036	AT5G05740	1198	ethylene-dependent gravitropism-deficient and yellow-green-like 2
	Plant6036	Os01g0142100	1025
	Plant6036	POPTR_0008s06640	1298
	Plant6068	AT5G51110	1347	Transcriptional coactivator/pterin dehydratase
	Plant6068	Os03g0100200	700
	Plant6068	POPTR_0012s11410	982
	Plant6076	AT5G57930	998	Arabidopsis thaliana protein of unknown function (DUF794)
	Plant6076	Os02g0732900	1027
	Plant6076	POPTR_0006s19750	1067
	Plant6094	AT3G26740	952	CCR-like
	Plant6094	Os01g0102900	714
	Plant6094	POPTR_0001s13100	988
	Plant6141	AT4G39710	1414	FK506-binding protein 16-2
	Plant6141	Os02g0751600	1073
	Plant6141	POPTR_0005s08150	1567
	Plant6156	AT4G32260	1207	ATPase, F0 complex, subunit B/B', bacterial/chloroplast
	Plant6156	Os03g0278900	1233
	Plant6156	POPTR_0006s27170	1410
	Plant6156	POPTR_0018s01830	1125
	Plant6173	AT1G31330	1051	photosystem I subunit F
	Plant6173	Os03g0778100	921
	Plant6173	POPTR_0001s11600	1165
	Plant6181	AT3G55800	1161	sedoheptulose-bisphosphatase
	Plant6181	Os04g0234600	1145
	Plant6181	POPTR_0010s20060	1292
	Plant6238	AT2G43560	1370	FKBP-like peptidyl-prolyl cis-trans isomerase family protein
	Plant6238	Os08g0541400	1061
	Plant6238	POPTR_0007s01420	791
	Plant6245	AT1G55670	1003	photosystem I subunit G
	Plant6245	Os09g0481200	1024
	Plant6245	POPTR_0011s17170	1069
	Plant6245	POPTR_0001s47590	1002
	Plant6318	AT1G03160	670	FZO-like
	Plant6318	Os05g0390100	850
	Plant6318	POPTR_0005s23080	923
	Plant6347	AT4G12800	1068	photosystem I subunit l
	Plant6347	Os12g0420400	821
	Plant6347	POPTR_0014s17400	1248
	Plant6347	POPTR_0002s24070	1059
	Plant6396	AT3G19800	1163	Protein of unknown function (DUF177)
	Plant6396	Os04g0525000	1209
	Plant6396	POPTR_0005s09750	1382
	Plant6446	AT2G24820	1328	translocon at the inner envelope membrane of chloroplasts 55-II
	Plant6446	Os02g0792800	1101
	Plant6446	POPTR_0018s02890	1092
	Plant6446	POPTR_0006s28310	810
	Plant6507	AT1G54350	683	ABC transporter family protein
	Plant6507	Os01g0218700	1027
	Plant6507	POPTR_0010s18400	943
	Plant6516	AT3G51510	1403
	Plant6516	Os05g0490900	1078
	Plant6516	POPTR_0001s46010	904
	Plant6534	AT5G51010	1160	Rubredoxin-like superfamily protein
	Plant6534	Os11g0528500	892
	Plant6534	POPTR_0015s11940	1112
	Plant6564	AT4G24930	1259	thylakoid lumenal 17.9 kDa protein, chloroplast
	Plant6564	Os01g0102300	1031
	Plant6564	POPTR_0015s10960	921
	Plant6612	AT1G76100	1241	plastocyanin 1
	Plant6612	AT1G20340	941	Cupredoxin superfamily protein
	Plant6612	Os06g0101600	723
	Plant6612	POPTR_0002s01740	1180
	Plant6612	POPTR_0005s26740	1064
	Plant6615	AT1G21350	1334	Thioredoxin superfamily protein
	Plant6615	Os07g0260300	1115
	Plant6615	POPTR_0002s07180	1109
	Plant6780	AT5G64840	655	general control non-repressible 5
	Plant6780	Os11g0603200	1020
	Plant6780	POPTR_0007s06620	1170
	Plant6784	AT5G13650	1207	elongation factor family protein
	Plant6784	Os02g0285800	1027
	Plant6784	POPTR_0006s05160	1075
	Plant6794	AT5G40500	833
	Plant6794	Os04g0482900	723
	Plant6794	POPTR_0017s10750	844
	Plant6804	AT5G64040	1007	photosystem I reaction center subunit PSI-N, chloroplast, putative / PSI-N, putative (PSAN)
	Plant6804	Os12g0189400	970
	Plant6804	POPTR_0007s04160	1235
	Plant6804	POPTR_0005s06420	1039
	Plant6842	AT1G75690	1298	DnaJ/Hsp40 cysteine-rich domain superfamily protein
	Plant6842	Os03g0244000	971
	Plant6842	POPTR_0002s02520	1274
	Plant6849	AT2G33800	916	Ribosomal protein S5 family protein
	Plant6849	Os03g0452300	882
	Plant6849	POPTR_0004s04550	977
	Plant6859	AT5G09820	612	Plastid-lipid associated protein PAP / fibrillin family protein
	Plant6859	Os04g0422000	737
	Plant6859	POPTR_0001s31680	1188
	Plant6896	AT4G27700	1252	Rhodanese/Cell cycle control phosphatase superfamily protein
	Plant6896	Os09g0530000	1002
	Plant6896	POPTR_0015s01040	1000
	Plant6896	POPTR_0012s02760	947
	Plant6950	AT1G76540	578	cyclin-dependent kinase B2;1
	Plant6950	Os08g0512600	1001
	Plant6950	POPTR_0005s27890	962
	Plant7036	AT5G03940	863	chloroplast signal recognition particle 54 kDa subunit
	Plant7036	Os11g0153700	1125
	Plant7036	POPTR_0006s22810	990
	Plant7051	AT1G16720	781	high chlorophyll fluorescence phenotype 173
	Plant7051	Os06g0704700	817
	Plant7051	POPTR_0007s15080	1276
	Plant7092	AT1G08520	1008	ALBINA 1
	Plant7092	Os03g0811100	867
	Plant7092	POPTR_0009s05400	1101
	Plant7110	AT1G53670	848	methionine sulfoxide reductase B 1
	Plant7110	Os06g0472000	749
	Plant7110	POPTR_0011s11490	797
	Plant7138	AT1G35680	1137	Ribosomal protein L21
	Plant7138	Os02g0259600	987
	Plant7138	POPTR_0013s11720	919
	Plant7174	AT1G07010	1044	Calcineurin-like metallo-phosphoesterase superfamily protein
	Plant7174	Os10g0394100	1206
	Plant7174	POPTR_0009s08160	1261
	Plant7206	AT1G64770	1231	NDH-dependent cyclic electron flow 1
	Plant7206	Os03g0158300	1077
	Plant7206	POPTR_0019s04970	1258
	Plant7214	AT1G79510	1262	Uncharacterized conserved protein (DUF2358)
	Plant7214	Os04g0613300	685
	Plant7214	POPTR_0010s18010	757
	Plant7248	AT2G47910	1104	chlororespiratory reduction 6
	Plant7248	Os08g0167500	1183
	Plant7248	POPTR_0006s05910	1399
	Plant7273	AT3G26085	1222	CAAX amino terminal protease family protein
	Plant7273	Os05g0295200	1144
	Plant7273	POPTR_0008s18170	1163
	Plant7274	AT3G26900	1335	shikimate kinase like 1
	Plant7274	Os01g0102600	1053
	Plant7274	POPTR_0017s08970	1252
	Plant7295	AT4G03280	1001	photosynthetic electron transfer C
	Plant7295	Os07g0556200	1064
	Plant7295	POPTR_0019s14100	1373
	Plant7310	AT4G29670	566	atypical CYS HIS rich thioredoxin 2
	Plant7310	Os05g0200100	990
	Plant7310	POPTR_0006s15520	723
	Plant7322	AT5G17230	1292	PHYTOENE SYNTHASE
	Plant7322	Os06g0729000	828
	Plant7322	POPTR_0017s02080	999
	Plant7343	AT5G11450	1086	Mog1/PsbP/DUF1795-like photosystem II reaction center PsbP family protein
	Plant7343	Os01g0617900	868
	Plant7343	POPTR_0006s26270	872
	Plant7370	AT1G60600	1264	UbiA prenyltransferase family protein
	Plant7370	Os03g0190100	823
	Plant7370	POPTR_0017s07770	743
	Plant7409	AT2G41120	622
	Plant7409	Os11g0130200	960
	Plant7409	POPTR_0006s02610	1407
	Plant7422	AT5G08050	1204	Protein of unknown function (DUF1118)
	Plant7422	Os12g0575000	1054
	Plant7422	POPTR_0015s06950	1530
	Plant7430	AT3G47430	981	peroxin 11B
	Plant7430	Os04g0534600	1116
	Plant7430	POPTR_0003s10830	1601
	Plant7502	AT5G39830	1071	Trypsin family protein with PDZ domain
	Plant7502	Os04g0459900	1191
	Plant7502	POPTR_0004s13440	1039
	Plant7523	AT1G76450	1345	Photosystem II reaction center PsbP family protein
	Plant7523	Os08g0512500	919
	Plant7523	POPTR_0005s27800	1311
	Plant7535	AT1G65260	1209	plastid transcriptionally active 4
	Plant7535	Os01g0895100	1166
	Plant7535	POPTR_0006s12560	1137
	Plant7551	AT3G54770	761	RNA-binding (RRM/RBD/RNP motifs) family protein
	Plant7551	Os03g0286500	845
	Plant7551	POPTR_0010s22380	1083
	Plant7702	AT1G12800	1288	Nucleic acid-binding, OB-fold-like protein
	Plant7702	Os02g0115600	760
	Plant7702	POPTR_0003s12430	1013
	Plant7722	AT1G54780	1168	thylakoid lumen 18.3 kDa protein
	Plant7722	Os05g0401100	1132
	Plant7722	POPTR_0013s02740	1346
	Plant7722	POPTR_0005s04090	1331
	Plant7731	AT5G17170	1155	rubredoxin family protein
	Plant7731	Os08g0162600	1147
	Plant7731	POPTR_0019s05950	1292
	Plant7733	AT1G23740	1198	Oxidoreductase, zinc-binding dehydrogenase family protein
	Plant7733	Os08g0379400	1163
	Plant7733	POPTR_0016s14310	1384
	Plant7766	AT1G78630	1005	Ribosomal protein L13 family protein
	Plant7766	Os01g0749200	917
	Plant7766	POPTR_0001s39310	1013
	Plant7784	AT4G13220	897
	Plant7784	Os12g0276100	749
	Plant7784	POPTR_0002s25310	1271
	Plant7785	AT2G20260	1021	photosystem I subunit E-2
	Plant7785	AT4G28750	994	Photosystem I reaction centre subunit IV / PsaE protein
	Plant7785	Os07g0435300	1002
	Plant7785	POPTR_0002s25510	943
	Plant7804	AT5G66190	1159	ferredoxin-NADP(+)-oxidoreductase 1
	Plant7804	Os02g0103800	1237
	Plant7804	POPTR_0005s11500	1424
	Plant7804	POPTR_0007s09630	1364
	Plant7828	AT5G13510	1230	Ribosomal protein L10 family protein
	Plant7828	Os03g0284400	965
	Plant7828	POPTR_0010s22290	1219
	Plant7832	AT5G30510	1090	ribosomal protein S1
	Plant7832	Os03g0315800	888
	Plant7832	POPTR_0008s10050	1258
	Plant7832	POPTR_0010s16010	772
	Plant7859	AT1G06680	1015	photosystem II subunit P-1
	Plant7859	Os07g0141400	872
	Plant7859	POPTR_0002s05660	1236
	Plant7859	POPTR_0005s22830	1092
	Plant7875	AT2G24060	868	Translation initiation factor 3 protein
	Plant7875	AT4G30690	606	Translation initiation factor 3 protein
	Plant7875	Os02g0794400	1124
	Plant7875	POPTR_0018s11300	999
	Plant7876	AT2G34860	1419	DnaJ/Hsp40 cysteine-rich domain superfamily protein
	Plant7876	Os08g0463900	1053
	Plant7876	POPTR_0001s04720	1065
	Plant7884	AT3G50820	1200	photosystem II subunit O-2
	Plant7884	AT5G66570	967	PS II oxygen-evolving complex 1
	Plant7884	Os01g0501800	915
	Plant7884	POPTR_0007s12070	1060
	Plant7884	POPTR_0005s13860	1038
	Plant8248	AT5G22340	988
	Plant8248	Os03g0322600	1049
	Plant8248	POPTR_0009s16210	840
	Plant8292	AT1G02910	730	tetratricopeptide repeat (TPR)-containing protein
	Plant8292	Os01g0358300	1075
	Plant8292	POPTR_0002s20780	1182
	Plant8348	AT5G44520	660	NagB/RpiA/CoA transferase-like superfamily protein
	Plant8348	Os03g0781400	1096
	Plant8348	POPTR_0011s15900	994
	Plant8393	AT4G04640	1204	ATPase, F1 complex, gamma subunit protein
	Plant8393	Os07g0513000	1222
	Plant8393	POPTR_0004s01470	1305
	Plant8449	AT5G07020	1140	proline-rich family protein
	Plant8449	Os02g0556800	846
	Plant8449	POPTR_0003s19210	1548
	Plant8457	AT4G23890	1093
	Plant8457	Os07g0196200	1019
	Plant8457	POPTR_0001s10650	1205
	Plant8527	AT3G63140	1179	chloroplast stem-loop binding protein of 41 kDa
	Plant8527	Os07g0212200	1361
	Plant8527	POPTR_0005s23110	1536
	Plant8527	POPTR_0002s05390	1345
	Plant8538	AT5G14320	1159	Ribosomal protein S13/S18 family
	Plant8538	Os03g0704000	773
	Plant8538	POPTR_0002s08900	1174
	Plant8538	POPTR_0005s16160	957
	Plant8598	AT3G18890	1398	NAD(P)-binding Rossmann-fold superfamily protein
	Plant8598	Os10g0100300	1096
	Plant8598	POPTR_0009s11450	1388
	Plant8598	POPTR_0004s15750	1234
	Plant8719	AT1G68660	1178	Ribosomal protein L12/ ATP-dependent Clp protease adaptor protein ClpS family protein
	Plant8719	Os08g0432500	751
	Plant8719	POPTR_0010s13860	876
	Plant8768	AT5G27560	1327	Domain of unknown function (DUF1995)
	Plant8768	Os06g0146300	1144
	Plant8768	POPTR_0013s02160	1212
	Plant8818	AT1G01080	1401	RNA-binding (RRM/RBD/RNP motifs) family protein
	Plant8818	Os08g0117100	987
	Plant8818	POPTR_0014s10140	1102
	Plant8862	AT1G45474	1272	photosystem I light harvesting complex gene 5
	Plant8862	Os02g0764500	1154
	Plant8862	POPTR_0014s02960	1219
	Plant8959	AT3G54050	1284	high cyclic electron flow 1
	Plant8959	Os03g0267300	1180
	Plant8959	POPTR_0016s11610	1435
	Plant9076	AT4G19170	888	nine-cis-epoxycarotenoid dioxygenase 4
	Plant9076	Os02g0704000	993
	Plant9076	POPTR_0019s12320	1144
	Plant9079	AT3G07670	1231	Rubisco methyltransferase family protein
	Plant9079	Os02g0725200	1060
	Plant9079	POPTR_0014s16720	1123
	Plant9126	AT5G12130	535	integral membrane TerC family protein
	Plant9126	Os05g0121200	948
	Plant9126	POPTR_0006s13620	995
	Plant9134	AT3G27925	1246	DegP protease 1
	Plant9134	Os05g0568900	1015
	Plant9134	POPTR_0001s34960	1090
	Plant9147	AT1G55480	1230	protein containing PDZ domain, a K-box domain, and a TPR region
	Plant9147	Os07g0171100	1191
	Plant9147	POPTR_0003s20890	1346
	Plant9153	AT3G15520	1101	Cyclophilin-like peptidyl-prolyl cis-trans isomerase family protein
	Plant9153	Os07g0565600	1046
	Plant9153	POPTR_0001s41530	1148
	Plant9280	AT1G43670	704	Inositol monophosphatase family protein
	Plant9280	Os01g0866400	1045
	Plant9280	POPTR_0005s21360	882
	Plant9280	POPTR_0002s06960	809
	Plant9295	AT1G74970	1064	ribosomal protein S9
	Plant9295	Os03g0769100	1022
	Plant9295	POPTR_0014s03900	767
	Plant9300	AT4G01310	1041	Ribosomal L5P family protein
	Plant9300	Os03g0125000	831
	Plant9300	POPTR_0002s15600	1027
	Plant9352	AT2G47450	1004	chloroplast signal recognition particle component (CAO)
	Plant9352	Os03g0131900	1024
	Plant9352	POPTR_0009s14260	1052
	Plant9358	AT1G09340	1275	chloroplast RNA binding
	Plant9358	Os12g0420200	1168
	Plant9358	POPTR_0005s01370	1664
	Plant9358	POPTR_0013s00760	1425
	Plant9440	AT3G56010	1494
	Plant9440	Os03g0293100	1276
	Plant9440	POPTR_0008s07080	1176
	Plant9451	AT3G25920	1046	ribosomal protein L15
	Plant9451	Os03g0219900	1000
	Plant9451	POPTR_0008s12000	1093
	Plant9457	AT1G60000	1250	RNA-binding (RRM/RBD/RNP motifs) family protein
	Plant9457	Os02g0815200	972
	Plant9457	POPTR_0010s07610	1458
	Plant9457	POPTR_0008s17190	1276
	Plant9472	AT3G44020	823	thylakoid lumenal P17.1 protein
	Plant9472	Os01g0930000	743
	Plant9472	POPTR_0009s15760	995
	Plant9520	AT1G27480	1039	alpha/beta-Hydrolases superfamily protein
	Plant9520	Os03g0730000	958
	Plant9520	POPTR_0014s01470	871
	Plant9638	AT3G01480	1304	cyclophilin 38
	Plant9638	Os08g0382400	1108
	Plant9638	POPTR_0001s34620	1181
	Plant9673	AT3G61870	1244
	Plant9673	Os02g0122500	906
	Plant9673	POPTR_0014s09800	1221
	Plant9719	AT5G38520	1136	alpha/beta-Hydrolases superfamily protein
	Plant9719	Os05g0419000	1266
	Plant9719	POPTR_0019s09230	1353
	Plant9753	AT5G44650	1123
	Plant9753	Os01g0798500	1136
	Plant9753	POPTR_0001s12360	1092
	Plant9754	AT3G56650	1450	Mog1/PsbP/DUF1795-like photosystem II reaction center PsbP family protein
	Plant9754	Os01g0805300	1043
	Plant9754	POPTR_0006s03280	1368
	Plant9760	AT1G74880	1242	NAD(P)H:plastoquinone dehydrogenase complex subunit O
	Plant9760	Os01g0959900	1083
	Plant9760	POPTR_0007s04100	1186
	Plant9767	AT3G15110	1310
	Plant9767	Os02g0307800	907
	Plant9767	POPTR_0011s10000	1276
	Plant9783	AT5G52100	1376	Dihydrodipicolinate reductase, bacterial/plant
	Plant9783	Os03g0118600	989
	Plant9783	POPTR_0015s13920	1078
	Plant9835	AT2G36990	999	RNApolymerase sigma-subunit F
	Plant9835	Os08g0242800	1252
	Plant9835	POPTR_0006s12760	1247
	Plant9865	AT1G73060	1375	Low PSII Accumulation 3
	Plant9865	Os02g0117100	1135
	Plant9865	POPTR_0001s03560	1451
		At	0.3	343/1146
		Pt	0.26	379/1483
		Os	0.32	329/1017
		Conserved:	310 groups	P = 0.0000 (0/10000) Rand. median: 36
	Subset At Pt
	OrthoMCL group	Gene	Degree	Description
	Plant10067	AT1G04420	1066	NAD(P)-linked oxidoreductase superfamily protein
	Plant10067	POPTR_0008s16710	1002
	Plant1015	AT1G02730	561	cellulose synthase-like D5
	Plant1015	POPTR_0019s07620	1297
	Plant1015	POPTR_0013s07900	1087
	Plant1015	POPTR_0002s20130	966
	Plant1015	POPTR_0014s12000	922
	Plant1015	POPTR_0016s05520	750
	Plant10195	AT3G05410	708	Photosystem II reaction center PsbP family protein
	Plant10195	POPTR_0005s02720	1057
	Plant1036	AT2G29750	802	UDP-glucosyl transferase 71C1
	Plant1036	AT3G21760	741	UDP-Glycosyltransferase superfamily protein
	Plant1036	AT1G07260	565	UDP-glucosyl transferase 71C3
	Plant1036	POPTR_0006s01160	976
	Plant1036	POPTR_0545s00210	962
	Plant10423	AT5G54910	555	DEA(D/H)-box RNA helicase family protein
	Plant10423	POPTR_0001s45010	831
	Plant1051	AT2G22990	1082	sinapoylglucose 1
	Plant1051	AT2G22980	903	serine carboxypeptidase-like 13
	Plant1051	AT1G73300	677	serine carboxypeptidase-like 2
	Plant1051	AT1G73280	551	serine carboxypeptidase-like 3
	Plant1051	AT1G73270	542	serine carboxypeptidase-like 6
	Plant1051	POPTR_0013s12860	1201
	Plant1051	POPTR_0013s12840	1119
	Plant10632	AT5G51720	879	2 iron, 2 sulfur cluster binding
	Plant10632	POPTR_0012s14230	726
	Plant1066	AT1G68530	946	3-ketoacyl-CoA synthase 6
	Plant1066	AT2G15090	727	3-ketoacyl-CoA synthase 8
	Plant1066	AT2G26250	551	3-ketoacyl-CoA synthase 10
	Plant1066	POPTR_0009s11940	966
	Plant1066	POPTR_0010s13510	905
	Plant1066	POPTR_0006s23460	829
	Plant10733	AT3G53470	1276
	Plant10733	POPTR_0016s08480	1402
	Plant10800	AT2G31040	1093	ATP synthase protein I -related
	Plant10800	POPTR_0014s13890	1033
	Plant10835	AT4G34730	931	ribosome-binding factor A family protein
	Plant10835	POPTR_0004s17120	937
	Plant1090	AT3G25610	693	ATPase E1-E2 type family protein / haloacid dehalogenase-like hydrolase family protein
	Plant1090	POPTR_0006s10970	1210
	Plant1090	POPTR_0008s11060	874
	Plant10908	AT1G64720	686	Polyketide cyclase/dehydrase and lipid transport superfamily protein
	Plant10908	POPTR_0001s45410	768
	Plant1091	AT3G09270	580	glutathione S-transferase TAU 8
	Plant1091	AT2G29490	541	glutathione S-transferase TAU 1
	Plant1091	POPTR_0010s07090	990
	Plant1091	POPTR_1996s00210	778
	Plant10986	AT5G20380	770	phosphate transporter 4;5
	Plant10986	POPTR_0006s06110	770
	Plant1105	AT1G78000	656	sulfate transporter 1;2
	Plant1105	POPTR_0002s09300	868
	Plant1119	AT4G00750	546	S-adenosyl-L-methionine-dependent methyltransferases superfamily protein
	Plant1119	POPTR_0010s10420	1164
	Plant1119	POPTR_0007s02440	815
	Plant1134	AT5G63930	755	Leucine-rich repeat protein kinase family protein
	Plant1134	AT3G24240	701	Leucine-rich repeat receptor-like protein kinase family protein
	Plant1134	AT5G48940	532	Leucine-rich repeat transmembrane protein kinase family protein
	Plant1134	POPTR_0001s14220	856
	Plant1134	POPTR_0012s08990	818
	Plant1150	AT3G50440	675	methyl esterase 10
	Plant1150	POPTR_0007s11740	1302
	Plant1181	AT1G78370	774	glutathione S-transferase TAU 20
	Plant1181	AT1G78340	605	glutathione S-transferase TAU 22
	Plant1181	POPTR_0001s42760	987
	Plant1211	AT1G02690	735	importin alpha isoform 6
	Plant1211	POPTR_0014s11920	1045
	Plant1211	POPTR_0013s00880	726
	Plant1224	AT2G42600	878	phosphoenolpyruvate carboxylase 2
	Plant1224	AT3G14940	597	phosphoenolpyruvate carboxylase 3
	Plant1224	POPTR_0002s22720	991
	Plant1245	AT2G24300	638	Calmodulin-binding protein
	Plant1245	POPTR_0018s11950	1216
	Plant1270	AT1G11670	644	MATE efflux family protein
	Plant1270	POPTR_0021s00800	1403
	Plant1307	AT1G66970	1337	SHV3-like 2
	Plant1307	AT1G66980	1158	suppressor of npr1-1 constitutive 4
	Plant1307	POPTR_0001s37170	1148
	Plant1310	AT4G15560	547	Deoxyxylulose-5-phosphate synthase
	Plant1310	POPTR_0010s01910	750
	Plant13330	AT1G29700	1209	Metallo-hydrolase/oxidoreductase superfamily protein
	Plant13330	POPTR_0008s11640	786
	Plant1362	AT4G10120	624	Sucrose-phosphate synthase family protein
	Plant1362	POPTR_0001s32500	1348
	Plant13641	AT5G65220	1086	Ribosomal L29 family protein
	Plant13641	POPTR_0007s05380	1072
	Plant13817	AT5G11840	792	Protein of unknown function (DUF1230)
	Plant13817	POPTR_0006s24590	960
	Plant13947	AT1G32520	689
	Plant13947	POPTR_0003s08840	1386
	Plant13985	AT2G04530	532	Metallo-hydrolase/oxidoreductase superfamily protein
	Plant13985	POPTR_0014s15880	904
	Plant14160	AT5G46580	962	pentatricopeptide (PPR) repeat-containing protein
	Plant14160	POPTR_0003s08800	1049
	Plant14319	AT5G20935	1110
	Plant14319	POPTR_0009s15720	1512
	Plant1432	AT2G34420	820	photosystem II light harvesting complex gene B1B2
	Plant1432	AT1G29930	750	chlorophyll A/B binding protein 1
	Plant1432	POPTR_0005s26080	987
	Plant1432	POPTR_0005s26070	929
	Plant14486	AT3G53920	822	RNApolymerase sigma-subunit C
	Plant14486	POPTR_0006s25090	1424
	Plant14488	AT3G55250	1507
	Plant14488	POPTR_0017s10940	1036
	Plant14660	AT5G52970	1351	thylakoid lumen 15.0 kDa protein
	Plant14660	POPTR_0016s09350	818
	Plant14664	AT4G04330	793	Chaperonin-like RbcX protein
	Plant14664	POPTR_0011s01520	1363
	Plant14905	AT3G26580	597	Tetratricopeptide repeat (TPR)-like superfamily protein
	Plant14905	POPTR_0013s09500	1013
	Plant1618	AT4G37930	991	serine transhydroxymethyltransferase 1
	Plant1618	POPTR_0008s00350	1374
	Plant1648	AT3G48610	541	non-specific phospholipase C6
	Plant1648	POPTR_0001s25760	752
	Plant1716	AT5G51820	637	phosphoglucomutase
	Plant1716	POPTR_0008s13180	1227
	Plant1716	POPTR_0012s14030	798
	Plant1816	AT4G34240	848	aldehyde dehydrogenase 3I1
	Plant1816	POPTR_0001s42150	969
	Plant1880	AT4G01800	1171	Albino or Glassy Yellow 1
	Plant1880	POPTR_0014s10790	1116
	Plant1912	AT3G59060	1044	phytochrome interacting factor 3-like 6
	Plant1912	AT2G43010	804	phytochrome interacting factor 4
	Plant1912	POPTR_0005s22870	1259
	Plant1912	POPTR_0002s05630	1225
	Plant1915	AT2G45850	1140	AT hook motif DNA-binding family protein
	Plant1915	POPTR_0002s15960	749
	Plant1971	AT4G22890	1269	PGR5-LIKE A
	Plant1971	POPTR_0003s11910	1278
	Plant1994	AT4G38660	685	Pathogenesis-related thaumatin superfamily protein
	Plant1994	POPTR_0004s17890	983
	Plant2031	AT1G74770	805	zinc ion binding
	Plant2031	AT1G18910	744	zinc ion binding;zinc ion binding
	Plant2031	POPTR_0012s05140	754
	Plant2044	AT5G05690	532	Cytochrome P450 superfamily protein
	Plant2044	POPTR_0010s19710	1003
	Plant2057	AT1G47480	926	alpha/beta-Hydrolases superfamily protein
	Plant2057	POPTR_0014s03230	946
	Plant2103	AT3G18130	623	receptor for activated C kinase 1C
	Plant2103	POPTR_0015s04250	846
	Plant2172	AT3G55040	1035	glutathione transferase lambda 2
	Plant2172	AT5G02790	876	Glutathione S-transferase family protein
	Plant2172	POPTR_0006s13580	1253
	Plant2172	POPTR_0008s04660	936
	Plant2335	AT4G39270	660	Leucine-rich repeat protein kinase family protein
	Plant2335	POPTR_0004s16250	719
	Plant2360	AT2G29630	1093	thiaminC
	Plant2360	POPTR_0001s25630	1038
	Plant2360	POPTR_0009s04780	1017
	Plant2363	AT1G17860	544	Kunitz family trypsin and protease inhibitor protein
	Plant2363	POPTR_0004s06640	748
	Plant2581	AT1G09310	891	Protein of unknown function, DUF538
	Plant2581	POPTR_0013s00850	890
	Plant2654	AT1G79040	834	photosystem II subunit R
	Plant2654	POPTR_0011s14540	1781
	Plant2654	POPTR_0001s42970	1433
	Plant2654	POPTR_0011s14550	1015
	Plant2654	POPTR_0001s42980	811
	Plant2678	AT1G44446	1106	Pheophorbide a oxygenase family protein with Rieske [2Fe-2S] domain
	Plant2678	POPTR_0005s20060	862
	Plant2823	AT3G56630	593	cytochrome P450, family 94, subfamily D, polypeptide 2
	Plant2823	POPTR_0016s03150	872
	Plant2889	AT3G19170	565	presequence protease 1
	Plant2889	POPTR_0004s14960	889
	Plant2947	AT4G17360	693	Formyl transferase
	Plant2947	POPTR_0001s15650	1091
	Plant3049	AT4G35250	1283	NAD(P)-binding Rossmann-fold superfamily protein
	Plant3049	POPTR_0004s19380	1246
	Plant3086	AT4G14070	625	acyl-activating enzyme 15
	Plant3086	POPTR_0001s32900	870
	Plant3129	AT2G26580	898	plant-specific transcription factor YABBY family protein
	Plant3129	POPTR_0018s12990	789
	Plant3129	POPTR_0006s06700	731
	Plant3149	AT3G20930	1170	RNA-binding (RRM/RBD/RNP motifs) family protein
	Plant3149	POPTR_0010s24380	740
	Plant3180	AT3G05890	604	Low temperature and salt responsive protein family
	Plant3180	POPTR_0013s00340	1265
	Plant3200	AT2G24270	1005	aldehyde dehydrogenase 11A3
	Plant3200	POPTR_0006s20090	1214
	Plant3242	AT5G15850	556	CONSTANS-like 1
	Plant3242	POPTR_0004s10800	1231
	Plant3242	POPTR_0017s14410	1175
	Plant3266	AT5G14660	1343	peptide deformylase 1B
	Plant3266	POPTR_0001s35190	868
	Plant3369	AT1G68520	1230	B-box type zinc finger protein with CCT domain
	Plant3369	POPTR_0015s06480	1459
	Plant3369	POPTR_0010s13490	789
	Plant3457	AT1G32070	1033	nuclear shuttle interacting
	Plant3457	POPTR_0016s14680	962
	Plant3471	AT1G53230	801	TEOSINTE BRANCHED 1, cycloidea and PCF transcription factor 3
	Plant3471	POPTR_0001s38480	994
	Plant3483	AT1G69523	923	S-adenosyl-L-methionine-dependent methyltransferases superfamily protein
	Plant3483	POPTR_0008s08800	1214
	Plant3557	AT3G23760	1045
	Plant3557	AT4G14100	531	transferases, transferring glycosyl groups
	Plant3557	POPTR_0015s11960	1062
	Plant3583	AT3G61700	838	Plant protein 1589 of unknown function
	Plant3583	POPTR_0002s17110	789
	Plant3741	AT5G66280	541	GDP-D-mannose 4,6-dehydratase 1
	Plant3741	POPTR_0005s11830	720
	Plant3836	AT3G63410	1122	S-adenosyl-L-methionine-dependent methyltransferases superfamily protein
	Plant3836	POPTR_0008s15920	1227
	Plant4053	AT4G15510	1024	Photosystem II reaction center PsbP family protein
	Plant4053	POPTR_0005s01430	1337
	Plant4087	AT2G37750	686
	Plant4087	POPTR_0006s09110	804
	Plant4303	AT4G04850	793	K+ efflux antiporter 3
	Plant4303	POPTR_0009s08430	1116
	Plant4438	AT1G80030	1117	Molecular chaperone Hsp40/DnaJ family protein
	Plant4438	POPTR_0003s02620	872
	Plant4620	AT5G25630	804	Tetratricopeptide repeat (TPR)-like superfamily protein
	Plant4620	POPTR_0018s08840	1333
	Plant4620	POPTR_0018s00800	846
	Plant4622	AT5G35210	596	metalloendopeptidases;zinc ion binding;DNA binding
	Plant4622	POPTR_0004s20090	823
	Plant4842	AT3G63520	646	carotenoid cleavage dioxygenase 1
	Plant4842	POPTR_0009s06530	1098
	Plant4977	AT2G18710	744	SECY homolog 1
	Plant4977	POPTR_0006s18970	1188
	Plant4988	AT5G25610	800	BURP domain-containing protein
	Plant4988	POPTR_0006s26010	1085
	Plant4988	POPTR_0018s00850	873
	Plant5039	AT5G54770	912	thiazole biosynthetic enzyme, chloroplast (ARA6) (THI1) (THI4)
	Plant5039	POPTR_0011s13820	748
	Plant5247	AT3G27750	544
	Plant5247	POPTR_0003s04990	763
	Plant5296	AT2G37220	1036	RNA-binding (RRM/RBD/RNP motifs) family protein
	Plant5296	POPTR_0006s12910	758
	Plant5315	AT5G05700	591	arginine-tRNA protein transferase 1
	Plant5315	POPTR_0008s06690	757
	Plant5334	AT3G47470	922	light-harvesting chlorophyll-protein complex I subunit A4
	Plant5334	POPTR_0015s07340	1201
	Plant5383	AT5G48560	849	basic helix-loop-helix (bHLH) DNA-binding superfamily protein
	Plant5383	POPTR_0002s24990	761
	Plant5610	AT4G14890	1264	2Fe-2S ferredoxin-like superfamily protein
	Plant5610	POPTR_0010s09740	1348
	Plant5610	POPTR_0008s15310	1149
	Plant5789	AT3G14930	934	Uroporphyrinogen decarboxylase
	Plant5789	POPTR_0001s40130	896
	Plant5890	AT1G68010	1106	hydroxypyruvate reductase
	Plant5890	POPTR_0004s18190	1514
	Plant5992	AT4G02260	798	RELA/SPOT homolog 1
	Plant5992	POPTR_0014s12150	1148
	Plant6011	AT5G46240	605	potassium channel in Arabidopsis thaliana 1
	Plant6011	POPTR_0004s13910	1132
	Plant6093	AT5G67030	856	zeaxanthin epoxidase (ZEP) (ABA1)
	Plant6093	POPTR_0007s10980	986
	Plant6093	POPTR_0005s18160	944
	Plant6160	AT3G17040	927	high chlorophyll fluorescent 107
	Plant6160	POPTR_0010s15510	1060
	Plant6174	AT5G19855	880	Chaperonin-like RbcX protein
	Plant6174	POPTR_0009s05790	1199
	Plant6174	POPTR_0001s26540	1082
	Plant6205	AT3G48200	1331
	Plant6205	POPTR_0015s09010	1250
	Plant6217	AT5G57170	893	Tautomerase/MIF superfamily protein
	Plant6217	POPTR_0006s07470	1189
	Plant6288	AT1G15820	1008	light harvesting complex photosystem II subunit 6
	Plant6288	POPTR_0001s21740	1197
	Plant6288	POPTR_0003s01450	1130
	Plant6320	AT1G06690	608	NAD(P)-linked oxidoreductase superfamily protein
	Plant6320	POPTR_0002s05640	1315
	Plant6320	POPTR_0005s22860	1065
	Plant6320	POPTR_0005s22850	728
	Plant6341	AT3G62410	1173	CP12 domain-containing protein 2
	Plant6341	AT2G47400	995	CP12 domain-containing protein 1
	Plant6341	POPTR_0002s19710	1252
	Plant6648	AT1G63970	1094	isoprenoid F
	Plant6648	POPTR_0001s09860	994
	Plant6648	POPTR_0003s13230	902
	Plant6671	AT2G19670	607	protein arginine methyltransferase 1A
	Plant6671	POPTR_0006s15380	1323
	Plant6987	AT5G52780	1218	Protein of unknown function (DUF3464)
	Plant6987	POPTR_0004s07130	1376
	Plant7356	AT3G21670	825	Major facilitator superfamily protein
	Plant7356	POPTR_0014s15580	1029
	Plant7610	AT4G09900	696	methyl esterase 12
	Plant7610	POPTR_0019s10600	1323
	Plant7612	AT1G52510	1291	alpha/beta-Hydrolases superfamily protein
	Plant7612	POPTR_0001s20870	1326
	Plant7886	AT4G34090	1149
	Plant7886	POPTR_0009s10250	1280
	Plant7910	AT1G72610	1212	germin-like protein 1
	Plant7910	POPTR_0003s06370	1099
	Plant8051	AT1G32200	914	phospholipid/glycerol acyltransferase family protein
	Plant8051	POPTR_0001s01930	742
	Plant8256	AT5G38290	863	Peptidyl-tRNA hydrolase family protein
	Plant8256	POPTR_0004s09730	744
	Plant8347	AT3G28460	1009	methyltransferases
	Plant8347	POPTR_0001s34860	809
	Plant8357	AT1G32220	1082	NAD(P)-binding Rossmann-fold superfamily protein
	Plant8357	POPTR_0001s01960	1115
	Plant8396	AT5G13720	1025	Uncharacterised protein family (UPF0114)
	Plant8396	POPTR_0009s06220	1119
	Plant8765	AT5G52440	1210	Bacterial sec-independent translocation protein mttA/Hcf106
	Plant8765	POPTR_0012s12910	996
	Plant8952	AT3G29185	1059	Domain of unknown function (DUF3598)
	Plant8952	POPTR_0004s12030	980
	Plant9028	AT1G17100	907	SOUL heme-binding family protein
	Plant9028	POPTR_0001s38810	736
	Plant9189	AT5G17870	762	plastid-specific 50S ribosomal protein 6
	Plant9189	POPTR_0002s11310	996
	Plant9193	AT1G77090	1428	Mog1/PsbP/DUF1795-like photosystem II reaction center PsbP family protein
	Plant9193	POPTR_0002s07330	847
	Plant9687	AT4G22830	1336
	Plant9687	POPTR_0001s08230	924
		At	0.13	146/1146
		Pt	0.11	159/1483
		Conserved:	126 groups	P = 0.0004 (4/10000) Rand. median: 94
	Subset At Os
	OrthoMCL group	Gene	Degree	Description
	Plant10197	AT5G48590	966	Protein of unknown function (DUF760)
	Plant10197	Os11g0456100	933
	Plant10286	AT2G42690	1264	alpha/beta-Hydrolases superfamily protein
	Plant10286	Os01g0710700	761
	Plant1032	AT1G15210	901	pleiotropic drug resistance 7
	Plant1032	AT2G26910	806	pleiotropic drug resistance 4
	Plant1032	AT3G53480	770	pleiotropic drug resistance 9
	Plant1032	AT3G16340	669	pleiotropic drug resistance 1
	Plant1032	AT1G59870	560	ABC-2 and Plant PDR ABC-type transporter family protein
	Plant1032	Os06g0554800	790
	Plant1032	Os11g0587600	753
	Plant1034	AT1G69730	1081	Wall-associated kinase family protein
	Plant1034	AT1G16260	565	Wall-associated kinase family protein
	Plant1034	Os04g0286300	1134
	Plant1034	Os04g0307500	961
	Plant1035	AT3G52840	892	beta-galactosidase 2
	Plant1035	Os03g0165400	1031
	Plant10585	AT1G05385	923	photosystem II 11 kDa protein-related
	Plant10585	Os03g0747700	926
	Plant10664	AT1G08550	1145	non-photochemical quenching 1
	Plant10664	Os04g0379700	1240
	Plant1093	AT1G10360	1068	glutathione S-transferase TAU 18
	Plant1093	Os10g0530400	1309
	Plant1093	Os10g0530500	1088
	Plant1093	Os10g0525400	993
	Plant10998	AT4G30950	911	fatty acid desaturase 6
	Plant10998	Os08g0440900	981
	Plant1103	AT4G05200	981	cysteine-rich RLK (RECEPTOR-like protein kinase) 25
	Plant1103	AT4G23270	705	cysteine-rich RLK (RECEPTOR-like protein kinase) 19
	Plant1103	AT4G23180	589	cysteine-rich RLK (RECEPTOR-like protein kinase) 10
	Plant1103	Os07g0538200	702
	Plant11032	AT5G13770	940	Pentatricopeptide repeat (PPR-like) superfamily protein
	Plant11032	Os04g0583101	797
	Plant11050	AT3G18400	563	NAC domain containing protein 58
	Plant11050	Os03g0624600	914
	Plant11084	AT3G47650	1146	DnaJ/Hsp40 cysteine-rich domain superfamily protein
	Plant11084	Os06g0332800	1144
	Plant1110	AT5G43370	750	phosphate transporter 2
	Plant1110	Os03g0136400	864
	Plant1160	AT4G20110	617	VACUOLAR SORTING RECEPTOR 7
	Plant1160	Os06g0664300	830
	Plant1204	AT2G38540	895	lipid transfer protein 1
	Plant1204	AT2G15050	856	lipid transfer protein
	Plant1204	AT3G51600	784	lipid transfer protein 5
	Plant1204	Os11g0116200	967
	Plant1283	AT3G55130	981	white-brown complex homolog 19
	Plant1283	Os03g0281900	717
	Plant13412	AT2G35450	586	catalytics;hydrolases
	Plant13412	Os04g0391900	703
	Plant13420	AT2G40490	1202	Uroporphyrinogen decarboxylase
	Plant13420	Os03g0337600	1004
	Plant13431	AT3G01440	1081	PsbQ-like 1
	Plant13431	Os07g0105600	808
	Plant13483	AT3G47860	697	chloroplastic lipocalin
	Plant13483	Os04g0626400	943
	Plant13494	AT3G54900	860	CAX interacting protein 1
	Plant13494	Os03g0851200	760
	Plant13644	AT5G67370	927	Protein of unknown function (DUF1230)
	Plant13644	Os03g0439700	882
	Plant13707	AT5G62140	1027
	Plant13707	Os02g0677600	1187
	Plant13709	AT5G55710	1203
	Plant13709	Os02g0726600	874
	Plant13759	AT5G65840	1076	Thioredoxin superfamily protein
	Plant13759	Os03g0729200	978
	Plant13851	AT1G50900	1237	Ankyrin repeat family protein
	Plant13851	Os07g0520800	791
	Plant13877	AT2G04700	1271	ferredoxin thioredoxin reductase catalytic beta chain family protein
	Plant13877	Os09g0249900	1204
	Plant14079	AT4G15545	805
	Plant14079	Os05g0406000	1127
	Plant14098	AT4G27600	996	pfkB-like carbohydrate kinase family protein
	Plant14098	Os10g0573000	789
	Plant14150	AT5G22890	637	C2H2 and C2HC zinc fingers superfamily protein
	Plant14150	Os08g0562300	689
	Plant14186	AT1G74070	1004	Cyclophilin-like peptidyl-prolyl cis-trans isomerase family protein
	Plant14186	Os01g0111100	731
	Plant14205	AT2G21860	576	violaxanthin de-epoxidase-related
	Plant14205	Os01g0716400	748
	Plant14236	AT4G35760	1330	NAD(P)H dehydrogenase (quinone)s
	Plant14236	Os03g0131500	886
	Plant14364	AT3G02690	666	nodulin MtN21 /EamA-like transporter family protein
	Plant14364	Os10g0493900	703
	Plant14409	AT1G49970	636	CLP protease proteolytic subunit 1
	Plant14409	Os05g0592100	1211
	Plant14426	AT1G73110	1350	P-loop containing nucleoside triphosphate hydrolases superfamily protein
	Plant14426	Os04g0658300	1256
	Plant14427	AT1G76080	1124	chloroplastic drought-induced stress protein of 32 kD
	Plant14427	Os07g0476900	1046
	Plant14541	AT5G19540	782
	Plant14541	Os08g0387500	838
	Plant14761	AT4G24750	1243	Rhodanese/Cell cycle control phosphatase superfamily protein
	Plant14761	Os02g0596000	691
	Plant14901	AT3G16250	1102	NDH-dependent cyclic electron flow 1
	Plant14901	Os07g0489800	685
	Plant1519	AT3G18080	798	B-S glucosidase 44
	Plant1519	Os03g0703100	951
	Plant1616	AT2G30210	683	laccase 3
	Plant1616	Os01g0827300	885
	Plant1634	AT3G01190	700	Peroxidase superfamily protein
	Plant1634	AT5G15180	645	Peroxidase superfamily protein
	Plant1634	Os05g0499300	906
	Plant1727	AT2G26330	761	Leucine-rich receptor-like protein kinase family protein
	Plant1727	Os06g0203800	775
	Plant1843	AT2G45740	1146	peroxin 11D
	Plant1843	Os03g0117100	1089
	Plant2098	AT2G46740	718	D-arabinono-1,4-lactone oxidase family protein
	Plant2098	AT2G46750	703	D-arabinono-1,4-lactone oxidase family protein
	Plant2098	Os08g0114300	704
	Plant2118	AT4G34220	927	Leucine-rich repeat protein kinase family protein
	Plant2118	Os09g0110100	978
	Plant2166	AT4G21860	865	methionine sulfoxide reductase B 2
	Plant2166	Os05g0404200	1034
	Plant2255	AT2G35930	541	plant U-box 23
	Plant2255	Os04g0686000	685
	Plant2673	AT1G15180	722	MATE efflux family protein
	Plant2673	Os01g0504500	957
	Plant2784	AT1G72250	555	Di-glucose binding protein with Kinesin motor domain
	Plant2784	Os03g0114000	976
	Plant2801	AT1G07700	1058	Thioredoxin superfamily protein
	Plant2801	Os02g0567100	846
	Plant2894	AT5G41050	884	Pollen Ole e 1 allergen and extensin family protein
	Plant2894	AT5G13140	842	Pollen Ole e 1 allergen and extensin family protein
	Plant2894	Os09g0508200	792
	Plant2911	AT4G12310	999	cytochrome P450, family 706, subfamily A, polypeptide 5
	Plant2911	Os08g0547900	733
	Plant2944	AT5G39970	690	catalytics
	Plant2944	Os07g0193000	763
	Plant3141	AT4G33010	1005	glycine decarboxylase P-protein 1
	Plant3141	Os06g0611900	1033
	Plant3261	AT2G21045	784	Rhodanese/Cell cycle control phosphatase superfamily protein
	Plant3261	Os02g0102300	735
	Plant3739	AT5G18890	605	Inosine-uridine preferring nucleoside hydrolase family protein
	Plant3739	Os05g0406100	726
	Plant3833	AT1G75900	569	GDSL-like Lipase/Acylhydrolase superfamily protein
	Plant3833	Os10g0438600	747
	Plant4067	AT4G38225	1110
	Plant4067	Os03g0128800	1121
	Plant4370	AT1G11860	907	Glycine cleavage T-protein family
	Plant4370	Os04g0623800	861
	Plant4388	AT1G18980	792	RmlC-like cupins superfamily protein
	Plant4388	AT1G18970	600	germin-like protein 4
	Plant4388	Os03g0804500	930
	Plant4536	AT3G44620	1011	protein tyrosine phosphatases;protein tyrosine phosphatases
	Plant4536	Os08g0557400	735
	Plant4565	AT4G14210	1064	phytoene desaturase 3
	Plant4565	Os03g0184000	749
	Plant4579	AT4G25790	553	CAP (Cysteine-rich secretory proteins, Antigen 5, and Pathogenesis-related 1 protein) superfamily protein
	Plant4579	Os02g0786500	721
	Plant4608	AT5G14260	932	Rubisco methyltransferase family protein
	Plant4608	Os12g0236900	837
	Plant4645	AT3G16000	1109	MAR binding filament-like protein 1
	Plant4645	Os05g0180400	745
	Plant4682	AT2G39670	673	Radical SAM superfamily protein
	Plant4682	Os01g0973400	698
	Plant4706	AT2G34830	663	WRKY DNA-binding protein 35
	Plant4706	AT1G30650	622	WRKY DNA-binding protein 14
	Plant4706	Os04g0597300	740
	Plant4773	AT3G26060	1144	Thioredoxin superfamily protein
	Plant4773	Os06g0196300	1174
	Plant4957	AT4G36180	579	Leucine-rich receptor-like protein kinase family protein
	Plant4957	Os04g0576900	985
	Plant5086	AT5G20140	740	SOUL heme-binding family protein
	Plant5086	Os06g0597900	988
	Plant5120	AT1G45230	957	Protein of unknown function (DUF3223)
	Plant5120	Os02g0766000	862
	Plant5211	AT5G54630	924	zinc finger protein-related
	Plant5211	Os01g0785900	849
	Plant5297	AT4G14540	1057	nuclear factor Y, subunit B3
	Plant5297	Os03g0413000	1078
	Plant5493	AT2G34510	844	Protein of unknown function, DUF642
	Plant5493	Os01g0756600	1002
	Plant5504	AT1G67840	632	chloroplast sensor kinase
	Plant5504	Os12g0292900	1100
	Plant5534	AT3G14110	769	Tetratricopeptide repeat (TPR)-like superfamily protein
	Plant5534	Os01g0510600	806
	Plant6113	AT4G37510	806	Ribonuclease III family protein
	Plant6113	Os01g0810100	836
	Plant6139	AT5G37690	646	SGNH hydrolase-type esterase superfamily protein
	Plant6139	Os06g0257600	891
	Plant6354	AT1G32550	1264	2Fe-2S ferredoxin-like superfamily protein
	Plant6354	Os03g0685000	1037
	Plant6401	AT5G66390	640	Peroxidase superfamily protein
	Plant6401	Os01g0263300	755
	Plant6559	AT2G47940	1021	DEGP protease 2
	Plant6559	Os05g0147500	764
	Plant6866	AT5G19940	1346	Plastid-lipid associated protein PAP / fibrillin family protein
	Plant6866	Os04g0607000	1120
	Plant7003	AT3G04790	753	Ribose 5-phosphate isomerase, type A protein
	Plant7003	Os07g0176900	1222
	Plant7034	AT5G06290	1291	2-cysteine peroxiredoxin B
	Plant7034	AT3G11630	837	Thioredoxin superfamily protein
	Plant7034	Os02g0537700	808
	Plant7296	AT4G04020	569	fibrillin
	Plant7296	Os09g0133600	704
	Plant7326	AT5G28500	1000
	Plant7326	AT3G04550	984
	Plant7326	Os10g0445600	744
	Plant7331	AT5G53490	1395	Tetratricopeptide repeat (TPR)-like superfamily protein
	Plant7331	Os10g0502000	898
	Plant7472	AT5G65790	821	myb domain protein 68
	Plant7472	Os03g0771100	808
	Plant7699	AT2G45770	781	signal recognition particle receptor protein, chloroplast (FTSY)
	Plant7699	Os01g0958100	906
	Plant7782	AT4G01940	573	NFU domain protein 1
	Plant7782	Os03g0314700	803
	Plant7850	AT1G31190	804	myo-inositol monophosphatase like 1
	Plant7850	Os02g0169900	774
	Plant8307	AT5G08280	1072	hydroxymethylbilane synthase
	Plant8307	Os02g0168800	796
	Plant8435	AT1G76730	1188	NagB/RpiA/CoA transferase-like superfamily protein
	Plant8435	Os12g0168000	824
	Plant8531	AT1G71720	862	Nucleic acid-binding proteins superfamily
	Plant8531	Os01g0589000	933
	Plant8717	AT1G68850	654	Peroxidase superfamily protein
	Plant8717	Os06g0274800	758
	Plant8776	AT3G03710	791	polyribonucleotide nucleotidyltransferase, putative
	Plant8776	Os07g0168000	755
	Plant8810	AT5G37360	1295
	Plant8810	Os02g0815400	1120
	Plant9021	AT5G59750	883	DHBP synthase RibB-like alpha/beta domain;GTP cyclohydrolase II
	Plant9021	Os05g0460600	1211
	Plant9140	AT1G70820	1035	phosphoglucomutase, putative / glucose phosphomutase, putative
	Plant9140	Os06g0476200	1002
	Plant9599	AT1G77930	559	Chaperone DnaJ-domain superfamily protein
	Plant9599	Os07g0626400	703
	Plant9606	AT2G04790	973
	Plant9606	Os02g0588600	778
	Plant9786	AT1G09750	670	Eukaryotic aspartyl protease family protein
	Plant9786	Os03g0186900	773
		At	0.11	121/1146
		Os	0.11	109/1017
		Conserved:	105 groups	P = 0.0000 (0/10000) Rand. median: 66
	Subset Os Pt
	OrthoMCL group	Gene	Degree	Description
	Plant10001	Os07g0607500	775
	Plant10001	POPTR_0005s12660	1164
	Plant10024	Os03g0128300	949
	Plant10024	POPTR_0006s20690	790
	Plant10072	Os01g0259400	895
	Plant10072	POPTR_0010s03300	1265
	Plant1010	Os04g0616400	765
	Plant1010	POPTR_0004s06240	1022
	Plant1010	POPTR_0004s06270	798
	Plant10250	Os03g0214100	857
	Plant10250	POPTR_0015s06800	934
	Plant10387	Os02g0506600	924
	Plant10387	POPTR_0003s17030	882
	Plant1039	Os05g0429700	951
	Plant1039	Os05g0370600	951
	Plant1039	Os04g0683800	859
	Plant1039	Os07g0483500	816
	Plant1039	POPTR_0001s05340	815
	Plant10448	Os10g0563700	713
	Plant10448	POPTR_0002s13970	1135
	Plant10568	Os04g0496300	913
	Plant10568	POPTR_0008s07760	1142
	Plant10657	Os02g0694800	897
	Plant10657	POPTR_0019s07720	807
	Plant1083	Os01g0282800	792
	Plant1083	Os02g0167300	704
	Plant1083	POPTR_0009s04500	1196
	Plant1083	POPTR_0001s09180	772
	Plant1083	POPTR_0003s12540	756
	Plant10916	Os04g0517000	958
	Plant10916	POPTR_0005s24600	735
	Plant10924	Os10g0371000	779
	Plant10924	POPTR_0002s09370	902
	Plant1094	Os05g0492200	734
	Plant1094	POPTR_0004s20590	1141
	Plant10957	Os03g0137300	1030
	Plant10957	POPTR_0004s18360	1059
	Plant10976	Os10g0498900	840
	Plant10976	POPTR_0005s18580	1198
	Plant11059	Os03g0736500	981
	Plant11059	POPTR_0019s04620	1149
	Plant11199	Os07g0662800	1069
	Plant11199	POPTR_0001s23210	1370
	Plant1175	Os08g0442700	759
	Plant1175	POPTR_0017s14360	780
	Plant1190	Os03g0594400	794
	Plant1190	Os07g0106200	700
	Plant1190	POPTR_0004s03360	1405
	Plant1219	Os07g0119400	882
	Plant1219	Os06g0678800	813
	Plant1219	POPTR_0007s11600	1076
	Plant1219	POPTR_0002s01510	951
	Plant1219	POPTR_0005s26900	796
	Plant1230	Os01g0361500	1170
	Plant1230	POPTR_0005s04820	1161
	Plant1241	Os11g0247300	757
	Plant1241	POPTR_0009s08850	1165
	Plant1241	POPTR_0017s11740	1071
	Plant13395	Os01g0495900	718
	Plant13395	POPTR_0024s00430	824
	Plant13469	Os03g0587200	1065
	Plant13469	POPTR_0001s37120	941
	Plant13537	Os06g0710300	957
	Plant13537	POPTR_0004s24270	802
	Plant13556	Os10g0438500	810
	Plant13556	POPTR_0005s11220	958
	Plant13567	Os03g0293400	691
	Plant13567	POPTR_0016s12770	840
	Plant13625	Os10g0509000	861
	Plant13625	POPTR_0012s00450	899
	Plant1363	Os03g0318600	739
	Plant1363	POPTR_0001s06700	1361
	Plant1363	POPTR_0006s03720	750
	Plant13643	Os01g0868300	880
	Plant13643	POPTR_0007s10880	816
	Plant13825	Os06g0146400	745
	Plant13825	POPTR_0005s08740	846
	Plant1385	Os02g0775400	708
	Plant1385	POPTR_0009s12510	879
	Plant1407	Os05g0545000	700
	Plant1407	POPTR_0002s03400	837
	Plant14105	Os08g0522400	775
	Plant14105	POPTR_0006s27060	1389
	Plant14423	Os01g0911300	761
	Plant14423	POPTR_0010s05600	742
	Plant14499	Os02g0639600	757
	Plant14499	POPTR_0011s05040	955
	Plant14549	Os08g0101100	761
	Plant14549	POPTR_0007s15320	762
	Plant14705	Os09g0296800	880
	Plant14705	POPTR_0005s28000	1301
	Plant1543	Os05g0526400	768
	Plant1543	POPTR_0002s16690	746
	Plant1601	Os02g0529400	726
	Plant1601	POPTR_0008s02460	1037
	Plant1609	Os06g0104300	996
	Plant1609	POPTR_0001s00250	967
	Plant1609	POPTR_0003s11220	783
	Plant1609	POPTR_0012s14670	751
	Plant1713	Os03g0221500	1009
	Plant1713	POPTR_0004s08490	1006
	Plant1794	Os08g0230200	788
	Plant1794	POPTR_0010s25890	731
	Plant1806	Os07g0105700	888
	Plant1806	POPTR_0004s03170	939
	Plant1806	POPTR_0011s03380	725
	Plant1881	Os11g0522900	1074
	Plant1881	POPTR_0003s16250	1001
	Plant1883	Os01g0805600	955
	Plant1883	POPTR_0016s03280	1161
	Plant1883	POPTR_0006s03370	994
	Plant1883	POPTR_0001s27890	870
	Plant1919	Os07g0205500	1111
	Plant1919	POPTR_0003s20980	971
	Plant1929	Os02g0760200	779
	Plant1929	POPTR_0014s17020	782
	Plant2142	Os01g0822900	686
	Plant2142	POPTR_0016s14290	809
	Plant2212	Os03g0205700	979
	Plant2212	POPTR_0009s09260	732
	Plant2322	Os05g0503000	881
	Plant2322	POPTR_0004s03680	1384
	Plant2407	Os06g0581300	797
	Plant2407	POPTR_0002s06330	779
	Plant2465	Os02g0158100	1004
	Plant2465	POPTR_0011s00840	917
	Plant2536	Os05g0164100	1013
	Plant2536	POPTR_0001s28590	922
	Plant2624	Os08g0421800	907
	Plant2624	POPTR_0013s02360	935
	Plant2703	Os02g0771700	786
	Plant2703	POPTR_0014s15660	887
	Plant2993	Os11g0602300	816
	Plant2993	POPTR_0015s07420	1296
	Plant2997	Os03g0215000	701
	Plant2997	POPTR_0010s06770	748
	Plant3296	Os09g0452200	687
	Plant3296	POPTR_0005s19910	1048
	Plant3414	Os03g0347700	781
	Plant3414	POPTR_0020s00510	866
	Plant3520	Os01g0243700	706
	Plant3520	POPTR_0001s38960	929
	Plant3822	Os03g0137800	726
	Plant3822	POPTR_0002s24360	763
	Plant3831	Os03g0780800	767
	Plant3831	POPTR_0011s16470	873
	Plant3855	Os04g0350300	825
	Plant3855	POPTR_0014s14660	867
	Plant3956	Os07g0640900	710
	Plant3956	POPTR_0002s12640	1014
	Plant4096	Os02g0258300	909
	Plant4096	POPTR_0001s10390	1002
	Plant4263	Os02g0646500	877
	Plant4263	Os04g0540600	752
	Plant4263	POPTR_0001s26630	885
	Plant4325	Os12g0502300	874
	Plant4325	POPTR_0018s01140	722
	Plant4384	Os06g0691200	900
	Plant4384	POPTR_0015s04510	1117
	Plant4561	Os02g0258200	1038
	Plant4561	POPTR_0003s13780	953
	Plant4561	POPTR_0001s10410	931
	Plant4589	Os11g0216300	771
	Plant4589	POPTR_0006s29050	1028
	Plant4743	Os03g0807700	925
	Plant4743	POPTR_0009s06370	783
	Plant4960	Os05g0547100	922
	Plant4960	POPTR_0006s01820	774
	Plant5019	Os04g0486500	1160
	Plant5019	POPTR_0008s17970	919
	Plant5132	Os01g0682500	1062
	Plant5132	POPTR_0003s05720	1353
	Plant5260	Os05g0450600	1134
	Plant5260	POPTR_0016s11900	855
	Plant5299	Os03g0731900	935
	Plant5299	POPTR_0009s11480	745
	Plant5571	Os11g0150100	1187
	Plant5571	POPTR_0004s19920	1324
	Plant5603	Os09g0548200	1040
	Plant5603	POPTR_0004s19420	826
	Plant5855	Os11g0484300	822
	Plant5855	POPTR_0001s12700	785
	Plant5858	Os01g0273100	774
	Plant5858	POPTR_0001s26150	1242
	Plant5887	Os01g0692300	1299
	Plant5887	POPTR_0005s15190	1355
	Plant6122	Os01g0970700	1012
	Plant6122	POPTR_0001s33840	906
	Plant6528	Os03g0756300	945
	Plant6528	POPTR_0015s06880	1038
	Plant6590	Os04g0511700	1020
	Plant6590	POPTR_0002s26020	1129
	Plant6634	Os06g0210200	940
	Plant6634	POPTR_0002s08590	1504
	Plant6634	POPTR_0002s08600	1091
	Plant6730	Os02g0699700	967
	Plant6730	POPTR_0001s27120	725
	Plant6870	Os05g0161500	738
	Plant6870	POPTR_0010s00480	1094
	Plant6981	Os06g0130400	702
	Plant6981	POPTR_0015s14280	1002
	Plant7579	Os10g0563600	703
	Plant7579	POPTR_0015s12390	851
	Plant7724	Os06g0646000	1120
	Plant7724	POPTR_0006s05940	934
	Plant7813	Os06g0318600	710
	Plant7813	POPTR_0006s05430	1034
	Plant8301	Os01g0925000	716
	Plant8301	POPTR_0001s33330	762
	Plant8448	Os05g0381500	933
	Plant8448	POPTR_0001s06160	1158
	Plant8630	Os04g0649200	1027
	Plant8630	POPTR_0005s18350	815
	Plant8876	Os03g0744700	1028
	Plant8876	POPTR_0021s00390	875
	Plant9077	Os02g0707100	872
	Plant9077	POPTR_0001s35220	1103
	Plant9100	Os03g0425000	1059
	Plant9100	POPTR_0017s00380	1110
	Plant9199	Os12g0638100	1053
	Plant9199	POPTR_0012s07290	1017
	Plant9277	Os04g0228100	897
	Plant9277	POPTR_0002s05400	906
	Plant9277	POPTR_0005s23100	768
	Plant9373	Os09g0538500	723
	Plant9373	POPTR_0005s11420	852
	Plant9507	Os07g0205700	763
	Plant9507	POPTR_0013s02230	1022
	Plant9762	Os02g0110200	887
	Plant9762	POPTR_0014s15390	975
	Plant9818	Os05g0476200	1047
	Plant9818	POPTR_0004s13660	872
		Pt	0.08	120/1483
		Os	0.11	112/1017
		Conserved:	105 groups	P = 0.0049 (49/10000) Rand. median: 83
Genes	Low Degree
	At	11463 genes
	Pt	14831 genes
	Os	10173 genes
		9187 OrthoMCL groups
	Subset At Os Pt
	OrthoMCL group	Gene	Degree	Description
	Plant1004	AT2G25440	6	receptor like protein 20
	Plant1004	Os12g0211500	59
	Plant1004	Os04g0480500	58
	Plant1004	Os01g0163000	52
	Plant1004	POPTR_0064s00270	12
	Plant1004	POPTR_0011s10610	11
	Plant1004	POPTR_0039s00230	10
	Plant1004	POPTR_0012s03210	8
	Plant1004	POPTR_0016s12800	6
	Plant1004	POPTR_0011s07880	5
	Plant1004	POPTR_0039s00360	3
	Plant1004	POPTR_0039s00300	1
	Plant1004	POPTR_0039s00260	1
	Plant1004	POPTR_0039s00380	1
	Plant1006	AT3G47110	5	Leucine-rich repeat protein kinase family protein
	Plant1006	Os06g0667000	49
	Plant1006	Os11g0695800	46
	Plant1006	Os02g0215700	34
	Plant1006	POPTR_0012s04160	22
	Plant1006	POPTR_0017s00760	15
	Plant1006	POPTR_0017s03350	15
	Plant1006	POPTR_0003s14970	11
	Plant1006	POPTR_0016s12170	6
	Plant1006	POPTR_0019s13220	2
	Plant1006	POPTR_0018s02440	1
	Plant1006	POPTR_0003s14980	1
	Plant1010	AT1G29750	2	receptor-like kinase in flowers 1
	Plant1010	Os05g0257100	61
	Plant1010	Os05g0261700	57
	Plant1010	POPTR_0011s06570	22
	Plant1010	POPTR_0004s14310	11
	Plant1010	POPTR_0011s06130	6
	Plant1010	POPTR_0019s01950	6
	Plant1010	POPTR_0019s02700	1
	Plant1010	POPTR_0019s01880	1
	Plant1014	AT1G74170	2	receptor like protein 13
	Plant1014	Os04g0648200	24
	Plant1014	POPTR_0027s00350	22
	Plant1014	POPTR_0003s02080	12
	Plant1014	POPTR_0003s02030	9
	Plant1014	POPTR_0008s18640	6
	Plant1014	POPTR_0003s01970	3
	Plant1014	POPTR_0008s18570	2
	Plant1014	POPTR_0005s01690	2
	Plant1014	POPTR_0005s01680	1
	Plant1014	POPTR_1122s00200	1
	Plant1019	AT3G28345	1	ABC transporter family protein
	Plant1019	Os05g0548300	58
	Plant1019	Os04g0481700	42
	Plant1019	Os08g0564300	34
	Plant1019	POPTR_0014s10870	18
	Plant1019	POPTR_0001s02200	12
	Plant1019	POPTR_0011s13720	11
	Plant1019	POPTR_0002s18860	9
	Plant1019	POPTR_0017s12120	1
	Plant1023	AT3G46370	4	Leucine-rich repeat protein kinase family protein
	Plant1023	AT3G46340	3	Leucine-rich repeat protein kinase family protein
	Plant1023	AT2G19210	2	Leucine-rich repeat transmembrane protein kinase protein
	Plant1023	AT1G51880	2	root hair specific 6
	Plant1023	AT1G51910	1	Leucine-rich repeat protein kinase family protein
	Plant1023	Os01g0810800	41
	Plant1023	POPTR_0086s00230	9
	Plant1023	POPTR_0019s12400	3
	Plant1024	AT1G63080	1	Pentatricopeptide repeat (PPR) superfamily protein
	Plant1024	AT1G62670	1	rna processing factor 2
	Plant1024	AT1G12620	1	Pentatricopeptide repeat (PPR) superfamily protein
	Plant1024	Os08g0248400	46
	Plant1024	Os10g0495200	35
	Plant1024	Os10g0499500	8
	Plant1024	POPTR_0005s04060	3
	Plant1024	POPTR_0017s06060	3
	Plant1024	POPTR_0004s07300	1
	Plant1025	AT2G30070	5	potassium transporter 1
	Plant1025	Os02g0730300	53
	Plant1025	Os09g0376900	35
	Plant1025	Os01g0935500	18
	Plant1025	POPTR_0001s12780	10
	Plant1025	POPTR_0003s14800	9
	Plant1025	POPTR_0015s05040	3
	Plant1025	POPTR_0012s04060	1
	Plant1030	AT2G38910	1	calcium-dependent protein kinase 20
	Plant1030	Os04g0560600	39
	Plant1030	POPTR_0016s06590	22
	Plant1030	POPTR_0019s00630	18
	Plant1030	POPTR_0006s21390	5
	Plant1030	POPTR_0006s21490	1
	Plant1035	AT4G26140	5	beta-galactosidase 12
	Plant1035	AT1G77410	3	beta-galactosidase 16
	Plant1035	Os01g0875500	58
	Plant1035	POPTR_0005s20280	11
	Plant1035	POPTR_0002s08120	1
	Plant1059	AT3G22400	3	PLAT/LH2 domain-containing lipoxygenase family protein
	Plant1059	AT1G67560	2	PLAT/LH2 domain-containing lipoxygenase family protein
	Plant1059	Os08g0509100	41
	Plant1059	Os11g0575600	39
	Plant1059	Os03g0179900	22
	Plant1059	POPTR_0013s02310	13
	Plant1059	POPTR_0008s15090	12
	Plant1059	POPTR_0005s03580	11
	Plant1059	POPTR_0001s05310	1
	Plant1062	AT4G26280	2	P-loop containing nucleoside triphosphate hydrolases superfamily protein
	Plant1062	Os06g0626600	21
	Plant1062	POPTR_0010s14820	12
	Plant1062	POPTR_0396s00220	4
	Plant1062	POPTR_0011s04820	2
	Plant1062	POPTR_0011s04830	1
	Plant1064	AT3G47950	1	H(+)-ATPase 4
	Plant1064	Os07g0191200	48
	Plant1064	POPTR_0014s04570	21
	Plant1064	POPTR_0006s00770	3
	Plant1064	POPTR_0018s12040	2
	Plant1067	AT5G36870	1	glucan synthase-like 9
	Plant1067	Os01g0672500	57
	Plant1067	Os01g0754200	44
	Plant1067	POPTR_0013s13490	17
	Plant1067	POPTR_0005s22510	8
	Plant1067	POPTR_0005s05970	1
	Plant1067	POPTR_0002s05970	1
	Plant1073	AT1G29490	4	SAUR-like auxin-responsive protein family
	Plant1073	Os09g0546200	42
	Plant1073	POPTR_0017s07100	3
	Plant1077	AT2G32370	4	homeodomain GLABROUS 3
	Plant1077	AT1G73360	3	homeodomain GLABROUS 11
	Plant1077	Os04g0569100	15
	Plant1077	POPTR_0015s13340	13
	Plant1077	POPTR_0011s00520	5
	Plant1115	AT4G27730	3	oligopeptide transporter 1
	Plant1115	Os06g0127700	27
	Plant1115	POPTR_0002s11000	14
	Plant1115	POPTR_0001s37890	11
	Plant1141	AT3G04050	1	Pyruvate kinase family protein
	Plant1141	Os01g0276700	57
	Plant1141	POPTR_0013s05690	15
	Plant1163	AT5G12350	2	Regulator of chromosome condensation (RCC1) family with FYVE zinc finger domain
	Plant1163	Os05g0384800	10
	Plant1163	POPTR_0005s21230	22
	Plant1163	POPTR_0003s19720	16
	Plant1203	AT2G02250	1	phloem protein 2-B2
	Plant1203	Os02g0813300	44
	Plant1203	POPTR_0018s02870	1
	Plant1239	AT3G56960	1	phosphatidyl inositol monophosphate 5 kinase 4
	Plant1239	AT2G41210	1	phosphatidylinositol- 4-phosphate 5-kinase 5
	Plant1239	Os11g0146100	27
	Plant1239	POPTR_0019s01150	4
	Plant1239	POPTR_0016s03620	1
	Plant1271	AT4G38180	1	FAR1-related sequence 5
	Plant1271	Os03g0655600	35
	Plant1271	POPTR_0011s14880	5
	Plant1276	AT2G13620	1	cation/hydrogen exchanger 15
[truncated: 3,295 more rows]

## Sheet: Avnn
Genes	High Avnn
	At	11463 genes
	Pt	14831 genes
	Os	10173 genes
		9187 OrthoMCL groups
	Subset At Os Pt
	OrthoMCL group	Gene	Avnn	Description
	Plant1000	AT1G11350	1010.31	S-domain-1 13
	Plant1000	AT1G11410	865.56	S-locus lectin protein kinase family protein
	Plant1000	AT4G27300	856.02	S-locus lectin protein kinase family protein
	Plant1000	AT1G11300	834.36	protein serine/threonine kinases;protein kinases;ATP binding;sugar binding;kinases;carbohydrate binding
	Plant1000	Os04g0226600	788.21
	Plant1000	Os01g0784700	786.32
	Plant1000	POPTR_0004s02820	1082.87
	Plant1000	POPTR_0004s02800	1080.21
	Plant1000	POPTR_0011s12890	1078.46
	Plant1000	POPTR_0019s14210	849.9
	Plant1000	POPTR_0011s13130	832.2
	Plant1000	POPTR_0011s03770	815.57
	Plant10015	AT3G54210	922.41	Ribosomal protein L17 family protein
	Plant10015	Os03g0815400	832.85
	Plant10015	POPTR_0006s11420	965.64
	Plant10015	POPTR_0016s14970	926.21
	Plant10067	AT1G04420	952.08	NAD(P)-linked oxidoreductase superfamily protein
	Plant10067	Os03g0611200	815.76
	Plant10067	POPTR_0008s16710	932.18
	Plant10115	AT3G58140	851.93	phenylalanyl-tRNA synthetase class IIc family protein
	Plant10115	Os12g0533700	779.39
	Plant10115	POPTR_0013s09940	841.91
	Plant10129	AT1G48350	920.87	Ribosomal L18p/L5e family protein
	Plant10129	Os03g0828100	827.94
	Plant10129	POPTR_0155s00210	952.37
	Plant10139	AT1G12250	904.92	Pentapeptide repeat-containing protein
	Plant10139	Os02g0643500	782.39
	Plant10139	POPTR_0003s11240	921.75
	Plant10157	AT1G55370	832.82	NDH-dependent cyclic electron flow 5
	Plant10157	Os03g0748300	763.56
	Plant10157	POPTR_0019s04960	1006.24
	Plant1022	AT5G39000	795.67	Malectin/receptor-like protein kinase family protein
	Plant1022	Os05g0317900	771.03
	Plant1022	POPTR_0005s13340	1081.69
	Plant1022	POPTR_0005s18690	1038.66
	Plant1022	POPTR_0017s13240	816.67
	Plant10243	AT4G36530	932.5	alpha/beta-Hydrolases superfamily protein
	Plant10243	Os02g0705100	781.69
	Plant10243	POPTR_0005s12300	909.32
	Plant10261	AT5G35170	883.3	adenylate kinase family protein
	Plant10261	Os08g0288200	741.53
	Plant10261	POPTR_0018s12140	901.31
	Plant10286	AT2G42690	852.71	alpha/beta-Hydrolases superfamily protein
	Plant10286	Os01g0710700	807.98
	Plant10286	POPTR_0003s10110	838.46
	Plant10290	AT5G43750	877.55	NAD(P)H dehydrogenase 18
	Plant10290	Os01g0929100	762.11
	Plant10290	POPTR_0010s08930	839.78
	Plant10307	AT1G05190	873.84	Ribosomal protein L6 family
	Plant10307	Os03g0356300	815.01
	Plant10307	Os03g0751400	788.48
	Plant10307	POPTR_0014s15120	864.94
	Plant10326	AT5G02120	917.86	one helix protein
	Plant10326	Os05g0292800	791.26
	Plant10326	POPTR_0006s08850	957.61
	Plant10341	AT5G54270	960.06	light-harvesting chlorophyll B-binding protein 3
	Plant10341	Os07g0562700	843.89
	Plant10341	POPTR_0001s41780	940.42
	Plant10351	AT4G30825	879.9	Tetratricopeptide repeat (TPR)-like superfamily protein
	Plant10351	Os09g0423300	713.71
	Plant10351	POPTR_0006s00700	901.04
	Plant1036	AT3G21760	1034	UDP-Glycosyltransferase superfamily protein
	Plant1036	Os07g0510500	815.44
	Plant1036	POPTR_0006s01160	965.58
	Plant1036	POPTR_0545s00210	880.31
	Plant10422	AT1G17220	951.59	Translation initiation factor 2, small GTP-binding protein
	Plant10422	Os05g0575300	743.27
	Plant10422	POPTR_0011s14350	911.07
	Plant10422	POPTR_0001s42720	816.64
	Plant10514	AT4G02790	893.51	GTP-binding family protein
	Plant10514	Os05g0430400	802.51
	Plant10514	POPTR_0005s23150	938.77
	Plant10562	AT3G54890	957.43	photosystem I light harvesting complex gene 1
	Plant10562	Os06g0320500	848.21
	Plant10562	POPTR_0010s22790	936.06
	Plant10562	POPTR_0008s04060	889.85
	Plant10577	AT1G68830	861.77	STT7 homolog STN7
	Plant10577	Os05g0549100	799.91
	Plant10577	POPTR_0008s11560	910.55
	Plant10589	AT2G33450	932.2	Ribosomal L28 family
	Plant10589	Os05g0101400	850.84
	Plant10589	POPTR_0010s07920	892.89
	Plant1059	AT3G45140	873.53	lipoxygenase 2
	Plant1059	Os12g0559200	861.95
	Plant1059	Os02g0194700	784.74
	Plant1059	Os05g0304600	761
	Plant1059	POPTR_0001s05330	1146.24
	Plant1059	POPTR_0001s05320	983.27
	Plant10590	AT2G05620	906.48	proton gradient regulation 5
	Plant10590	Os08g0566600	771.45
	Plant10590	POPTR_0010s07730	1001.88
	Plant10596	AT3G08010	924.37	RNA binding
	Plant10596	Os02g0610800	742.12
	Plant10596	POPTR_0009s06470	922.06
	Plant10607	AT1G11430	943.69	plastid developmental protein DAG, putative
	Plant10607	Os08g0139100	719.15
	Plant10607	POPTR_0011s03550	1052.54
	Plant10632	AT5G51720	983.27	2 iron, 2 sulfur cluster binding
	Plant10632	Os07g0467200	923.17
	Plant10632	POPTR_0012s14230	965
	Plant10646	AT2G20890	871.03	photosystem II reaction center PSB29 protein
	Plant10646	Os07g0558500	790.96
	Plant10646	POPTR_0013s14450	1000.08
	Plant10646	POPTR_0019s14050	935.52
	Plant10648	AT5G58250	874.83
	Plant10648	Os03g0331600	852.81
	Plant10648	POPTR_0013s15690	974.54
	Plant1066	AT2G26250	965.32	3-ketoacyl-CoA synthase 10
	Plant1066	AT1G68530	918.6	3-ketoacyl-CoA synthase 6
	Plant1066	AT2G15090	829.5	3-ketoacyl-CoA synthase 8
	Plant1066	AT4G34250	752.35	3-ketoacyl-CoA synthase 16
	Plant1066	Os06g0598800	760.88
	Plant1066	POPTR_0010s13510	960.64
	Plant1066	POPTR_0006s23460	874.41
	Plant1066	POPTR_0014s18380	813.65
	Plant10681	AT1G52230	925.95	photosystem I subunit H2
	Plant10681	AT3G16140	922.49	photosystem I subunit H-1
	Plant10681	Os05g0560000	813.14
	Plant10681	POPTR_0003s05110	922.13
	Plant10693	AT2G05310	935.86
	Plant10693	Os03g0595300	777.8
	Plant10693	POPTR_0014s16530	875.28
	Plant10768	AT5G27290	880.01
	Plant10768	Os01g0382700	782.78
	Plant10768	POPTR_0013s03000	857.04
	Plant10781	AT5G54600	947.51	Translation protein SH3-like family protein
	Plant10781	Os06g0683200	823.29
	Plant10781	POPTR_0001s44110	891.15
	Plant1079	AT4G24120	809.24	YELLOW STRIPE like 1
	Plant1079	Os04g0674600	744.02
	Plant1079	POPTR_0001s11310	966.59
	Plant1079	POPTR_0017s00820	934.9
	Plant1082	AT1G49650	904.67	alpha/beta-Hydrolases superfamily protein
	Plant1082	AT2G03550	841.72	alpha/beta-Hydrolases superfamily protein
	Plant1082	AT3G48690	834.07	alpha/beta-Hydrolases superfamily protein
	Plant1082	Os09g0460700	778.81
	Plant1082	Os09g0460300	775.86
	Plant1082	Os09g0455500	760.17
	Plant1082	Os09g0460400	703.22
	Plant1082	POPTR_0004s15020	945.92
	Plant1082	POPTR_0009s10780	944.48
	Plant10871	AT1G51110	932.68	Plastid-lipid associated protein PAP / fibrillin family protein
	Plant10871	Os07g0470700	798.12
	Plant10871	POPTR_0001s04900	930.72
	Plant10908	AT1G64720	916.78	Polyketide cyclase/dehydrase and lipid transport superfamily protein
	Plant10908	Os04g0119500	828.56
	Plant10908	POPTR_0001s45410	977.98
	Plant10919	AT1G03600	918.05	photosystem II family protein
	Plant10919	Os03g0333400	800.88
	Plant10919	POPTR_0005s22780	885.85
	Plant10963	AT1G08380	945.03	photosystem I subunit O
	Plant10963	Os04g0414700	832.8
	Plant10963	POPTR_0009s16240	883.58
	Plant10963	POPTR_0004s20960	847.3
	Plant10992	AT5G01920	924.62	Protein kinase superfamily protein
	Plant10992	Os05g0480000	791.94
	Plant10992	POPTR_0016s14540	909.53
	Plant10992	POPTR_0006s11020	908
	Plant10998	AT4G30950	992.68	fatty acid desaturase 6
	Plant10998	Os08g0440900	797.02
	Plant10998	POPTR_0006s19920	948.4
	Plant11008	AT1G30380	971.13	photosystem I subunit K
	Plant11008	Os07g0148900	779.29
	Plant11008	POPTR_0018s01720	869.08
	Plant11032	AT5G13770	955.33	Pentatricopeptide repeat (PPR-like) superfamily protein
	Plant11032	Os04g0583101	744.47
	Plant11032	POPTR_0010s10900	953.54
	Plant1105	AT1G23090	989.5	sulfate transporter 91
	Plant1105	AT5G10180	958.58	slufate transporter 2;1
	Plant1105	Os03g0161200	766.47
	Plant1105	POPTR_0010s12190	999.82
	Plant1105	POPTR_0002s09300	974.91
	Plant1106	AT1G04110	742.05	Subtilase family protein
	Plant1106	Os03g0761500	717
	Plant1106	POPTR_0001s16750	849.55
	Plant1119	AT4G00750	1067.34	S-adenosyl-L-methionine-dependent methyltransferases superfamily protein
	Plant1119	Os04g0570800	727.91
	Plant1119	Os09g0415700	704.07
	Plant1119	POPTR_0008s14720	883.2
	Plant1169	AT1G17840	986.98	white-brown complex homolog protein 11
	Plant1169	AT1G51500	922.47	ABC-2 type transporter family protein
	Plant1169	Os12g0411700	727.35
	Plant1169	POPTR_0001s31880	1199.48
	Plant1169	POPTR_0017s03590	1006.09
	Plant1169	POPTR_0001s26290	911.78
	Plant1169	POPTR_0009s05570	815.3
	Plant1207	AT1G20620	865	catalase 3
	Plant1207	AT4G35090	742.79	catalase 2
	Plant1207	Os03g0131200	773.59
	Plant1207	POPTR_0002s01080	944.87
	Plant1224	AT2G42600	983.05	phosphoenolpyruvate carboxylase 2
	Plant1224	Os08g0366000	961.01
	Plant1224	Os01g0208700	781.15
	Plant1224	POPTR_0002s22720	942.19
	Plant1248	AT2G45560	929.47	cytochrome P450, family 76, subfamily C, polypeptide 1
	Plant1248	Os03g0248200	878.42
	Plant1248	Os10g0166600	707.25
	Plant1248	POPTR_0001s08320	845.44
	Plant1310	AT4G15560	1049.19	Deoxyxylulose-5-phosphate synthase
	Plant1310	Os05g0408900	805.72
	Plant1310	POPTR_0010s01910	1013.78
	Plant13317	AT1G15980	868.64	NDH-dependent cyclic electron flow 1
	Plant13317	Os08g0276100	822.81
	Plant13317	POPTR_0001s03600	910.43
	Plant13319	AT1G18060	890.55
	Plant13319	Os01g0120500	761.24
	Plant13319	POPTR_0012s04760	815.91
	Plant13333	AT1G32990	798.24	plastid ribosomal protein l11
	Plant13333	Os03g0122200	795.67
	Plant13333	POPTR_0001s45510	942.37
	Plant13357	AT1G60550	890	enoyl-CoA hydratase/isomerase D
	Plant13357	Os01g0662700	733.56
	Plant13357	POPTR_0001s33750	983.71
	Plant13358	AT1G62750	911.97	Translation elongation factor EFG/EF2 protein
	Plant13358	Os04g0538100	789.18
	Plant13358	POPTR_0003s11300	897.68
	Plant13370	AT1G74470	967.32	Pyridine nucleotide-disulphide oxidoreductase family protein
	Plant13370	Os02g0744900	810.65
	Plant13370	POPTR_0012s07060	998.02
	Plant13420	AT2G40490	891	Uroporphyrinogen decarboxylase
	Plant13420	Os03g0337600	806.16
	Plant13420	POPTR_0019s07540	897.4
	Plant13432	AT3G01660	882.77	S-adenosyl-L-methionine-dependent methyltransferases superfamily protein
	Plant13432	Os04g0481300	807.82
	Plant13432	POPTR_0001s35820	880.89
	Plant13447	AT3G09580	877.8	FAD/NAD(P)-binding oxidoreductase family protein
	Plant13447	Os07g0626800	758.52
	Plant13447	POPTR_0001s35370	884.56
	Plant13476	AT3G25410	972.73	Sodium Bile acid symporter family
	Plant13476	Os02g0475400	791.6
	Plant13476	POPTR_0014s17610	918.23
	Plant13483	AT3G47860	1026.53	chloroplastic lipocalin
	Plant13483	Os04g0626400	790.18
	Plant13483	POPTR_0001s44680	995.53
	Plant13512	AT4G09350	898.35	Chaperone DnaJ-domain superfamily protein
	Plant13512	Os11g0216100	764.66
	Plant13512	POPTR_0013s11340	913.24
	Plant13514	AT4G10340	983.33	light harvesting complex of photosystem II 5
	Plant13514	Os11g0242800	837.27
	Plant13514	POPTR_0019s09140	957.59
	Plant13518	AT4G12830	935.47	alpha/beta-Hydrolases superfamily protein
	Plant13518	Os01g0919700	812.59
	Plant13518	POPTR_0014s17410	837.75
	Plant13535	AT4G18370	849.86	DEGP protease 5
	Plant13535	Os12g0616600	768.75
	Plant13535	POPTR_0011s02330	847.69
	Plant13558	AT4G37040	988.91	methionine aminopeptidase 1D
	Plant13558	Os02g0761700	754.78
	Plant13558	POPTR_0005s18070	977.13
	Plant13560	AT4G37200	949.84	Thioredoxin superfamily protein
	Plant13560	Os03g0767500	787.46
	Plant13560	POPTR_0007s12000	993.9
	Plant13565	AT4G39970	883.72	Haloacid dehalogenase-like hydrolase (HAD) superfamily protein
	Plant13565	Os08g0485900	826.19
	Plant13565	POPTR_0007s05210	917.71
	Plant1358	AT5G04140	905.25	glutamate synthase 1
	Plant1358	Os07g0658400	720.33
	Plant1358	POPTR_0006s03660	968.71
	Plant1358	POPTR_0016s03630	946.35
	Plant13609	AT5G45680	869.52	FK506-binding protein 13
	Plant13609	Os06g0663800	792.47
	Plant13609	POPTR_0001s12230	924.45
	Plant13627	AT5G55220	831.64	trigger factor type chaperone family protein
	Plant13627	Os06g0308000	804.88
	Plant13627	POPTR_0015s07690	897.89
	Plant13631	AT5G57030	836.27	Lycopene beta/epsilon cyclase protein
	Plant13631	Os01g0581300	874.14
	Plant13631	POPTR_0006s14930	971.76
	Plant13664	AT1G66670	943.37	CLP protease proteolytic subunit 3
	Plant13664	Os01g0507900	706.51
	Plant13664	POPTR_0004s09110	862.97
	Plant13681	AT1G65230	898.27	Uncharacterized conserved protein (DUF2358)
	Plant13681	Os01g0912700	753.29
	Plant13681	POPTR_0013s08320	935.93
	Plant13682	AT5G40950	945.68	ribosomal protein large subunit 27
	Plant13682	Os01g0924000	830.06
	Plant13682	POPTR_0001s33710	927.76
	Plant13709	AT5G55710	840.61
	Plant13709	Os02g0726600	793.6
	Plant13709	POPTR_0004s20320	858.79
	Plant1374	AT5G14740	912.94	carbonic anhydrase 2
	Plant1374	AT3G01500	909.98	carbonic anhydrase 1
	Plant1374	Os01g0639900	705.81
	Plant1374	POPTR_0001s34950	815.54
	Plant13759	AT5G65840	843.43	Thioredoxin superfamily protein
	Plant13759	Os03g0729200	728.19
	Plant13759	POPTR_0014s01240	942.69
	Plant13760	AT1G49975	836.66
	Plant13760	Os03g0731100	781.57
	Plant13760	POPTR_0001s29940	855.64
	Plant13782	AT4G10300	916.55	RmlC-like cupins superfamily protein
	Plant13782	Os04g0445200	835
	Plant13782	POPTR_0013s09550	989.1
	Plant13811	AT4G33030	1078.31	sulfoquinovosyldiacylglycerol 1
	Plant13811	Os05g0387200	787.87
	Plant13811	POPTR_0006s24440	866.82
	Plant13832	AT2G34460	891.76	NAD(P)-binding Rossmann-fold superfamily protein
	Plant13832	Os06g0360300	837.22
	Plant13832	POPTR_0011s02760	901.4
	Plant13854	AT3G63190	888.16	ribosome recycling factor, chloroplast precursor
	Plant13854	Os07g0570700	818.99
	Plant13854	POPTR_0002s05330	832.27
	Plant1386	AT5G19220	839.2	ADP glucose pyrophosphorylase large subunit 1
	Plant1386	Os03g0735000	814.72
	Plant1386	POPTR_0008s19960	889.12
	Plant13862	AT1G64680	899.56
	Plant13862	Os08g0114100	764.23
	Plant13862	POPTR_0001s11420	851.09
	Plant13907	AT1G10830	978.52	15-cis-zeta-carotene isomerase
	Plant13907	Os12g0405200	800.31
	Plant13907	POPTR_0014s14400	1020.8
	Plant13940	AT1G26220	876.32	Acyl-CoA N-acyltransferases (NAT) superfamily protein
	Plant13940	Os08g0102000	724.51
	Plant13940	POPTR_0008s11270	925.42
	Plant13946	AT1G32500	936.33	non-intrinsic ABC protein 6
	Plant13946	Os01g0127300	832.32
	Plant13946	POPTR_0001s02730	869.9
	Plant13950	AT1G49380	828.4	cytochrome c biogenesis protein family
	Plant13950	Os03g0769600	815.83
	Plant13950	POPTR_0009s11490	890.93
	Plant13958	AT1G56500	802.08	haloacid dehalogenase-like hydrolase family protein
	Plant13958	Os03g0311300	780.75
	Plant13958	POPTR_0013s00930	981.08
	Plant13963	AT1G64510	869	Translation elongation factor EF1B/ribosomal protein S6 family protein
	Plant13963	Os03g0843400	844.17
	Plant13963	POPTR_0001s10930	908.57
	Plant13972	AT1G71500	898.15	Rieske (2Fe-2S) domain-containing protein
	Plant13972	Os11g0242400	749.48
	Plant13972	POPTR_0019s10280	883.87
	Plant1400	AT3G14420	889.98	Aldolase-type TIM barrel family protein
	Plant1400	Os07g0152900	758.38
	Plant1400	POPTR_0001s40480	899.73
	Plant1400	POPTR_0011s11390	885.4
	Plant14002	AT2G35500	952.58	shikimate kinase like 2
	Plant14002	Os10g0577700	822.49
	Plant14002	POPTR_0003s09520	918.16
	Plant14036	AT3G20680	950.53	Domain of unknown function (DUF1995)
	Plant14036	Os05g0500400	757.22
	Plant14036	POPTR_0011s13590	992.27
	Plant14069	AT3G62910	842.18	Peptide chain release factor 1
	Plant14069	Os11g0657100	764.61
	Plant14069	POPTR_0014s12790	914.71
	Plant14079	AT4G15545	858.9
	Plant14079	Os05g0406000	777.11
	Plant14079	POPTR_0010s02820	1091.8
	Plant14098	AT4G27600	970.64	pfkB-like carbohydrate kinase family protein
	Plant14098	Os10g0573000	872.36
	Plant14098	POPTR_0013s07620	1046.83
	Plant14105	AT4G32320	816.42	ascorbate peroxidase 6
	Plant14105	Os08g0522400	776.93
	Plant14105	POPTR_0006s27060	875.96
	Plant14110	AT4G34830	969.42	Pentatricopeptide repeat (PPR) superfamily protein
	Plant14110	Os10g0181200	728.77
	Plant14110	POPTR_0004s17400	1013.81
	Plant14112	AT4G36390	886.11	Methylthiotransferase
	Plant14112	Os11g0592800	741.05
	Plant14112	POPTR_0007s13510	809.8
	Plant14151	AT5G23060	918.14	calcium sensing receptor
	Plant14151	Os02g0729400	839.68
	Plant14151	POPTR_0015s06230	894.36
	Plant14160	AT5G46580	914.91	pentatricopeptide (PPR) repeat-containing protein
	Plant14160	Os03g0856100	718.43
	Plant14160	POPTR_0003s08800	970.51
	Plant14202	AT1G75350	908.51	Ribosomal protein L31
	Plant14202	Os01g0633000	837.5
	Plant14202	POPTR_0002s03470	930.57
	Plant14213	AT1G44575	945.1	Chlorophyll A-B binding family protein
	Plant14213	Os01g0869800	788.77
	Plant14213	POPTR_0002s08410	887.88
	Plant14234	AT1G64970	885.58	gamma-tocopherol methyltransferase
	Plant14234	Os02g0701600	955.52
	Plant14234	POPTR_0013s07440	870.94
	Plant14236	AT4G35760	822.62	NAD(P)H dehydrogenase (quinone)s
	Plant14236	Os03g0131500	776.61
	Plant14236	POPTR_0005s10860	931.04
	Plant1425	AT1G15290	938.17	Tetratricopeptide repeat (TPR)-like superfamily protein
	Plant1425	AT4G28080	911.49	Tetratricopeptide repeat (TPR)-like superfamily protein
	Plant1425	AT1G01320	759.49	Tetratricopeptide repeat (TPR)-like superfamily protein
	Plant1425	Os04g0645100	963
	Plant1425	Os02g0255700	767.44
	Plant1425	POPTR_0006s19380	956.42
	Plant1425	POPTR_0002s17200	929.13
	Plant1425	POPTR_0014s09410	905.85
	Plant1425	POPTR_0018s11150	865.37
	Plant14260	AT4G09620	890.59	Mitochondrial transcription termination factor family protein
	Plant14260	Os03g0838900	802.58
	Plant14260	POPTR_0013s11780	1028.13
	Plant14261	AT3G23700	879.39	Nucleic acid-binding proteins superfamily
	Plant14261	Os03g0844900	810.13
	Plant14261	POPTR_0014s14580	865.23
	Plant14278	AT2G21960	953.83
	Plant14278	Os04g0639300	773.13
	Plant14278	POPTR_0005s08630	861.09
	Plant14299	AT5G52960	896.88
	Plant14299	Os05g0569200	719.08
	Plant14299	POPTR_0012s01190	955.23
	Plant14315	AT2G24090	892.75	Ribosomal protein L35
	Plant14315	Os06g0647100	744.73
	Plant14315	POPTR_0018s11170	932.09
	Plant1432	AT1G29930	1004.29	chlorophyll A/B binding protein 1
	Plant1432	AT2G34420	990.1	photosystem II light harvesting complex gene B1B2
	Plant1432	Os01g0600900	897.03
	Plant1432	Os01g0720500	784.54
	Plant1432	POPTR_0005s26070	986.45
	Plant1432	POPTR_0005s26080	959.79
	Plant14336	AT1G30520	936.24	acyl-activating enzyme 14
	Plant14336	Os08g0130400	806.06
	Plant14336	POPTR_0011s16700	967.01
	Plant14347	AT2G42220	917.72	Rhodanese/Cell cycle control phosphatase superfamily protein
	Plant14347	Os09g0279400	781.4
	Plant14347	POPTR_0006s05810	909.13
	Plant1436	AT4G37980	913.87	elicitor-activated gene 3-1
	Plant1436	Os10g0430200	800.08
	Plant1436	POPTR_0016s07910	800.8
	Plant14393	AT1G19150	888.8	photosystem I light harvesting complex gene 6
	Plant14393	Os09g0439500	807.83
	Plant14393	POPTR_0006s14180	864.9
	Plant14423	AT1G70610	753.02	transporter associated with antigen processing protein 1
	Plant14423	Os01g0911300	709.16
	Plant14423	POPTR_0010s05600	881.11
	Plant14453	AT2G38270	964.32	CAX-interacting protein 2
	Plant14453	Os12g0175500	845.32
	Plant14453	POPTR_0016s12670	828.56
	Plant14481	AT3G48420	917.28	Haloacid dehalogenase-like hydrolase (HAD) superfamily protein
	Plant14481	Os03g0565200	793.23
	Plant14481	POPTR_0015s09990	870.13
	Plant14491	AT3G61080	907.83	Protein kinase superfamily protein
	Plant14491	Os03g0117800	760.69
	Plant14491	POPTR_0002s15450	922.92
	Plant14505	AT4G13670	1076.91	plastid transcriptionally active 5
	Plant14505	Os04g0514400	766.41
	Plant14505	POPTR_0001s14490	981.74
	Plant14516	AT4G26555	921.22	FKBP-like peptidyl-prolyl cis-trans isomerase family protein
	Plant14516	Os02g0199300	803.7
	Plant14516	POPTR_0001s47130	1039.3
	Plant14520	AT4G31560	1018.12	high chlorophyll fluorescence 153
	Plant14520	Os01g0940600	829.84
	Plant14520	POPTR_0001s05980	976.93
	Plant14524	AT4G33470	883.95	histone deacetylase 14
	Plant14524	Os12g0182700	820
	Plant14524	POPTR_0005s06520	915.74
	Plant14541	AT5G19540	894.91
	Plant14541	Os08g0387500	781.63
	Plant14541	POPTR_0018s08760	1023.34
	Plant14542	AT5G19850	766.36	alpha/beta-Hydrolases superfamily protein
	Plant14542	Os07g0575800	792.3
	Plant14542	POPTR_0003s21140	978.04
	Plant14567	AT5G53580	850.27	NAD(P)-linked oxidoreductase superfamily protein
	Plant14567	Os10g0517400	809.48
	Plant14567	POPTR_0015s00930	860.83
	Plant14578	AT5G64380	882.56	Inositol monophosphatase family protein
	Plant14578	Os06g0664200	796.76
	Plant14578	POPTR_0017s07040	889.66
	Plant14636	AT3G25805	839.42
	Plant14636	Os04g0462300	839.18
	Plant14636	POPTR_0010s13730	954.69
	Plant14650	AT4G02990	777.01	Mitochondrial transcription termination factor family protein
	Plant14650	Os05g0404000	809.29
	Plant14650	POPTR_0014s13360	910.47
	Plant14656	AT5G08740	898.1	NAD(P)H dehydrogenase C1
	Plant14656	Os06g0214900	719.07
	Plant14656	POPTR_0007s04850	969.62
	Plant14664	AT4G04330	959.88	Chaperonin-like RbcX protein
	Plant14664	Os08g0425200	794.96
	Plant14664	POPTR_0011s01520	889.94
	Plant14675	AT1G32080	850.99	membrane protein, putative
	Plant14675	Os10g0578800	732.35
	Plant14675	POPTR_0003s09870	932.4
	Plant14691	AT1G28140	823.56
	Plant14691	Os03g0850600	781.53
	Plant14691	POPTR_0001s09760	867.28
	Plant14705	AT1G76570	779.02	Chlorophyll A-B binding family protein
	Plant14705	Os09g0296800	777.05
	Plant14705	POPTR_0005s28000	877.14
	Plant14714	AT2G21280	825.2	NAD(P)-binding Rossmann-fold superfamily protein
	Plant14714	Os02g0834700	765.5
	Plant14714	POPTR_0009s12770	879.38
	Plant14720	AT2G35410	895.99	RNA-binding (RRM/RBD/RNP motifs) family protein
	Plant14720	Os04g0591000	794.66
	Plant14720	POPTR_0001s02370	904.65
	Plant14725	AT2G41680	943.74	NADPH-dependent thioredoxin reductase C
	Plant14725	Os07g0657900	788.07
	Plant14725	POPTR_0006s04760	950.66
	Plant14731	AT3G09050	856.09
	Plant14731	Os01g0853000	718.7
	Plant14731	POPTR_0006s09800	865.16
	Plant14762	AT4G25910	912.67	NFU domain protein 3
	Plant14762	Os06g0694500	834.79
	Plant14762	POPTR_0006s17930	944.78
	Plant14773	AT5G03880	896.99	Thioredoxin family protein
	Plant14773	Os08g0558200	713.92
	Plant14773	POPTR_0006s22950	920.48
	Plant14789	AT5G45820	957.62	CBL-interacting protein kinase 20
	Plant14789	Os01g0206700	862.9
	Plant14789	POPTR_0011s07240	1129.56
	Plant14804	AT2G43030	939.16	Ribosomal protein L3 family protein
	Plant14804	Os02g0137200	831.15
	Plant14804	POPTR_0013s06710	899.08
	Plant14886	AT1G72030	954.63	Acyl-CoA N-acyltransferases (NAT) superfamily protein
	Plant14886	Os07g0264800	732.5
	Plant14886	POPTR_0005s05630	934.38
	Plant14894	AT2G36145	945.46
	Plant14894	Os01g0862200	786.54
	Plant14894	POPTR_0006s22650	884.31
	Plant14902	AT3G23400	882.21	Plastid-lipid associated protein PAP / fibrillin family protein
	Plant14902	Os11g0595200	822.89
	Plant14902	POPTR_0008s16890	940.33
	Plant14905	AT3G26580	816.34	Tetratricopeptide repeat (TPR)-like superfamily protein
	Plant14905	Os03g0428800	728.85
	Plant14905	POPTR_0013s09500	977.95
	Plant14917	AT4G09010	899.04	ascorbate peroxidase 4
	Plant14917	Os04g0602100	763.91
	Plant14917	POPTR_0005s17350	899.78
	Plant14938	AT5G57345	899.37
	Plant14938	Os06g0694800	749.72
	Plant14938	POPTR_0006s17950	907.46
	Plant1498	AT5G35790	934.27	glucose-6-phosphate dehydrogenase 1
	Plant1498	Os03g0412800	803.78
	Plant1498	POPTR_0014s16480	905.72
	Plant1502	AT1G48450	936.05	Protein of unknown function (DUF760)
	Plant1502	Os03g0717900	753.18
	Plant1502	POPTR_0012s03930	826.2
	Plant1576	AT3G55330	878.3	PsbP-like protein 1
	Plant1576	AT1G22700	816.2	Tetratricopeptide repeat (TPR)-like superfamily protein
	Plant1576	Os10g0461100	815.91
	Plant1576	POPTR_0010s21730	1065.67
	Plant1602	AT1G26230	893.49	TCP-1/cpn60 chaperonin family protein
	Plant1602	AT1G55490	856.28	chaperonin 60 beta
	Plant1602	Os06g0114000	878.97
	Plant1602	POPTR_0010s14520	866.95
	Plant1620	AT5G60600	853.82	4-hydroxy-3-methylbut-2-enyl diphosphate synthase
	Plant1620	Os02g0603800	715.05
	Plant1620	POPTR_0009s01900	951.68
	Plant1644	AT3G45780	946.62	phototropin 1
	Plant1644	AT5G58140	903.87	phototropin 2
	Plant1644	Os04g0304200	715.16
	Plant1644	POPTR_0004s21940	901.1
	Plant1644	POPTR_0001s35680	814.16
	Plant1644	POPTR_0009s17180	781.52
	Plant1664	AT5G64940	966.27	ABC2 homolog 13
	Plant1664	Os02g0575500	783.67
	Plant1664	POPTR_0007s06450	909.04
	Plant1664	POPTR_0005s08490	888.99
	Plant1714	AT5G38420	1036.22	Ribulose bisphosphate carboxylase (small chain) family protein
	Plant1714	Os12g0274700	783.09
	Plant1714	Os12g0292400	754.1
	Plant1714	POPTR_0004s09910	791.04
	Plant1716	AT5G51820	1031.29	phosphoglucomutase
	Plant1716	Os10g0189100	812.92
	Plant1716	POPTR_0012s14030	855.68
	Plant1808	AT1G75100	906.79	J-domain protein required for chloroplast accumulation response 1
	Plant1808	Os03g0198300	788.46
	Plant1808	POPTR_0014s04210	900.93
	Plant1810	AT5G48790	825.96	Domain of unknown function (DUF1995)
	Plant1810	Os02g0129300	784.25
	Plant1810	POPTR_0003s09960	954.96
	Plant1826	AT1G56190	997.71	Phosphoglycerate kinase family protein
	Plant1826	AT3G12780	899.97	phosphoglycerate kinase 1
	Plant1826	Os05g0496200	827.6
	Plant1826	POPTR_0010s17860	1008.84
	Plant1826	POPTR_0008s08410	945.42
	Plant1855	AT4G38970	945.52	fructose-bisphosphate aldolase 2
	Plant1855	AT2G21330	899.78	fructose-bisphosphate aldolase 1
	Plant1855	Os11g0171300	772.24
	Plant1855	POPTR_0007s13800	923.12
	Plant1855	POPTR_0009s12710	880.42
	Plant1855	POPTR_0004s16920	828.84
	Plant1893	AT1G23310	894.54	glutamate:glyoxylate aminotransferase
	Plant1893	AT1G70580	882.22	alanine-2-oxoglutarate aminotransferase 2
	Plant1893	Os07g0108300	723.89
	Plant1893	POPTR_0010s05530	1045
	Plant1893	POPTR_0008s19160	942.59
	Plant1912	AT2G43010	900.62	phytochrome interacting factor 4
	Plant1912	AT3G59060	898.95	phytochrome interacting factor 3-like 6
	Plant1912	Os03g0782500	847.72
	Plant1912	Os12g0610200	743.32
	Plant1912	POPTR_0002s05630	886.8
	Plant1912	POPTR_0005s22870	858.74
	Plant1928	AT4G15490	762.33	UDP-Glycosyltransferase superfamily protein
	Plant1928	Os01g0686200	895.85
	Plant1928	POPTR_0009s09800	992.44
	Plant1973	AT2G13360	926.17	alanine:glyoxylate aminotransferase
	Plant1973	Os08g0502700	785.73
	Plant1973	POPTR_0001s26020	915.92
	Plant1973	POPTR_0009s05240	894.82
	Plant1982	AT2G30950	951.04	FtsH extracellular protease family
	Plant1982	AT1G06430	892.61	FTSH protease 8
	Plant1982	Os06g0669400	751.68
	Plant1982	POPTR_0014s13560	948.14
	Plant1982	POPTR_0002s22560	909.42
	Plant2060	AT4G18480	892.02	P-loop containing nucleoside triphosphate hydrolases superfamily protein
	Plant2060	AT5G45930	839.98	magnesium chelatase i2
	Plant2060	Os03g0563300	801.16
	Plant2060	POPTR_0004s05270	890.42
	Plant2125	AT4G00370	965.85	Major facilitator superfamily protein
	Plant2125	AT2G29650	879.86	phosphate transporter 4;1
	Plant2125	Os09g0570400	819.63
	Plant2125	Os01g0279700	786.41
	Plant2125	POPTR_0001s25690	991.98
	Plant2125	POPTR_0009s04840	929.74
	Plant2125	POPTR_0014s08150	890.52
	Plant2166	AT4G21860	951.25	methionine sulfoxide reductase B 2
	Plant2166	Os05g0404200	781.65
	Plant2166	POPTR_0009s08420	916.82
	Plant2173	AT5G06530	961.43	ABC-2 type transporter family protein
	Plant2173	Os03g0157400	793.45
	Plant2173	POPTR_0006s21400	908.28
	Plant2173	POPTR_0016s06620	876.16
	Plant2181	AT5G36700	870.05	2-phosphoglycolate phosphatase 1
	Plant2181	Os04g0490800	759.95
	Plant2181	POPTR_0010s18770	894.97
	Plant2181	POPTR_0008s07710	872.55
	Plant2314	AT2G42750	833.52	DNAJ heat shock N-terminal domain-containing protein
	Plant2314	Os01g0730500	776.33
	Plant2314	POPTR_0014s14030	1041.29
	Plant2353	AT2G42130	828.55	Plastid-lipid associated protein PAP / fibrillin family protein
	Plant2353	AT3G58010	734.17	plastoglobulin 34kD
	Plant2353	Os04g0665800	868.02
	Plant2353	POPTR_0016s04520	958.24
	Plant2360	AT2G29630	919.65	thiaminC
	Plant2360	Os03g0679700	731.04
	Plant2360	POPTR_0009s04780	984.06
	Plant2360	POPTR_0001s25630	944.35
	Plant2361	AT2G30170	911.25	Protein phosphatase 2C family protein
	Plant2361	Os01g0164600	729.99
	Plant2361	POPTR_0001s28930	975.29
	Plant2492	AT5G50250	950.48	chloroplast RNA-binding protein 31B
	Plant2492	AT4G24770	929.31	31-kDa RNA binding protein
	Plant2492	Os08g0557100	864.27
	Plant2492	Os09g0565200	805.64
	Plant2492	POPTR_0012s09200	1003.81
	Plant2492	POPTR_0015s09810	976.14
	Plant2536	AT1G07110	1042.13	fructose-2,6-bisphosphatase
	Plant2536	Os05g0164100	820.22
	Plant2536	POPTR_0001s28590	1020.76
	Plant2585	AT2G33180	908.35
	Plant2585	Os09g0481800	811.76
	Plant2585	POPTR_0001s14110	896.23
	Plant2654	AT1G79040	996.77	photosystem II subunit R
	Plant2654	Os07g0147500	816.76
	Plant2654	POPTR_0011s14550	944.03
	Plant2654	POPTR_0001s42970	866.87
	Plant2654	POPTR_0011s14540	790.06
	Plant2678	AT1G44446	912.96	Pheophorbide a oxygenase family protein with Rieske [2Fe-2S] domain
	Plant2678	Os10g0567400	814.91
	Plant2678	Os10g0567100	805.34
	Plant2678	POPTR_0005s20060	1011.37
	Plant2709	AT2G29670	914.34	Tetratricopeptide repeat (TPR)-like superfamily protein
	Plant2709	AT1G07280	894.71	Tetratricopeptide repeat (TPR)-like superfamily protein
	Plant2709	Os01g0855200	911.89
	Plant2709	POPTR_0001s25720	823.76
	Plant2769	AT5G05580	964.92	fatty acid desaturase 8
	Plant2769	Os07g0693800	862.7
	Plant2769	POPTR_0008s06960	902.93
	Plant2769	POPTR_0006s10250	856.06
	Plant2823	AT3G56630	953.65	cytochrome P450, family 94, subfamily D, polypeptide 2
	Plant2823	Os03g0223100	907.16
	Plant2823	POPTR_0016s03150	813.69
	Plant2889	AT3G19170	919.52	presequence protease 1
	Plant2889	Os02g0761400	883.41
	Plant2889	POPTR_0004s14960	931.02
	Plant2911	AT4G12310	919.87	cytochrome P450, family 706, subfamily A, polypeptide 5
	Plant2911	Os08g0547900	799.26
	Plant2911	POPTR_0001s07850	1047.51
	Plant2943	AT5G35630	1011.84	glutamine synthetase 2
	Plant2943	Os04g0659100	835.27
	Plant2943	POPTR_0008s20460	1047.8
	Plant2943	POPTR_0010s03010	939.03
	Plant3000	AT5G13630	967.57	magnesium-chelatase subunit chlH, chloroplast, putative / Mg-protoporphyrin IX chelatase, putative (CHLH)
	Plant3000	Os03g0323200	793.29
	Plant3000	POPTR_0006s04960	906.88
	Plant3019	AT4G02920	860.23
	Plant3019	Os05g0143300	761.85
	Plant3019	POPTR_0014s13430	977.31
	Plant3019	POPTR_0002s22470	846.45
	Plant3076	AT3G26080	956.96	plastid-lipid associated protein PAP / fibrillin family protein
	Plant3076	Os03g0704100	762.82
	Plant3076	POPTR_0003s01500	982.01
	Plant3076	POPTR_0001s21690	843.85
	Plant3094	AT2G26500	950.26	cytochrome b6f complex subunit (petM), putative
	Plant3094	Os03g0765900	821.11
	Plant3094	POPTR_0014s03630	877.21
	Plant3094	POPTR_0004s15440	839.34
	Plant3138	AT2G37240	917.16	Thioredoxin superfamily protein
	Plant3138	Os03g0284600	793.72
	Plant3138	POPTR_0006s13540	848.12
	Plant3141	AT4G33010	931.13	glycine decarboxylase P-protein 1
	Plant3141	Os06g0611900	749.16
	Plant3141	POPTR_0006s24570	938.95
	Plant3172	AT5G24490	998.41	30S ribosomal protein, putative
	Plant3172	Os03g0856500	882.36
	Plant3172	POPTR_0012s00590	960.7
	Plant3266	AT5G14660	833.58	peptide deformylase 1B
	Plant3266	Os01g0637600	776.83
	Plant3266	POPTR_0001s35190	835.12
	Plant3302	AT3G59400	945.47	enzyme binding;tetrapyrrole binding
	Plant3302	Os11g0267000	810.91
	Plant3302	POPTR_2108s00210	928.59
	Plant3302	POPTR_0007s02000	874.26
	Plant3425	AT1G58290	1004.92	Glutamyl-tRNA reductase family protein
	Plant3425	Os10g0502400	838.83
	Plant3425	POPTR_0002s10870	940.85
	Plant3428	AT3G26650	968.19	glyceraldehyde 3-phosphate dehydrogenase A subunit
	Plant3428	AT1G12900	942.04	glyceraldehyde 3-phosphate dehydrogenase A subunit 2
	Plant3428	Os04g0459500	769.03
	Plant3428	POPTR_0002s22600	893.83
	Plant3428	POPTR_0014s13660	855.1
	Plant3457	AT1G32070	906.33	nuclear shuttle interacting
	Plant3457	Os05g0481000	814.38
	Plant3457	POPTR_0016s14680	882.55
	Plant3458	AT1G32540	1027.89	lsd one like 1
	Plant3458	Os08g0159500	763.08
	Plant3458	POPTR_0001s02650	1038.99
	Plant3471	AT3G15030	1016.5	TCP family transcription factor 4
	Plant3471	AT1G53230	1007.23	TEOSINTE BRANCHED 1, cycloidea and PCF transcription factor 3
	Plant3471	Os01g0213800	706.59
	Plant3471	POPTR_0001s38480	963.09
	Plant3499	AT2G20570	887	GBF's pro-rich region-interacting factor 1
	Plant3499	Os06g0348800	836.59
	Plant3499	POPTR_0007s01230	942.38
	Plant3510	AT2G28800	895	63 kDa inner membrane family protein
	Plant3510	Os01g0151200	714.47
	Plant3510	POPTR_0001s24450	901.39
	Plant3510	POPTR_0009s03440	859.66
	Plant3536	AT3G08940	934.57	light harvesting complex photosystem II
	Plant3536	AT5G01530	924.18	light harvesting complex photosystem II
	Plant3536	Os07g0558400	832
	Plant3536	POPTR_0016s12260	1047.66
	Plant3536	POPTR_0006s10040	952.84
	Plant3603	AT4G29060	852.3	elongation factor Ts family protein
	Plant3603	Os12g0541500	793.64
	Plant3603	POPTR_0018s09080	892.13
	Plant3634	AT5G46110	934.09	Glucose-6-phosphate/phosphate translocator-related
	Plant3634	Os05g0241200	736.63
	Plant3634	POPTR_0011s05670	914.1
	Plant3634	POPTR_0004s04860	904.33
	Plant3648	AT2G44920	860.72	Tetratricopeptide repeat (TPR)-like superfamily protein
	Plant3648	Os01g0144100	846.7
	Plant3648	POPTR_0010s20770	892.11
	Plant3709	AT1G08540	873.11	RNApolymerase sigma subunit 2
	Plant3709	Os03g0271100	775.39
	Plant3709	Os11g0448400	735.77
	Plant3709	POPTR_0013s06770	894.61
	Plant3737	AT4G39960	785.43	Molecular chaperone Hsp40/DnaJ family protein
	Plant3737	AT2G22360	766.36	DNAJ heat shock family protein
	Plant3737	Os05g0334400	717.02
	Plant3737	POPTR_0007s05240	803.41
	Plant3770	AT1G64860	843.98	sigma factor A
	Plant3770	Os08g0163400	798.39
	Plant3770	POPTR_0019s06020	853.16
	Plant3824	AT3G13120	843.66	Ribosomal protein S10p/S20e family protein
	Plant3824	Os03g0196800	816.31
	Plant3824	POPTR_0001s37430	938
	Plant3836	AT3G63410	901.67	S-adenosyl-L-methionine-dependent methyltransferases superfamily protein
	Plant3836	Os12g0615400	880.75
	Plant3836	POPTR_0002s04790	1064.15
	Plant3836	POPTR_0008s15920	903.63
	Plant3924	AT3G63490	876.67	Ribosomal protein L1p/L10e family
	Plant3924	Os05g0388500	752.53
	Plant3924	POPTR_0001s26970	883.05
	Plant3924	POPTR_0009s06200	881.05
	Plant3937	AT3G12930	781.98	Lojap-related protein
	Plant3937	Os09g0493600	816.66
	Plant3937	POPTR_0011s14610	941.54
	Plant3984	AT1G07320	903.17	ribosomal protein L4
	Plant3984	Os03g0265400	775.07
	Plant3984	POPTR_0006s23770	898.71
	Plant4035	AT3G15840	860.51	post-illumination chlorophyll fluorescence increase
	Plant4035	Os03g0586500	804.44
	Plant4035	POPTR_0001s21140	833.59
	Plant4036	AT3G25690	791.15	Hydroxyproline-rich glycoprotein family protein
	Plant4036	Os11g0105750	714.72
	Plant4036	POPTR_0010s14080	839.94
	Plant4053	AT4G15510	961.53	Photosystem II reaction center PsbP family protein
	Plant4053	Os12g0564400	852.34
	Plant4053	POPTR_0005s01430	889.62
	Plant4067	AT4G38225	883.35
	Plant4067	Os03g0128800	756.3
	Plant4067	POPTR_0004s21720	1050.36
	Plant4161	AT3G46970	954.2	alpha-glucan phosphorylase 2
	Plant4161	AT3G29320	846.14	Glycosyl transferase, family 35
	Plant4161	Os01g0851700	870.19
	Plant4161	POPTR_0010s16770	1058.48
	Plant4204	AT3G60370	857.39	FKBP-like peptidyl-prolyl cis-trans isomerase family protein
	Plant4204	Os07g0490400	711.02
	Plant4204	POPTR_0014s04510	928.85
	Plant4263	AT4G36250	989.83	aldehyde dehydrogenase 3F1
	Plant4263	Os02g0646500	754.49
	Plant4263	POPTR_0001s26630	932.61
	Plant4286	AT1G10960	1077.2	ferredoxin 1
	Plant4286	AT1G60950	988.66	2Fe-2S ferredoxin-like superfamily protein
	Plant4286	Os08g0104600	817.01
	Plant4286	POPTR_0003s01090	917.19
	Plant4286	POPTR_0004s22810	861.22
	Plant4321	AT4G01150	939.25
	Plant4321	Os06g0264800	772.02
	Plant4321	POPTR_0014s08960	874.19
	Plant4321	POPTR_0002s16850	841.54
	Plant4370	AT1G11860	938.81	Glycine cleavage T-protein family
	Plant4370	Os04g0623800	793.73
	Plant4370	POPTR_0004s01030	872.31
	Plant4376	AT1G14270	914.93	CAAX amino terminal protease family protein
	Plant4376	Os09g0413200	763.33
	Plant4376	POPTR_0008s14690	912.97
	Plant4387	AT1G18730	892.42	NDH dependent flow 6
	Plant4387	Os02g0744000	796.91
	Plant4387	POPTR_0012s07040	864.57
	Plant4411	AT1G35340	965.57	ATP-dependent protease La (LON) domain protein
	Plant4411	Os11g0219000	767.59
	Plant4411	POPTR_0013s11030	882.77
	Plant4438	AT1G80030	814.99	Molecular chaperone Hsp40/DnaJ family protein
	Plant4438	Os02g0804500	831.69
	Plant4438	POPTR_0003s02620	899.77
	Plant4454	AT2G21385	933.27
	Plant4454	Os09g0531100	845.03
	Plant4454	POPTR_0004s16800	786.31
	Plant4468	AT2G32480	986.06	ARABIDOPSIS SERIN PROTEASE
	Plant4468	AT1G05140	947.96	Peptidase M50 family protein
	Plant4468	Os03g0579000	812.3
	Plant4468	POPTR_0014s15230	918.71
	Plant4468	POPTR_0002s21310	899.91
	Plant4536	AT3G44620	875.02	protein tyrosine phosphatases;protein tyrosine phosphatases
	Plant4536	Os08g0557400	845.7
	Plant4536	POPTR_0009s14920	917.66
	Plant4569	AT4G18810	911.73	NAD(P)-binding Rossmann-fold superfamily protein
	Plant4569	Os02g0234500	722.12
	Plant4569	POPTR_0004s05960	897.37
	Plant4608	AT5G14260	903.36	Rubisco methyltransferase family protein
	Plant4608	Os12g0236900	789.64
	Plant4608	POPTR_0017s10180	1063.2
	Plant4620	AT5G25630	968.58	Tetratricopeptide repeat (TPR)-like superfamily protein
	Plant4620	Os01g0228400	728.37
	Plant4620	POPTR_0018s00800	1044.3
	Plant4620	POPTR_0018s08840	878.76
	Plant4633	AT5G54250	919.26	cyclic nucleotide-gated cation channel 4
	Plant4633	Os05g0502000	871.31
	Plant4633	POPTR_0001s41830	1067.45
	Plant4638	AT5G58330	921.83	lactate/malate dehydrogenase family protein
	Plant4638	Os08g0562100	793.65
	Plant4638	POPTR_0008s03160	883.64
	Plant4682	AT2G39670	788.96	Radical SAM superfamily protein
	Plant4682	Os01g0973400	829.58
	Plant4682	POPTR_0008s05660	827.87
	Plant4684	AT1G78995	928.05
	Plant4684	Os06g0704200	750.13
	Plant4684	POPTR_0007s15070	944.5
	Plant4697	AT3G26570	919.87	phosphate transporter 2;1
	Plant4697	Os02g0593500	759.07
	Plant4697	POPTR_0008s19070	962.96
	Plant4697	POPTR_0010s05630	917.31
	Plant4713	AT2G41940	905.79	zinc finger protein 8
	Plant4713	Os02g0775600	824.61
	Plant4713	POPTR_0006s20970	887.48
	Plant4725	AT5G02830	863.75	Tetratricopeptide repeat (TPR)-like superfamily protein
	Plant4725	Os03g0284900	703.1
	Plant4725	POPTR_0006s13500	863.04
	Plant4761	AT3G46780	900.11	plastid transcriptionally active 16
	Plant4761	Os05g0291700	781.59
	Plant4761	POPTR_0009s04180	914.32
	Plant4761	POPTR_0001s25160	852.98
	Plant4773	AT3G26060	913.53	Thioredoxin superfamily protein
	Plant4773	Os06g0196300	769.48
	Plant4773	POPTR_0018s07400	823.2
	Plant4784	AT5G35100	845.54	Cyclophilin-like peptidyl-prolyl cis-trans isomerase family protein
	Plant4784	Os08g0292600	774.03
	Plant4784	POPTR_0006s20430	884.19
	Plant4842	AT3G63520	934.48	carotenoid cleavage dioxygenase 1
	Plant4842	Os12g0640600	854.38
	Plant4842	POPTR_0009s06530	918.64
	Plant4870	AT4G26530	932.25	Aldolase superfamily protein
	Plant4870	Os06g0608700	798.99
	Plant4870	POPTR_0001s47210	813.5
	Plant4891	AT2G46820	871.51	photosystem I P subunit
	Plant4891	Os07g0469100	778.21
	Plant4891	POPTR_0014s10200	903.85
	Plant4891	POPTR_0002s18110	858.42
	Plant4897	AT2G05100	984.62	photosystem II light harvesting complex gene 2.1
	Plant4897	AT3G27690	957.7	photosystem II light harvesting complex gene 2.3
	Plant4897	Os03g0592500	831.09
	Plant4897	POPTR_0014s16300	1014.82
	Plant4897	POPTR_0002s22220	969.43
	Plant5010	AT1G13270	929	methionine aminopeptidase 1B
	Plant5010	Os04g0610500	774.33
	Plant5010	POPTR_0008s11610	917.3
	Plant5079	AT2G36000	758.82	Mitochondrial transcription termination factor family protein
	Plant5079	Os03g0360600	775.89
	Plant5079	POPTR_0016s07290	927.28
	Plant5086	AT5G20140	1001.7	SOUL heme-binding family protein
	Plant5086	Os06g0597900	773.38
	Plant5086	POPTR_0018s06470	1009.43
	Plant5120	AT1G45230	920.97	Protein of unknown function (DUF3223)
	Plant5120	Os02g0766000	848.34
	Plant5120	POPTR_0002s12730	794.98
	Plant5134	AT2G01320	899.01	ABC-2 type transporter family protein
	Plant5134	Os01g0121700	837.1
	Plant5134	POPTR_0010s12530	827.19
	Plant5165	AT2G48070	922.18	resistance to phytophthora 1
	Plant5165	Os05g0404400	792.72
	Plant5165	POPTR_0014s13350	877.63
	Plant5212	AT4G27800	915.13	thylakoid-associated phosphatase 38
	Plant5212	Os01g0552300	797.9
	Plant5212	POPTR_0015s01290	918.29
	Plant5234	AT5G38660	823.5	acclimation of photosynthesis to environment
	Plant5234	Os08g0359000	737.62
	Plant5234	POPTR_0004s10180	911.14
	Plant5247	AT3G27750	841.15
	Plant5247	Os01g0158100	743.01
	Plant5247	POPTR_0003s04990	977.47
	Plant5269	AT1G61520	954.96	photosystem I light harvesting complex gene 3
	Plant5269	Os02g0197600	856.28
	Plant5269	POPTR_0014s17070	922.19
	Plant5281	AT4G20360	957.88	RAB GTPase homolog E1B
	Plant5281	Os02g0595700	814.23
	Plant5281	POPTR_0001s08770	966.45
	Plant5281	POPTR_0003s12160	909.12
	Plant5296	AT2G37220	914.36	RNA-binding (RRM/RBD/RNP motifs) family protein
	Plant5296	Os07g0631900	785.09
	Plant5296	Os03g0376600	783.1
	Plant5296	POPTR_0006s12910	1029.54
	Plant5296	POPTR_0016s09190	842.39
	Plant5297	AT4G14540	942.84	nuclear factor Y, subunit B3
	Plant5297	Os03g0413000	801.03
	Plant5297	POPTR_0001s37620	858.93
	Plant5299	AT4G34350	838.12	4-hydroxy-3-methylbut-2-enyl diphosphate reductase
	Plant5299	Os03g0731900	787.65
	Plant5299	POPTR_0009s11480	955.48
	Plant5324	AT1G50250	1004.38	FTSH protease 1
	Plant5324	AT5G42270	929.23	FtsH extracellular protease family
	Plant5324	Os06g0725900	789.61
	Plant5324	POPTR_0002s01320	953.8
	Plant5330	AT1G67740	930.72	photosystem II BY
	Plant5330	Os08g0119800	811.54
	Plant5330	POPTR_0008s18230	962.73
	Plant5334	AT3G47470	968.83	light-harvesting chlorophyll-protein complex I subunit A4
	Plant5334	Os08g0435900	890.8
	Plant5334	POPTR_0015s07340	913.99
	Plant5406	AT1G20810	926.82	FKBP-like peptidyl-prolyl cis-trans isomerase family protein
	Plant5406	Os02g0117600	859.08
	Plant5406	POPTR_0005s27630	912.34
	Plant5407	AT3G56940	922.82	dicarboxylate diiron protein, putative (Crd1)
	Plant5407	Os01g0279100	776.74
	Plant5407	POPTR_0016s02570	918.16
	Plant5407	POPTR_0006s02810	917.31
	Plant5503	AT1G67700	895.52
	Plant5503	Os02g0600200	832.45
	Plant5503	POPTR_0010s06350	900.73
	Plant5571	AT5G22620	871.85	phosphoglycerate/bisphosphoglycerate mutase family protein
	Plant5571	Os11g0150100	757.26
	Plant5571	POPTR_0004s19920	898.95
	Plant5610	AT4G14890	879.45	2Fe-2S ferredoxin-like superfamily protein
	Plant5610	Os03g0659200	844.42
	Plant5610	POPTR_0008s15310	922.84
	Plant5610	POPTR_0010s09740	874.06
	Plant5618	AT1G68590	935.67	Ribosomal protein PSRP-3/Ycf65
	Plant5618	Os04g0461100	829.4
	Plant5618	POPTR_0008s11750	951.05
	Plant5618	POPTR_0010s13740	851.89
	Plant5627	AT4G02530	821.65	chloroplast thylakoid lumen protein
	Plant5627	Os06g0705100	813.2
	Plant5627	POPTR_0006s06680	864.89
	Plant5627	POPTR_0018s12970	864.52
	Plant5629	AT3G52380	871.42	chloroplast RNA-binding protein 33
	Plant5629	Os07g0158300	789.88
	Plant5629	POPTR_0006s21650	859.4
	Plant5629	POPTR_0016s06870	839.12
	Plant5674	AT4G05180	935.3	photosystem II subunit Q-2
	Plant5674	AT4G21280	900.4	photosystem II subunit QA
	Plant5674	Os07g0544800	854.38
	Plant5674	POPTR_0011s03390	963.85
	Plant5674	POPTR_0004s03160	917.82
	Plant5755	AT2G37660	882.26	NAD(P)-binding Rossmann-fold superfamily protein
	Plant5755	Os03g0822200	944.03
	Plant5755	Os05g0110300	792.91
	Plant5755	POPTR_0006s08710	962.09
	Plant5762	AT1G32470	914.25	Single hybrid motif superfamily protein
	Plant5762	AT2G35370	911.45	glycine decarboxylase complex H
	Plant5762	Os10g0516100	782.78
	Plant5762	POPTR_0003s08760	856.7
	Plant5762	POPTR_0001s02770	821.41
	Plant5789	AT3G14930	982.34	Uroporphyrinogen decarboxylase
	Plant5789	Os01g0622300	792.84
	Plant5789	POPTR_0001s40130	917.2
	Plant5824	AT2G31380	910.96	salt tolerance homologue
	Plant5824	Os02g0606200	789.09
	Plant5824	POPTR_0017s05700	1044.03
	Plant5865	AT1G52870	849.14	Peroxisomal membrane 22 kDa (Mpv17/PMP22) family protein
	Plant5865	Os03g0583800	744.67
	Plant5865	POPTR_0011s12440	902.2
	Plant5881	AT1G63610	937.83
	Plant5881	Os02g0833400	704.35
	Plant5881	POPTR_0005s27140	910.35
	Plant5887	AT1G66840	793.4	Plant protein of unknown function (DUF827)
	Plant5887	Os01g0692300	738.28
	Plant5887	POPTR_0005s15190	881.3
	Plant5890	AT1G68010	923.65	hydroxypyruvate reductase
	Plant5890	Os02g0101500	852.12
	Plant5890	POPTR_0004s18190	847.55
	Plant5973	AT3G52150	903.23	RNA-binding (RRM/RBD/RNP motifs) family protein
	Plant5973	Os09g0279500	803.38
	Plant5973	POPTR_0009s07030	943.26
	Plant5992	AT4G02260	780.26	RELA/SPOT homolog 1
	Plant5992	Os03g0340900	866.15
	Plant5992	POPTR_0014s12150	877.89
	Plant6003	AT4G15630	1110.52	Uncharacterised protein family (UPF0497)
	Plant6003	AT4G15620	1066.88	Uncharacterised protein family (UPF0497)
	Plant6003	Os01g0363300	754.44
	Plant6003	POPTR_0008s20960	997.62
	Plant6036	AT5G05740	862.28	ethylene-dependent gravitropism-deficient and yellow-green-like 2
	Plant6036	Os01g0142100	788.59
	Plant6036	POPTR_0008s06640	902.38
	Plant6060	AT5G36170	919.73	high chlorophyll fluorescent 109
	Plant6060	Os07g0546600	718.15
	Plant6060	POPTR_0008s07570	1025.35
	Plant6068	AT5G51110	857.34	Transcriptional coactivator/pterin dehydratase
	Plant6068	Os03g0100200	865.92
	Plant6068	POPTR_0012s11410	891.08
	Plant6076	AT5G57930	970.45	Arabidopsis thaliana protein of unknown function (DUF794)
	Plant6076	Os02g0732900	760.31
	Plant6076	POPTR_0006s19750	943.3
	Plant6093	AT5G67030	878.17	zeaxanthin epoxidase (ZEP) (ABA1)
	Plant6093	Os04g0448900	896.79
	Plant6093	POPTR_0007s10980	999.6
	Plant6093	POPTR_0005s18160	945.24
	Plant6094	AT3G26740	908.8	CCR-like
	Plant6094	Os01g0102900	813.45
	Plant6094	POPTR_0001s13100	992.13
	Plant6113	AT4G37510	996.21	Ribonuclease III family protein
	Plant6113	Os01g0810100	772.64
	Plant6113	POPTR_0007s10080	810.18
	Plant6141	AT4G39710	829.78	FK506-binding protein 16-2
	Plant6141	Os02g0751600	778.45
	Plant6141	POPTR_0005s08150	827.1
	Plant6156	AT4G32260	888.88	ATPase, F0 complex, subunit B/B', bacterial/chloroplast
	Plant6156	Os03g0278900	754.57
	Plant6156	POPTR_0018s01830	969.96
	Plant6156	POPTR_0006s27170	882.16
	Plant6160	AT3G17040	958.01	high chlorophyll fluorescent 107
	Plant6160	Os03g0308800	833.36
	Plant6160	POPTR_0010s15510	954.67
	Plant6173	AT1G31330	937.41	photosystem I subunit F
	Plant6173	Os03g0778100	818.06
	Plant6173	POPTR_0001s11600	938.26
	Plant6174	AT5G19855	893.49	Chaperonin-like RbcX protein
	Plant6174	Os03g0807900	742.07
	Plant6174	POPTR_0001s26540	929.4
	Plant6174	POPTR_0009s05790	857.57
	Plant6181	AT3G55800	915.52	sedoheptulose-bisphosphatase
	Plant6181	Os04g0234600	765.4
	Plant6181	POPTR_0010s20060	898.32
	Plant6205	AT3G48200	852.4
	Plant6205	Os05g0594500	785.12
	Plant6205	POPTR_0015s09010	893.24
	Plant6238	AT2G43560	854.5	FKBP-like peptidyl-prolyl cis-trans isomerase family protein
	Plant6238	Os08g0541400	801.03
	Plant6238	POPTR_0007s01420	930.05
	Plant6245	AT1G55670	946.65	photosystem I subunit G
	Plant6245	Os09g0481200	792.57
	Plant6245	POPTR_0001s47590	974.59
	Plant6245	POPTR_0011s17170	947.75
	Plant6288	AT1G15820	954.06	light harvesting complex photosystem II subunit 6
	Plant6288	Os04g0457000	869.54
	Plant6288	POPTR_0003s01450	927.3
	Plant6288	POPTR_0001s21740	917.52
	Plant6318	AT1G03160	866.22	FZO-like
	Plant6318	Os05g0390100	830.13
	Plant6318	POPTR_0005s23080	897.04
	Plant6328	AT1G78140	809.6	S-adenosyl-L-methionine-dependent methyltransferases superfamily protein
	Plant6328	Os08g0411200	863.52
	Plant6328	POPTR_0002s09570	1079.6
	Plant6341	AT2G47400	917.7	CP12 domain-containing protein 1
	Plant6341	AT3G62410	873.63	CP12 domain-containing protein 2
	Plant6341	Os03g0306800	889.41
	Plant6341	POPTR_0014s11580	969.19
	Plant6341	POPTR_0002s19710	910.06
	Plant6347	AT4G12800	929.19	photosystem I subunit l
	Plant6347	Os12g0420400	829.75
	Plant6347	POPTR_0002s24070	924.06
	Plant6347	POPTR_0014s17400	899.62
	Plant6396	AT3G19800	899.92	Protein of unknown function (DUF177)
	Plant6396	Os04g0525000	760.17
	Plant6396	POPTR_0005s09750	867.04
	Plant6446	AT2G24820	837.39	translocon at the inner envelope membrane of chloroplasts 55-II
	Plant6446	Os02g0792800	767.07
	Plant6446	POPTR_0006s28310	995.18
	Plant6446	POPTR_0018s02890	948.43
	Plant6507	AT1G54350	966.59	ABC transporter family protein
	Plant6507	Os01g0218700	782.5
	Plant6507	POPTR_0010s18400	952.87
	Plant6516	AT3G51510	838.25
	Plant6516	Os05g0490900	784.58
	Plant6516	POPTR_0001s46010	961.78
	Plant6534	AT5G51010	914.28	Rubredoxin-like superfamily protein
	Plant6534	Os11g0528500	851.68
	Plant6534	POPTR_0015s11940	953.93
	Plant6559	AT2G47940	883.27	DEGP protease 2
	Plant6559	Os05g0147500	768.21
	Plant6559	POPTR_0014s12970	830.41
	Plant6564	AT4G24930	885.79	thylakoid lumenal 17.9 kDa protein, chloroplast
	Plant6564	Os01g0102300	799.43
	Plant6564	POPTR_0015s10960	958.85
	Plant6612	AT1G20340	967.59	Cupredoxin superfamily protein
	Plant6612	AT1G76100	877.89	plastocyanin 1
	Plant6612	Os06g0101600	862.88
	Plant6612	POPTR_0005s26740	979.32
	Plant6612	POPTR_0002s01740	943.16
	Plant6615	AT1G21350	853.33	Thioredoxin superfamily protein
	Plant6615	Os07g0260300	774.22
	Plant6615	POPTR_0002s07180	922.22
	Plant6720	AT3G11945	967.27	homogentisate prenyltransferase
	Plant6720	Os07g0576000	830.9
	Plant6720	POPTR_0006s21200	961.67
	Plant6778	AT5G06130	829.53	chaperone protein dnaJ-related
	Plant6778	Os02g0535000	788.52
	Plant6778	POPTR_0006s22700	965.17
	Plant6780	AT5G64840	852.95	general control non-repressible 5
	Plant6780	Os11g0603200	746.87
	Plant6780	POPTR_0007s06620	933.13
	Plant6784	AT5G13650	866.39	elongation factor family protein
	Plant6784	Os02g0285800	796.44
	Plant6784	POPTR_0006s05160	936.48
	Plant6794	AT5G40500	958.49
	Plant6794	Os04g0482900	822.97
	Plant6794	POPTR_0017s10750	990.67
	Plant6804	AT5G64040	949.99	photosystem I reaction center subunit PSI-N, chloroplast, putative / PSI-N, putative (PSAN)
	Plant6804	Os12g0189400	804.05
	Plant6804	POPTR_0005s06420	973.17
	Plant6804	POPTR_0007s04160	922.94
	Plant6842	AT1G75690	874.49	DnaJ/Hsp40 cysteine-rich domain superfamily protein
	Plant6842	Os03g0244000	797.89
	Plant6842	POPTR_0002s02520	869.65
	Plant6849	AT2G33800	969.92	Ribosomal protein S5 family protein
	Plant6849	Os03g0452300	813.75
	Plant6849	POPTR_0004s04550	963.48
	Plant6859	AT5G09820	896.33	Plastid-lipid associated protein PAP / fibrillin family protein
	Plant6859	Os04g0422000	839.09
	Plant6859	POPTR_0001s31680	895.35
	Plant6896	AT4G27700	895.42	Rhodanese/Cell cycle control phosphatase superfamily protein
	Plant6896	Os09g0530000	807.08
	Plant6896	POPTR_0015s01040	957.28
	Plant6896	POPTR_0012s02760	952.83
	Plant6955	AT1G43560	870.51	thioredoxin Y2
	Plant6955	Os01g0963400	943.05
	Plant6955	POPTR_0005s21550	810.64
	Plant6987	AT5G52780	893.53	Protein of unknown function (DUF3464)
	Plant6987	Os10g0533100	742.12
	Plant6987	POPTR_0004s07130	890.39
	Plant6993	AT2G21170	925.44	triosephosphate isomerase
	Plant6993	Os09g0535000	878.65
	Plant6993	POPTR_0009s13210	861.71
	Plant7034	AT3G11630	955.04	Thioredoxin superfamily protein
	Plant7034	AT5G06290	872.32	2-cysteine peroxiredoxin B
	Plant7034	Os02g0537700	834.19
	Plant7034	POPTR_0016s07280	1084.22
	Plant7034	POPTR_0006s22130	917.97
	Plant7036	AT5G03940	944.91	chloroplast signal recognition particle 54 kDa subunit
	Plant7036	Os11g0153700	755.45
	Plant7036	POPTR_0006s22810	892.69
	Plant7051	AT1G16720	966.79	high chlorophyll fluorescence phenotype 173
	Plant7051	Os06g0704700	778.29
	Plant7051	POPTR_0007s15080	789.68
	Plant7092	AT1G08520	928.26	ALBINA 1
	Plant7092	Os03g0811100	806.33
	Plant7092	POPTR_0009s05400	918.74
	Plant7105	AT3G06510	940.15	Glycosyl hydrolase superfamily protein
	Plant7105	Os11g0683500	857.12
	Plant7105	POPTR_0010s15930	987.64
	Plant7110	AT1G53670	898.42	methionine sulfoxide reductase B 1
	Plant7110	Os06g0472000	839.29
	Plant7110	POPTR_0011s11490	1011.77
	Plant7138	AT1G35680	892.77	Ribosomal protein L21
	Plant7138	Os02g0259600	787.58
	Plant7138	POPTR_0019s11310	972.1
	Plant7138	POPTR_0013s11720	890.39
	Plant7174	AT1G07010	894.16	Calcineurin-like metallo-phosphoesterase superfamily protein
	Plant7174	Os10g0394100	750.11
	Plant7174	POPTR_0009s08160	894.64
	Plant7206	AT1G64770	876.53	NDH-dependent cyclic electron flow 1
	Plant7206	Os03g0158300	775.75
	Plant7206	POPTR_0019s04970	884.77
	Plant7214	AT1G79510	817.39	Uncharacterized conserved protein (DUF2358)
	Plant7214	Os04g0613300	852.66
	Plant7214	POPTR_0010s18010	1076.23
	Plant7248	AT2G47910	932.21	chlororespiratory reduction 6
	Plant7248	Os08g0167500	760.55
	Plant7248	POPTR_0006s05910	860.78
	Plant7273	AT3G26085	825.59	CAAX amino terminal protease family protein
	Plant7273	Os05g0295200	731.78
	Plant7273	POPTR_0008s18170	895.54
	Plant7274	AT3G26900	842.59	shikimate kinase like 1
	Plant7274	Os01g0102600	795.86
	Plant7274	POPTR_0017s08970	886.46
	Plant7295	AT4G03280	954.93	photosynthetic electron transfer C
	Plant7295	Os07g0556200	801.13
	Plant7295	POPTR_0019s14100	897.07
	Plant7299	AT4G13250	994.69	NAD(P)-binding Rossmann-fold superfamily protein
	Plant7299	Os01g0227100	811.65
	Plant7299	POPTR_0018s08790	1110.03
	Plant7310	AT4G29670	963.76	atypical CYS HIS rich thioredoxin 2
	Plant7310	Os05g0200100	801.84
	Plant7310	POPTR_0006s15520	916.95
	Plant7322	AT5G17230	858.59	PHYTOENE SYNTHASE
	Plant7322	Os06g0729000	840.49
	Plant7322	POPTR_0017s02080	996.23
	Plant7331	AT5G53490	838.2	Tetratricopeptide repeat (TPR)-like superfamily protein
	Plant7331	Os10g0502000	802.8
	Plant7331	POPTR_0012s02510	1071.9
	Plant7343	AT5G11450	892.64	Mog1/PsbP/DUF1795-like photosystem II reaction center PsbP family protein
	Plant7343	Os01g0617900	744.91
	Plant7343	POPTR_0006s26270	907.07
	Plant7370	AT1G60600	803.86	UbiA prenyltransferase family protein
	Plant7370	Os03g0190100	797.39
	Plant7370	POPTR_0017s07770	1001.51
	Plant7390	AT2G38140	935.93	plastid-specific ribosomal protein 4
	Plant7390	Os05g0186000	868.46
	Plant7390	POPTR_0016s12110	947.2
	Plant7409	AT2G41120	853.77
	Plant7409	Os11g0130200	795.86
	Plant7409	POPTR_0006s02610	871.63
	Plant7422	AT5G08050	903.24	Protein of unknown function (DUF1118)
	Plant7422	Os12g0575000	792.01
	Plant7422	POPTR_0015s06950	848.37
	Plant7430	AT3G47430	963.18	peroxin 11B
	Plant7430	Os04g0534600	780.95
	Plant7430	POPTR_0003s10830	803.14
	Plant7502	AT5G39830	857.82	Trypsin family protein with PDZ domain
	Plant7502	Os04g0459900	748.14
	Plant7502	POPTR_0004s13440	959.08
	Plant7509	AT3G44880	921.76	Pheophorbide a oxygenase family protein with Rieske [2Fe-2S] domain
	Plant7509	Os03g0146400	890.06
	Plant7509	POPTR_0004s22680	982.37
	Plant7523	AT1G76450	860.17	Photosystem II reaction center PsbP family protein
	Plant7523	Os08g0512500	835.61
	Plant7523	POPTR_0005s27800	880.12
	Plant7535	AT1G65260	875.84	plastid transcriptionally active 4
	Plant7535	Os01g0895100	748.94
	Plant7535	POPTR_0006s12560	893.06
	Plant7702	AT1G12800	830.87	Nucleic acid-binding, OB-fold-like protein
	Plant7702	Os02g0115600	787.81
	Plant7702	POPTR_0003s12430	879.53
	Plant7722	AT1G54780	915.91	thylakoid lumen 18.3 kDa protein
	Plant7722	Os05g0401100	769.38
	Plant7722	POPTR_0005s04090	905.46
	Plant7722	POPTR_0013s02740	869.34
	Plant7731	AT5G17170	919.49	rubredoxin family protein
	Plant7731	Os08g0162600	774.89
	Plant7731	POPTR_0019s05950	889.37
	Plant7733	AT1G23740	890.46	Oxidoreductase, zinc-binding dehydrogenase family protein
	Plant7733	Os08g0379400	767.94
	Plant7733	POPTR_0016s14310	859.64
	Plant7766	AT1G78630	937.44	Ribosomal protein L13 family protein
	Plant7766	Os01g0749200	809.83
	Plant7766	POPTR_0001s39310	945.54
	Plant7784	AT4G13220	917.23
	Plant7784	Os12g0276100	865.87
	Plant7784	POPTR_0002s25310	907.67
	Plant7785	AT4G28750	949.9	Photosystem I reaction centre subunit IV / PsaE protein
	Plant7785	AT2G20260	944.8	photosystem I subunit E-2
	Plant7785	Os07g0435300	806.72
	Plant7785	POPTR_0002s25510	947.9
	Plant7804	AT5G66190	915.74	ferredoxin-NADP(+)-oxidoreductase 1
	Plant7804	Os02g0103800	739.16
	Plant7804	POPTR_0007s09630	882.87
	Plant7804	POPTR_0005s11500	871.98
	Plant7828	AT5G13510	878.47	Ribosomal protein L10 family protein
	Plant7828	Os03g0284400	798.33
	Plant7828	POPTR_0010s22290	858.1
	Plant7832	AT5G30510	931.55	ribosomal protein S1
	Plant7832	Os03g0315800	834.6
	Plant7832	POPTR_0008s10050	928.12
	Plant7832	POPTR_0010s16010	921.14
	Plant7850	AT1G31190	940.52	myo-inositol monophosphatase like 1
	Plant7850	Os02g0169900	757.33
	Plant7850	POPTR_0012s12120	875.6
	Plant7859	AT1G06680	958.08	photosystem II subunit P-1
	Plant7859	Os07g0141400	824
	Plant7859	POPTR_0005s22830	947.56
	Plant7859	POPTR_0002s05660	921.37
	Plant7875	AT4G30690	990.45	Translation initiation factor 3 protein
	Plant7875	AT2G24060	960.18	Translation initiation factor 3 protein
	Plant7875	Os02g0794400	764.02
	Plant7875	POPTR_0018s11300	977.02
	Plant7876	AT2G34860	833.34	DnaJ/Hsp40 cysteine-rich domain superfamily protein
	Plant7876	Os08g0463900	783.47
	Plant7876	POPTR_0001s04720	904.04
	Plant7884	AT5G66570	955.77	PS II oxygen-evolving complex 1
	Plant7884	AT3G50820	902.13	photosystem II subunit O-2
	Plant7884	Os01g0501800	826.25
	Plant7884	POPTR_0005s13860	992.21
	Plant7884	POPTR_0007s12070	949.64
	Plant8248	AT5G22340	848.13
	Plant8248	Os03g0322600	778.22
	Plant8248	POPTR_0009s16210	911.17
	Plant8292	AT1G02910	940.07	tetratricopeptide repeat (TPR)-containing protein
	Plant8292	Os01g0358300	785.47
	Plant8292	POPTR_0002s20780	914.99
	Plant8307	AT5G08280	903.92	hydroxymethylbilane synthase
	Plant8307	Os02g0168800	787.98
	Plant8307	POPTR_0007s07680	779.71
	Plant8348	AT5G44520	1089.51	NagB/RpiA/CoA transferase-like superfamily protein
	Plant8348	Os03g0781400	774.57
	Plant8348	POPTR_0011s15900	832.69
	Plant8357	AT1G32220	944.41	NAD(P)-binding Rossmann-fold superfamily protein
	Plant8357	Os04g0403500	726.09
	Plant8357	POPTR_0001s01960	883.49
	Plant8393	AT4G04640	901.86	ATPase, F1 complex, gamma subunit protein
	Plant8393	Os07g0513000	750.26
	Plant8393	POPTR_0004s01470	903.33
	Plant8396	AT5G13720	880.41	Uncharacterised protein family (UPF0114)
	Plant8396	Os07g0656600	767.59
	Plant8396	POPTR_0009s06220	913.5
	Plant8448	AT2G38780	758.34
	Plant8448	Os05g0381500	732.8
	Plant8448	POPTR_0001s06160	934.55
	Plant8449	AT5G07020	924.04	proline-rich family protein
	Plant8449	Os02g0556800	826.39
	Plant8449	POPTR_0003s19210	841.38
	Plant8457	AT4G23890	913.43
	Plant8457	Os07g0196200	764.73
	Plant8457	POPTR_0001s10650	927.23
	Plant8527	AT3G63140	907.61	chloroplast stem-loop binding protein of 41 kDa
	Plant8527	Os07g0212200	712.25
	Plant8527	POPTR_0002s05390	870.96
	Plant8527	POPTR_0005s23110	847.73
	Plant8538	AT5G14320	903.77	Ribosomal protein S13/S18 family
	Plant8538	Os03g0704000	860.91
	Plant8538	POPTR_0002s08900	921.7
	Plant8538	POPTR_0005s16160	905.28
	Plant8585	AT5G52520	793.31	Class II aaRS and biotin synthetases superfamily protein
	Plant8585	Os07g0165000	731.01
	Plant8585	POPTR_0017s01720	801.15
	Plant8598	AT3G18890	833.89	NAD(P)-binding Rossmann-fold superfamily protein
	Plant8598	Os10g0100300	778.47
	Plant8598	POPTR_0004s15750	878.01
	Plant8598	POPTR_0009s11450	868.89
	Plant8719	AT1G68660	836.96	Ribosomal protein L12/ ATP-dependent Clp protease adaptor protein ClpS family protein
	Plant8719	Os08g0432500	782.85
	Plant8719	POPTR_0010s13860	889.37
	Plant8719	POPTR_0008s11660	843.24
	Plant8768	AT5G27560	860.8	Domain of unknown function (DUF1995)
	Plant8768	Os06g0146300	772.15
	Plant8768	POPTR_0013s02160	922.56
	Plant8818	AT1G01080	821.75	RNA-binding (RRM/RBD/RNP motifs) family protein
	Plant8818	Os08g0117100	772.33
	Plant8818	POPTR_0014s10140	915.56
	Plant8862	AT1G45474	884.34	photosystem I light harvesting complex gene 5
	Plant8862	Os02g0764500	757.26
	Plant8862	POPTR_0014s02960	861.06
	Plant8876	AT1G62250	877.05
	Plant8876	Os03g0744700	768.27
	Plant8876	POPTR_0021s00390	980.35
	Plant8959	AT3G54050	879.8	high cyclic electron flow 1
	Plant8959	Os03g0267300	759.84
	Plant8959	POPTR_0016s11610	864.84
	Plant9028	AT1G17100	976.33	SOUL heme-binding family protein
	Plant9028	Os01g0210500	758.66
	Plant9028	POPTR_0001s38810	1057.49
	Plant9061	AT5G39790	741.61	5'-AMP-activated protein kinase-related
	Plant9061	Os02g0135900	914.67
	Plant9061	POPTR_0005s14520	1012.67
	Plant9076	AT4G19170	881.45	nine-cis-epoxycarotenoid dioxygenase 4
	Plant9076	Os02g0704000	775.72
	Plant9076	POPTR_0019s12320	928.92
	Plant9079	AT3G07670	849.37	Rubisco methyltransferase family protein
	Plant9079	Os02g0725200	795.12
	Plant9079	POPTR_0014s16720	940.76
	Plant9100	AT2G31890	775.42	RAP
	Plant9100	Os03g0425000	751.91
	Plant9100	POPTR_0017s00380	923.48
	Plant9134	AT3G27925	856.16	DegP protease 1
	Plant9134	Os05g0568900	789.9
	Plant9134	POPTR_0001s34960	946.97
	Plant9140	AT1G70820	915.05	phosphoglucomutase, putative / glucose phosphomutase, putative
	Plant9140	Os06g0476200	778.69
	Plant9140	POPTR_0008s13060	1003.3
	Plant9147	AT1G55480	892.21	protein containing PDZ domain, a K-box domain, and a TPR region
	Plant9147	Os07g0171100	752.63
	Plant9147	POPTR_0003s20890	890.45
	Plant9153	AT3G15520	912.05	Cyclophilin-like peptidyl-prolyl cis-trans isomerase family protein
	Plant9153	Os07g0565600	798.22
	Plant9153	POPTR_0001s41530	892.36
	Plant9189	AT5G17870	981.62	plastid-specific 50S ribosomal protein 6
	Plant9189	Os11g0550800	817.6
	Plant9189	POPTR_0002s11310	982.48
	Plant9280	AT1G43670	1053.38	Inositol monophosphatase family protein
	Plant9280	Os01g0866400	790.71
	Plant9280	POPTR_0005s21360	884.37
	Plant9280	POPTR_0002s06960	843.68
	Plant9295	AT1G74970	929.98	ribosomal protein S9
	Plant9295	Os03g0769100	782.91
	Plant9295	POPTR_0014s03900	1012.56
	Plant9300	AT4G01310	918.94	Ribosomal L5P family protein
	Plant9300	Os03g0125000	811.38
	Plant9300	POPTR_0002s15600	887.22
	Plant9352	AT2G47450	969.97	chloroplast signal recognition particle component (CAO)
	Plant9352	Os03g0131900	777.49
	Plant9352	POPTR_0009s14260	929.79
	Plant9358	AT1G09340	884.15	chloroplast RNA binding
	Plant9358	Os12g0420200	766.2
	Plant9358	POPTR_0013s00760	875.79
	Plant9358	POPTR_0005s01370	810.31
	Plant9440	AT3G56010	809.99
	Plant9440	Os03g0293100	741.1
	Plant9440	POPTR_0008s07080	824.58
	Plant9451	AT3G25920	928.31	ribosomal protein L15
	Plant9451	Os03g0219900	801.99
	Plant9451	POPTR_0008s12000	935.8
	Plant9457	AT1G60000	886.06	RNA-binding (RRM/RBD/RNP motifs) family protein
	Plant9457	Os02g0815200	791.3
	Plant9457	POPTR_0008s17190	890.68
	Plant9457	POPTR_0010s07610	858.71
	Plant9507	AT3G05350	1076.78	Metallopeptidase M24 family protein
	Plant9507	Os07g0205700	774.38
	Plant9507	POPTR_0013s02230	932.37
	Plant9520	AT1G27480	961.85	alpha/beta-Hydrolases superfamily protein
	Plant9520	Os03g0730000	788.05
	Plant9520	POPTR_0014s01470	1007.18
	Plant9638	AT3G01480	874.89	cyclophilin 38
	Plant9638	Os08g0382400	767.76
	Plant9638	POPTR_0001s34620	920.02
	Plant9663	AT3G52070	813.77
	Plant9663	Os03g0217000	742.15
	Plant9663	POPTR_0009s06400	989.17
	Plant9673	AT3G61870	894.7
	Plant9673	Os02g0122500	843.65
	Plant9673	POPTR_0014s09800	896.26
	Plant9687	AT4G22830	762.37
	Plant9687	Os04g0379400	712.94
	Plant9687	POPTR_0001s08230	971.3
	Plant9719	AT5G38520	929.43	alpha/beta-Hydrolases superfamily protein
	Plant9719	Os05g0419000	725.55
	Plant9719	POPTR_0019s09230	859.29
	Plant9753	AT5G44650	905.67
	Plant9753	Os01g0798500	743.76
	Plant9753	POPTR_0001s12360	944.54
	Plant9754	AT3G56650	825.83	Mog1/PsbP/DUF1795-like photosystem II reaction center PsbP family protein
	Plant9754	Os01g0805300	789.56
	Plant9754	POPTR_0006s03280	860.18
	Plant9760	AT1G74880	884.56	NAD(P)H:plastoquinone dehydrogenase complex subunit O
	Plant9760	Os01g0959900	784.17
	Plant9760	POPTR_0007s04100	944.22
	Plant9767	AT3G15110	860.6
	Plant9767	Os02g0307800	743.45
	Plant9767	POPTR_0011s10000	891.22
	Plant9783	AT5G52100	822.82	Dihydrodipicolinate reductase, bacterial/plant
	Plant9783	Os03g0118600	806.09
	Plant9783	POPTR_0015s13920	884.1
	Plant9835	AT2G36990	955.31	RNApolymerase sigma-subunit F
	Plant9835	Os08g0242800	748.32
	Plant9835	POPTR_0006s12760	914.98
	Plant9865	AT1G73060	849.32	Low PSII Accumulation 3
	Plant9865	Os02g0117100	775.91
	Plant9865	POPTR_0001s03560	861.92
		At	0.41	475/1146
		Pt	0.36	529/1483
		Os	0.44	448/1017
		Conserved:	428 groups	P = 0.0000 (0/10000) Rand. median: 36
	Subset At Pt
	OrthoMCL group	Gene	Avnn	Description
	Plant10033	AT2G31840	822.6	Thioredoxin superfamily protein
	Plant10033	POPTR_0007s00360	881.99
	Plant10096	AT5G63420	753.37	RNA-metabolising metallo-beta-lactamase family protein
	Plant10096	POPTR_0012s09780	880.59
	Plant1010	AT1G29720	731.23	Leucine-rich repeat transmembrane protein kinase
	Plant1010	POPTR_0011s03200	874.32
	Plant1010	POPTR_0004s06240	819.54
	Plant1010	POPTR_0004s06270	790.98
	Plant10137	AT1G11750	919.55	CLP protease proteolytic subunit 6
	Plant10137	POPTR_0004s16030	881.8
	Plant1019	AT4G25960	940.4	P-glycoprotein 2
	Plant1019	POPTR_0006s12590	834.15
	Plant10195	AT3G05410	775.61	Photosystem II reaction center PsbP family protein
	Plant10195	POPTR_0005s02720	913.18
	Plant1032	AT2G26910	950.8	pleiotropic drug resistance 4
	Plant1032	POPTR_0008s09830	800.2
	Plant1035	AT3G52840	911.97	beta-galactosidase 2
	Plant1035	POPTR_0011s04410	1102.09
	Plant1051	AT2G22980	910.87	serine carboxypeptidase-like 13
	Plant1051	AT2G22990	893.71	sinapoylglucose 1
	Plant1051	AT2G23010	746.64	serine carboxypeptidase-like 9
	Plant1051	POPTR_0013s12840	914.29
	Plant1051	POPTR_0013s12860	811.73
	Plant1062	AT4G26280	976.5	P-loop containing nucleoside triphosphate hydrolases superfamily protein
	Plant1062	AT2G03750	838.41	P-loop containing nucleoside triphosphate hydrolases superfamily protein
	Plant1062	POPTR_0012s01280	847.54
	Plant1062	POPTR_0396s00210	804.82
	Plant10640	AT3G20230	857.34	Ribosomal L18p/L5e family protein
	Plant10640	POPTR_0013s11310	930.62
	Plant10676	AT1G69870	935.71	nitrate transporter 1.7
	Plant10676	POPTR_0010s04370	885.32
	Plant1073	AT1G29440	986.22	SAUR-like auxin-responsive protein family
	Plant1073	AT1G29500	946.99	SAUR-like auxin-responsive protein family
	Plant1073	AT5G27780	931.91	SAUR-like auxin-responsive protein family
	Plant1073	AT1G29510	899.79	SAUR-like auxin-responsive protein family
	Plant1073	AT1G29450	815.58	SAUR-like auxin-responsive protein family
	Plant1073	POPTR_0009s14310	889.03
	Plant10733	AT3G53470	854.73
	Plant10733	POPTR_0016s08480	867.13
	Plant1074	AT1G15990	942	cyclic nucleotide gated channel 7
	Plant1074	POPTR_0009s01590	913.81
	Plant1077	AT3G61150	1126.31	homeodomain GLABROUS 1
	Plant1077	AT4G04890	895.76	protodermal factor 2
	Plant1077	AT4G21750	893.77	Homeobox-leucine zipper family protein / lipid-binding START domain-containing protein
	Plant1077	POPTR_0014s07130	1033.45
	Plant1077	POPTR_0002s23080	901.97
	Plant1077	POPTR_0002s15610	876.68
	Plant1077	POPTR_0004s01980	802.15
	Plant10784	AT5G61410	951.85	D-ribulose-5-phosphate-3-epimerase
	Plant10784	POPTR_0015s07330	923.05
	Plant10800	AT2G31040	920.16	ATP synthase protein I -related
	Plant10800	POPTR_0014s13890	931.8
	Plant10835	AT4G34730	908.82	ribosome-binding factor A family protein
	Plant10835	POPTR_0004s17120	903.43
	Plant10858	AT3G10840	925.94	alpha/beta-Hydrolases superfamily protein
	Plant10858	POPTR_0013s09240	844.74
	Plant1091	AT2G29450	954.72	glutathione S-transferase tau 5
	Plant1091	POPTR_1996s00210	784.61
	Plant10911	AT1G42550	920.99	plastid movement impaired1
	Plant10911	POPTR_0005s27690	915.68
	Plant10911	POPTR_0002s00750	901.88
	Plant10986	AT5G20380	841.24	phosphate transporter 4;5
	Plant10986	POPTR_0006s06110	1056.52
	Plant11056	AT5G52420	902.03
	Plant11056	POPTR_0015s12900	1014
	Plant11056	POPTR_0012s13000	797.14
	Plant1115	AT4G16370	1128.22	oligopeptide transporter
	Plant1115	POPTR_0006s00780	966.25
	Plant1129	AT5G25430	1011	HCO3- transporter family
	Plant1129	POPTR_0012s08340	958.16
	Plant1144	AT1G64900	929.46	cytochrome P450, family 89, subfamily A, polypeptide 2
	Plant1144	POPTR_0005s08140	1010.48
	Plant1150	AT3G50440	1048.44	methyl esterase 10
	Plant1150	AT2G23590	873.68	methyl esterase 8
	Plant1150	POPTR_0007s11740	872.87
	Plant1173	AT5G16990	942.36	Zinc-binding dehydrogenase family protein
	Plant1173	POPTR_0007s00550	1067.19
	Plant1173	POPTR_0007s00570	964.22
	Plant1181	AT1G78370	905.21	glutathione S-transferase TAU 20
	Plant1181	POPTR_0011s14410	1137.08
	Plant1213	AT5G04230	879.46	phenyl alanine ammonia-lyase 3
	Plant1213	POPTR_0010s23100	781.59
	Plant1240	AT1G31550	777.45	GDSL-like Lipase/Acylhydrolase superfamily protein
	Plant1240	AT1G28600	770.79	GDSL-like Lipase/Acylhydrolase superfamily protein
	Plant1240	POPTR_0004s05350	784.86
	Plant1253	AT2G47240	848.77	AMP-dependent synthetase and ligase family protein
	Plant1253	POPTR_0002s19330	919.55
	Plant1302	AT1G69530	1065.57	expansin A1
	Plant1302	AT1G26770	1022.5	expansin A10
	Plant1302	AT2G40610	799.13	expansin A8
	Plant1302	POPTR_0013s15080	899.79
	Plant1325	AT4G10060	866.33	Beta-glucosidase, GBA2 type family protein
	Plant1325	POPTR_0022s00280	879
	Plant13304	AT1G04620	1038.57	coenzyme F420 hydrogenase family / dehydrogenase, beta subunit family
	Plant13304	POPTR_0010s07270	846.1
	Plant13330	AT1G29700	884.64	Metallo-hydrolase/oxidoreductase superfamily protein
	Plant13330	POPTR_0008s11640	877.96
	Plant13397	AT2G23390	1077.8
	Plant13397	POPTR_0004s23700	1003.41
	Plant13427	AT2G46220	821.57	Uncharacterized conserved protein (DUF2358)
	Plant13427	POPTR_0014s08780	986.47
	Plant1362	AT4G10120	1004.72	Sucrose-phosphate synthase family protein
	Plant1362	POPTR_0013s09030	903.48
	Plant1362	POPTR_0001s32500	844.09
	Plant13641	AT5G65220	920.27	Ribosomal L29 family protein
	Plant13641	POPTR_0007s05380	907.06
	Plant1365	AT3G50270	900.35	HXXXD-type acyl-transferase family protein
	Plant1365	POPTR_0003s05570	819.26
	Plant13770	AT1G74850	760.83	plastid transcriptionally active 2
	Plant13770	POPTR_0015s08030	937.95
	Plant13947	AT1G32520	921.8
	Plant13947	POPTR_0003s08840	871.21
	Plant13985	AT2G04530	756.83	Metallo-hydrolase/oxidoreductase superfamily protein
	Plant13985	POPTR_0014s15880	971.88
	Plant14035	AT3G20300	824.31	Protein of unknown function (DUF3537)
	Plant14035	POPTR_0001s36620	889.63
	Plant1406	AT1G31670	914.5	Copper amine oxidase family protein
	Plant1406	AT1G31690	836.27	Copper amine oxidase family protein
	Plant1406	POPTR_0001s07880	866.52
	Plant1406	POPTR_0001s07870	818.9
	Plant14093	AT4G22200	886.62	potassium transport 2/3
	Plant14093	POPTR_0003s01270	837.48
	Plant14168	AT5G51020	845.3	crumpled leaf
	Plant14168	POPTR_0012s11160	919.93
	Plant14319	AT5G20935	927.32
	Plant14319	POPTR_0009s15720	851.69
	Plant14486	AT3G53920	971.42	RNApolymerase sigma-subunit C
	Plant14486	POPTR_0006s25090	846.85
	Plant14488	AT3G55250	801.82
	Plant14488	POPTR_0017s10940	942.17
	Plant1456	AT5G49910	785.71	chloroplast heat shock protein 70-2
	Plant1456	POPTR_0004s23310	979.53
	Plant14560	AT5G45170	865.8	Haloacid dehalogenase-like hydrolase (HAD) superfamily protein
	Plant14560	POPTR_0015s12410	813.49
	Plant14648	AT3G06950	799.97	Pseudouridine synthase family protein
	Plant14648	POPTR_0008s21110	938.28
	Plant14660	AT5G52970	854.06	thylakoid lumen 15.0 kDa protein
	Plant14660	POPTR_0016s09350	976.76
	Plant1618	AT4G37930	961.24	serine transhydroxymethyltransferase 1
	Plant1618	POPTR_0008s00350	874.98
	Plant1632	AT2G32530	1011.96	cellulose synthase-like B3
	Plant1632	POPTR_0002s21420	984.95
	Plant1663	AT4G39800	810.93	myo-inositol-1-phosphate synthase 1
	Plant1663	POPTR_0005s08050	996.72
	Plant1663	POPTR_0007s05810	876.75
	Plant1675	AT1G68570	953.35	Major facilitator superfamily protein
	Plant1675	POPTR_0010s13620	1099.03
	Plant1675	POPTR_0016s03180	1034.09
	Plant1676	AT3G19480	880.95	D-3-phosphoglycerate dehydrogenase
	Plant1676	POPTR_0014s02290	918.51
	Plant1711	AT5G18220	1011	O-Glycosyl hydrolases family 17 protein
	Plant1711	POPTR_0019s04850	842.91
	Plant1816	AT4G34240	945.32	aldehyde dehydrogenase 3I1
	Plant1816	POPTR_0001s42150	946.3
	Plant1880	AT4G01800	855.66	Albino or Glassy Yellow 1
	Plant1880	POPTR_0014s10790	915.57
	Plant1915	AT2G45850	888.77	AT hook motif DNA-binding family protein
	Plant1915	AT3G61310	854.6	AT hook motif DNA-binding family protein
	Plant1915	POPTR_0002s15960	1034.19
	Plant1915	POPTR_0014s07790	927.83
	Plant1971	AT4G11960	924.89	PGR5-like B
	Plant1971	AT4G22890	879.98	PGR5-LIKE A
	Plant1971	POPTR_0003s11910	914.88
	Plant2044	AT5G05690	973.05	Cytochrome P450 superfamily protein
	Plant2044	POPTR_0010s19710	960.6
	Plant2172	AT3G55040	954.18	glutathione transferase lambda 2
	Plant2172	AT5G02790	886.72	Glutathione S-transferase family protein
	Plant2172	POPTR_0008s04660	981.17
	Plant2581	AT1G09310	952.07	Protein of unknown function, DUF538
	Plant2581	POPTR_0013s00850	929.09
	Plant2665	AT2G38170	1027.51	cation exchanger 1
	Plant2665	POPTR_0016s12290	988.99
	Plant2665	POPTR_0006s10080	968.89
	Plant2780	AT2G04570	981.94	GDSL-like Lipase/Acylhydrolase superfamily protein
	Plant2780	POPTR_0014s15830	872.58
	Plant2947	AT4G17360	737.25	Formyl transferase
	Plant2947	POPTR_0001s15650	953.25
	Plant2984	AT1G27385	856.6
	Plant2984	POPTR_0001s13830	946.49
	Plant3049	AT4G35250	861.66	NAD(P)-binding Rossmann-fold superfamily protein
	Plant3049	POPTR_0004s19380	912.31
	Plant3086	AT4G14070	996.77	acyl-activating enzyme 15
	Plant3086	POPTR_0001s32900	927.07
	Plant3129	AT2G26580	1001.34	plant-specific transcription factor YABBY family protein
	Plant3129	POPTR_0006s06700	939.67
	Plant3129	POPTR_0018s12990	884.86
	Plant3186	AT1G30530	838.7	UDP-glucosyl transferase 78D1
	Plant3186	POPTR_0013s12310	889.57
	Plant3200	AT2G24270	933.11	aldehyde dehydrogenase 11A3
	Plant3200	POPTR_0006s20090	917.6
	Plant3242	AT5G15850	977.85	CONSTANS-like 1
	Plant3242	AT3G02380	956.46	CONSTANS-like 2
	Plant3242	POPTR_0004s10800	903.77
	Plant3242	POPTR_0017s14410	895.47
	Plant3369	AT1G68520	870.7	B-box type zinc finger protein with CCT domain
	Plant3369	POPTR_0010s13490	902.94
	Plant3369	POPTR_0015s06480	850.02
	Plant3483	AT1G69523	916.44	S-adenosyl-L-methionine-dependent methyltransferases superfamily protein
	Plant3483	POPTR_0008s08800	914.98
	Plant3557	AT4G14100	928.1	transferases, transferring glycosyl groups
	Plant3557	AT3G23760	906.62
	Plant3557	POPTR_0015s11960	980.97
	Plant3581	AT3G60750	971.06	Transketolase
	Plant3581	POPTR_0002s14730	1114.54
	Plant3583	AT3G61700	964.63	Plant protein 1589 of unknown function
	Plant3583	POPTR_0002s17110	1062.65
	Plant3623	AT5G15410	995.78	Cyclic nucleotide-regulated ion channel family protein
	Plant3623	POPTR_0017s12550	988.57
	Plant3736	AT3G13740	927.04	Ribonuclease III family protein
	Plant3736	POPTR_0001s20750	854.13
	Plant4275	AT5G35970	945.88	P-loop containing nucleoside triphosphate hydrolases superfamily protein
	Plant4275	POPTR_0013s07150	909.68
	Plant4303	AT4G04850	853.44	K+ efflux antiporter 3
	Plant4303	POPTR_0009s08430	847.09
	Plant4365	AT1G08810	1116.67	myb domain protein 60
	Plant4365	POPTR_0019s06290	992.1
	Plant4452	AT4G36810	940.63	geranylgeranyl pyrophosphate synthase 1
	Plant4452	POPTR_0005s12860	1038.77
	Plant4686	AT5G57800	980.35	Fatty acid hydroxylase superfamily
	Plant4686	POPTR_0018s10830	1056.73
	Plant4746	AT1G08980	972.06	amidase 1
	Plant4746	POPTR_1567s00200	939.8
	Plant4746	POPTR_0013s02510	934.52
	Plant4817	AT5G26570	779.95	catalytics;carbohydrate kinases;phosphoglucan, water dikinases
	Plant4817	POPTR_0002s23550	920.33
	Plant4868	AT3G26710	815.44	cofactor assembly of complex C
	Plant4868	POPTR_0001s46750	887.1
	Plant4977	AT2G18710	1012.38	SECY homolog 1
	Plant4977	POPTR_0006s18970	924.66
	Plant4988	AT5G25610	960.46	BURP domain-containing protein
	Plant4988	POPTR_0018s00850	957.61
	Plant4988	POPTR_0006s26010	892.15
	Plant5037	AT3G19810	867.42	Protein of unknown function (DUF177)
	Plant5037	POPTR_0010s17720	1059.08
	Plant5039	AT5G54770	981.98	thiazole biosynthetic enzyme, chloroplast (ARA6) (THI1) (THI4)
	Plant5039	POPTR_0011s13820	1026.7
	Plant5039	POPTR_0004s01990	899.65
	Plant5098	AT1G06190	917.76	Rho termination factor
	Plant5098	POPTR_0002s03890	909.44
	Plant5208	AT4G26850	977.46	mannose-1-phosphate guanylyltransferase (GDP)s;GDP-galactose:mannose-1-phosphate guanylyltransferases;GDP-galactose:glucose-1-phosphate guanylyltransferases;GDP-galactose:myoinositol-1-phosphate guanylyltransferases;glucose-1-phosphate guanylyltransferase
	Plant5208	POPTR_0001s36560	861.47
	Plant5433	AT5G02940	864.93	Protein of unknown function (DUF1012)
	Plant5433	POPTR_0010s08910	1025.87
	Plant5493	AT2G34510	981.31	Protein of unknown function, DUF642
	Plant5493	POPTR_0011s08980	814.97
	Plant5500	AT1G64430	919.12	Pentatricopeptide repeat (PPR) superfamily protein
	Plant5500	POPTR_0001s10690	913.39
	Plant5500	POPTR_0003s14070	910.31
	Plant5732	AT2G35820	977.57	ureidoglycolate hydrolases
	Plant5732	POPTR_0010s22450	1002.09
	Plant5826	AT1G07720	985	3-ketoacyl-CoA synthase 3
	Plant5826	AT2G28630	740.67	3-ketoacyl-CoA synthase 12
	Plant5826	POPTR_0009s03190	794.29
	Plant6159	AT1G02560	1044.33	nuclear encoded CLP protease 5
	Plant6159	POPTR_0014s11480	842.05
	Plant6217	AT5G57170	904.75	Tautomerase/MIF superfamily protein
	Plant6217	POPTR_0006s07470	943.52
	Plant6306	AT5G47610	1026.23	RING/U-box superfamily protein
	Plant6306	AT4G17245	900.62	RING/U-box superfamily protein
	Plant6306	POPTR_0001s45800	832.7
	Plant6320	AT1G06690	1052.3	NAD(P)-linked oxidoreductase superfamily protein
	Plant6320	POPTR_0005s22850	952.73
	Plant6320	POPTR_0005s22860	916.07
	Plant6320	POPTR_0002s05640	884.01
	Plant6648	AT1G63970	909.45	isoprenoid F
	Plant6648	POPTR_0001s09860	850.88
	Plant6816	AT3G61550	883.8	RING/U-box superfamily protein
	Plant6816	POPTR_0002s16670	899.12
	Plant6870	AT3G17470	822.84	Ca2+-activated RelA/spot homolog
	Plant6870	POPTR_0010s00480	844.99
	Plant6891	AT3G48730	858.58	glutamate-1-semialdehyde 2,1-aminomutase 2
	Plant6891	AT5G63570	791.63	glutamate-1-semialdehyde-2,1-aminomutase
	Plant6891	POPTR_0015s11320	795.13
	Plant7356	AT3G21670	894.89	Major facilitator superfamily protein
	Plant7356	POPTR_0014s15580	856.06
	Plant7399	AT4G21870	1019.87	HSP20-like chaperones superfamily protein
	Plant7399	POPTR_0021s00950	840.37
	Plant7406	AT4G24660	1022.75	homeobox protein 22
	Plant7406	POPTR_0002s10330	1179.64
	Plant7406	POPTR_0005s17620	988.8
	Plant7483	AT2G47590	815.28	photolyase/blue-light receptor 2
	Plant7483	POPTR_0014s12320	856.94
	Plant7483	POPTR_0002s20530	828.82
	Plant7579	AT4G25130	974.5	peptide met sulfoxide reductase 4
	Plant7579	POPTR_0015s12390	981.73
	Plant7612	AT1G52510	874.91	alpha/beta-Hydrolases superfamily protein
	Plant7612	POPTR_0001s20870	855.46
	Plant7715	AT4G37300	1026.32	maternal effect embryo arrest 59
	Plant7715	POPTR_0009s04580	1030.56
	Plant7886	AT4G34090	911.27
	Plant7886	POPTR_0009s10250	908.3
	Plant7910	AT1G72610	875.78	germin-like protein 1
	Plant7910	POPTR_0003s06370	935.69
	Plant8051	AT1G32200	914.51	phospholipid/glycerol acyltransferase family protein
	Plant8051	POPTR_0001s01930	913.79
	Plant8202	AT4G21210	870.43	PPDK regulatory protein
	Plant8202	POPTR_0004s02210	859.79
	Plant8246	AT5G20220	997.75	zinc knuckle (CCHC-type) family protein
	Plant8246	POPTR_0010s10270	904.68
	Plant8256	AT5G38290	886.89	Peptidyl-tRNA hydrolase family protein
	Plant8256	POPTR_0004s09730	900.75
	Plant8283	AT5G13400	728.79	Major facilitator superfamily protein
	Plant8283	POPTR_0001s12890	907.2
	Plant8338	AT3G06483	998.17	pyruvate dehydrogenase kinase
	Plant8338	POPTR_0010s00440	948.9
	Plant8395	AT3G32930	832.62
	Plant8395	POPTR_0003s21420	951.33
	Plant8435	AT1G76730	897.82	NagB/RpiA/CoA transferase-like superfamily protein
	Plant8435	POPTR_0005s21670	921.66
	Plant8452	AT1G12410	981.78	CLP protease proteolytic subunit 2
	Plant8452	POPTR_0001s08100	911.9
	Plant8531	AT1G71720	894.03	Nucleic acid-binding proteins superfamily
	Plant8531	POPTR_0002s06390	837.84
	Plant8765	AT5G52440	883.41	Bacterial sec-independent translocation protein mttA/Hcf106
	Plant8765	POPTR_0012s12910	933.69
	Plant8765	POPTR_0015s12830	811.98
	Plant8811	AT1G33810	970.72
	Plant8811	POPTR_0019s10500	896.45
	Plant8952	AT3G29185	917.73	Domain of unknown function (DUF3598)
	Plant8952	POPTR_0004s12030	853.68
	Plant9051	AT3G54090	825.83	fructokinase-like 1
	Plant9051	POPTR_0016s11690	810.07
	Plant9181	AT3G08740	878.06	elongation factor P (EF-P) family protein
	Plant9181	POPTR_0016s14360	797.86
	Plant9193	AT1G77090	823.96	Mog1/PsbP/DUF1795-like photosystem II reaction center PsbP family protein
	Plant9193	POPTR_0002s07330	933.41
	Plant9398	AT1G67280	936.81	Glyoxalase/Bleomycin resistance protein/Dioxygenase superfamily protein
	Plant9398	POPTR_0006s16370	900.42
	Plant9398	POPTR_0018s09170	791.79
	Plant9472	AT3G44020	1008.4	thylakoid lumenal P17.1 protein
	Plant9472	POPTR_0009s15760	912.73
	Plant9815	AT3G51820	968.88	UbiA prenyltransferase family protein
	Plant9815	POPTR_0006s10300	794.21
		At	0.14	163/1146
		Pt	0.11	170/1483
		Conserved:	141 groups	P = 0.0000 (0/10000) Rand. median: 71
	Subset At Os
	OrthoMCL group	Gene	Avnn	Description
	Plant10163	AT1G69740	979.13	Aldolase superfamily protein
	Plant10163	Os06g0704600	720
	Plant10197	AT5G48590	879.37	Protein of unknown function (DUF760)
	Plant10197	Os11g0456100	817.66
	Plant10208	AT3G15353	796.27	metallothionein 3
	Plant10208	Os01g0200700	813.88
	Plant10218	AT3G43540	851.96	Protein of unknown function (DUF1350)
	Plant10218	Os09g0436900	901.92
	Plant1025	AT1G60160	990.82	Potassium transporter family protein
	Plant1025	Os03g0574900	795.08
	Plant1034	AT1G16260	811.45	Wall-associated kinase family protein
	Plant1034	Os04g0307500	778.71
	Plant1034	Os10g0180800	753.51
	Plant1034	Os04g0286300	736.31
	Plant10585	AT1G05385	958.78	photosystem II 11 kDa protein-related
	Plant10585	Os03g0747700	806.94
	Plant10664	AT1G08550	916.41	non-photochemical quenching 1
	Plant10664	Os04g0379700	743.53
	Plant10708	AT3G59870	924.71
	Plant10708	Os01g0338600	855.19
	Plant10833	AT1G79600	891.6	Protein kinase superfamily protein
	Plant10833	Os05g0323800	796.71
	Plant1093	AT1G10360	917.08	glutathione S-transferase TAU 18
	Plant1093	Os10g0530500	782.26
	Plant11018	AT5G04440	809.26	Protein of unknown function (DUF1997)
	Plant11018	Os03g0146500	878.79
	Plant1103	AT4G23180	751.99	cysteine-rich RLK (RECEPTOR-like protein kinase) 10
	Plant1103	Os07g0628700	827.22
	Plant1103	Os07g0628900	807.91
	Plant11084	AT3G47650	921.93	DnaJ/Hsp40 cysteine-rich domain superfamily protein
	Plant11084	Os06g0332800	753.27
	Plant1136	AT5G50920	961.73	CLPC homologue 1
	Plant1136	AT5G15450	770.95	casein lytic proteinase B3
	Plant1136	Os12g0230100	843.49
	Plant1136	Os03g0426900	806.19
	Plant1182	AT1G01140	1038.01	CBL-interacting protein kinase 9
	Plant1182	Os03g0319400	797.92
	Plant1183	AT3G14650	994.07	cytochrome P450, family 72, subfamily A, polypeptide 11
	Plant1183	AT3G14630	880	cytochrome P450, family 72, subfamily A, polypeptide 9
	Plant1183	Os01g0602400	712.64
	Plant1204	AT2G15050	994.29	lipid transfer protein
	Plant1204	AT3G51600	966.12	lipid transfer protein 5
	Plant1204	AT2G38540	962.13	lipid transfer protein 1
	Plant1204	Os12g0115300	843.64
	Plant1204	Os11g0116000	838.93
	Plant1204	Os11g0116200	814.89
	Plant1204	Os11g0115400	799.78
	Plant1204	Os12g0115100	768.52
	Plant1304	AT1G22650	729.09	Plant neutral invertase family protein
	Plant1304	Os04g0432400	722.03
	Plant13412	AT2G35450	853.11	catalytics;hydrolases
	Plant13412	Os04g0391900	803.66
	Plant13431	AT3G01440	931.68	PsbQ-like 1
	Plant13431	Os07g0105600	802.4
	Plant13494	AT3G54900	910.87	CAX interacting protein 1
	Plant13494	Os03g0851200	813.28
	Plant13594	AT5G19370	776.08	rhodanese-like domain-containing protein / PPIC-type PPIASE domain-containing protein
	Plant13594	Os07g0687500	826.65
	Plant13644	AT5G67370	921.06	Protein of unknown function (DUF1230)
	Plant13644	Os03g0439700	703.88
	Plant13707	AT5G62140	905.11
	Plant13707	Os02g0677600	761.34
	Plant13730	AT3G29290	895.08	Pentatricopeptide repeat (PPR) superfamily protein
	Plant13730	Os03g0211600	703.3
	Plant13771	AT3G09210	851.67	plastid transcriptionally active 13
	Plant13771	Os03g0825500	774.78
	Plant13806	AT5G50280	760.37	Pentatricopeptide repeat (PPR) superfamily protein
	Plant13806	Os05g0294600	726.46
	Plant13851	AT1G50900	886.08	Ankyrin repeat family protein
	Plant13851	Os07g0520800	820.06
	Plant13866	AT3G21200	1001.52	proton gradient regulation 7
	Plant13866	Os08g0254900	808.27
	Plant13877	AT2G04700	852.23	ferredoxin thioredoxin reductase catalytic beta chain family protein
	Plant13877	Os09g0249900	735.26
	Plant13911	AT4G03150	871.16
	Plant13911	Os12g0534100	717.07
	Plant14186	AT1G74070	915.34	Cyclophilin-like peptidyl-prolyl cis-trans isomerase family protein
	Plant14186	Os01g0111100	870.79
	Plant14205	AT2G21860	994.72	violaxanthin de-epoxidase-related
	Plant14205	Os01g0716400	868.11
	Plant14364	AT3G02690	1020.43	nodulin MtN21 /EamA-like transporter family protein
	Plant14364	Os10g0493900	788.89
	Plant14383	AT4G20760	943.29	NAD(P)-binding Rossmann-fold superfamily protein
	Plant14383	Os12g0609500	769.24
	Plant14409	AT1G49970	980.28	CLP protease proteolytic subunit 1
	Plant14409	Os05g0592100	729.31
	Plant14426	AT1G73110	849.2	P-loop containing nucleoside triphosphate hydrolases superfamily protein
	Plant14426	Os04g0658300	739.45
	Plant14427	AT1G76080	896.14	chloroplastic drought-induced stress protein of 32 kD
	Plant14427	Os07g0476900	796.6
	Plant1451	AT3G26310	1009.87	cytochrome P450, family 71, subfamily B, polypeptide 35
	Plant1451	Os09g0275400	803.23
	Plant14591	AT2G42770	859.68	Peroxisomal membrane 22 kDa (Mpv17/PMP22) family protein
	Plant14591	Os01g0730800	816.24
	Plant14692	AT1G28150	1061.19
	Plant14692	Os04g0528100	881.22
	Plant1472	AT4G33510	924.44	3-deoxy-d-arabino-heptulosonate 7-phosphate synthase
	Plant1472	Os08g0484500	710.25
	Plant14721	AT2G36835	896.04
	Plant14721	Os01g0776700	709.31
	Plant14729	AT3G06980	854.32	DEA(D/H)-box RNA helicase family protein
	Plant14729	Os03g0108600	732.59
	Plant14761	AT4G24750	780.83	Rhodanese/Cell cycle control phosphatase superfamily protein
	Plant14761	Os02g0596000	766.65
	Plant14820	AT4G26370	916.48	antitermination NusB domain-containing protein
	Plant14820	Os03g0656900	781.39
	Plant14834	AT3G22150	890.17	Tetratricopeptide repeat (TPR)-like superfamily protein
	Plant14834	Os04g0602600	713.1
	Plant14901	AT3G16250	938.71	NDH-dependent cyclic electron flow 1
	Plant14901	Os07g0489800	775.33
	Plant14922	AT4G19830	895.61	FKBP-like peptidyl-prolyl cis-trans isomerase family protein
	Plant14922	Os02g0168700	783.11
	Plant14924	AT4G32190	819.21	Myosin heavy chain-related protein
	Plant14924	Os02g0186400	913.73
	Plant1600	AT4G25050	921.93	acyl carrier protein 4
	Plant1600	Os12g0534200	869.99
	Plant1843	AT2G45740	893.93	peroxin 11D
	Plant1843	Os03g0117100	786.73
	Plant1850	AT5G20720	778.84	chaperonin 20
	Plant1850	Os06g0196900	892.63
	Plant1886	AT3G52340	885.78	sucrose-6F-phosphate phosphohydrolase 2
	Plant1886	Os02g0143100	804.37
	Plant2336	AT2G43710	857.7	Plant stearoyl-acyl-carrier-protein desaturase family protein
	Plant2336	Os01g0919900	795.9
	Plant2801	AT1G07700	842.69	Thioredoxin superfamily protein
	Plant2801	Os02g0567100	862.72
	Plant3039	AT3G16670	1007.58	Pollen Ole e 1 allergen and extensin family protein
	Plant3039	Os03g0342100	971.05
	Plant3039	Os03g0341600	954.57
	Plant3174	AT5G62790	853.01	1-deoxy-D-xylulose 5-phosphate reductoisomerase
	Plant3174	Os01g0106900	892.22
	Plant3601	AT4G25450	888.2	non-intrinsic ABC protein 8
	Plant3601	Os07g0464600	803.48
	Plant3673	AT1G21460	769.96	Nodulin MtN3 family protein
	Plant3673	Os05g0426000	840.37
	Plant3682	AT3G52960	730.56	Thioredoxin superfamily protein
	Plant3682	Os02g0192700	834.44
	Plant3922	AT1G60590	983.67	Pectin lyase-like superfamily protein
	Plant3922	Os01g0636500	708.78
	Plant3988	AT1G15140	947.92	FAD/NAD(P)-binding oxidoreductase
	Plant3988	Os02g0328300	846.46
	Plant4045	AT2G31170	754.44	Cysteinyl-tRNA synthetase, class Ia family protein
	Plant4045	Os09g0556500	787.5
	Plant4294	AT3G04870	895.22	zeta-carotene desaturase
	Plant4294	Os07g0204900	845.17
	Plant4434	AT1G74960	742.7	fatty acid biosynthesis 1
	Plant4434	Os07g0616200	747.32
	Plant4508	AT3G09250	915.43	Nuclear transport factor 2 (NTF2) family protein
	Plant4508	Os02g0788500	821.58
	Plant4565	AT4G14210	921.53	phytoene desaturase 3
	Plant4565	Os03g0184000	880.11
	Plant4582	AT4G27440	967.3	protochlorophyllide oxidoreductase B
	Plant4582	AT5G54190	892.83	protochlorophyllide oxidoreductase A
	Plant4582	Os04g0678700	722.69
	Plant4937	AT5G26820	960.68	iron-regulated protein 3
	Plant4937	Os12g0562100	805.71
	Plant5071	AT4G01690	1010.34	Flavin containing amine oxidoreductase family
	Plant5071	Os01g0286600	757
	Plant5504	AT1G67840	997.93	chloroplast sensor kinase
	Plant5504	Os12g0292900	773.31
	Plant5534	AT3G14110	816.6	Tetratricopeptide repeat (TPR)-like superfamily protein
	Plant5534	Os01g0510600	760.87
	Plant5611	AT5G59610	967.17	Chaperone DnaJ-domain superfamily protein
	Plant5611	Os03g0822800	831.47
	Plant5801	AT2G40300	1045.99	ferritin 4
	Plant5801	Os12g0106000	929.85
	Plant6011	AT5G46240	982.41	potassium channel in Arabidopsis thaliana 1
	Plant6011	Os01g0756700	795.98
	Plant6265	AT5G12860	949.73	dicarboxylate transporter 1
	Plant6265	Os12g0515400	739.85
	Plant6354	AT1G32550	885.38	2Fe-2S ferredoxin-like superfamily protein
	Plant6354	Os03g0685000	791.16
	Plant6691	AT3G56140	758.52	Protein of unknown function (DUF399 and DUF3411)
	Plant6691	Os01g0826900	710.19
	Plant6718	AT3G10970	822.42	Haloacid dehalogenase-like hydrolase (HAD) superfamily protein
	Plant6718	Os05g0168300	862.7
	Plant6866	AT5G19940	840.84	Plastid-lipid associated protein PAP / fibrillin family protein
	Plant6866	Os04g0607000	782.32
	Plant6869	AT5G04810	902.18	pentatricopeptide (PPR) repeat-containing protein
	Plant6869	Os04g0684500	736.25
	Plant7003	AT3G04790	973.59	Ribose 5-phosphate isomerase, type A protein
	Plant7003	Os07g0176900	733.79
	Plant7082	AT1G59840	848.35	cofactor assembly of complex C
	Plant7082	Os04g0650500	779.35
	Plant7296	AT4G04020	939.94	fibrillin
	Plant7296	Os09g0133600	823.04
	Plant7326	AT5G28500	952.47
	Plant7326	AT3G04550	937.99
	Plant7326	Os10g0445600	839.77
	Plant7589	AT3G49470	811.79	nascent polypeptide-associated complex subunit alpha-like protein 2
	Plant7589	Os03g0121700	811.5
	Plant7699	AT2G45770	919.24	signal recognition particle receptor protein, chloroplast (FTSY)
	Plant7699	Os01g0958100	835.54
	Plant7712	AT3G54660	881.33	glutathione reductase
	Plant7712	Os03g0163300	742.38
	Plant7782	AT4G01940	903.52	NFU domain protein 1
	Plant7782	Os03g0314700	850.92
[truncated: 3,901 more rows]

## Sheet: Betweenness
Genes	High Betweenness
	At	10785 genes
	Pt	14405 genes
	Os	10169 genes
		9187 OrthoMCL groups
	Subset At Os Pt
	OrthoMCL group	Gene	Betweenness	Description
	Plant1004	AT3G23010	122955	receptor like protein 36
	Plant1004	AT1G71400	113198	receptor like protein 12
	Plant1004	AT3G05650	88708.4	receptor like protein 32
	Plant1004	Os01g0158600	46219.9
	Plant1004	POPTR_0011s10620	90805.1
	Plant1018	AT5G51350	57001.8	Leucine-rich repeat transmembrane protein kinase family protein
	Plant1018	Os02g0111800	145925
	Plant1018	Os02g0228300	95252.9
	Plant1018	Os11g0232100	80478.3
	Plant1018	POPTR_0004s23260	143375
	Plant1018	POPTR_0011s05710	114160
	Plant1019	AT1G02520	154563	P-glycoprotein 11
	Plant1019	Os01g0533900	81082
	Plant1019	POPTR_0010s21720	68734.9
	Plant1030	AT3G20410	92185.4	calmodulin-domain protein kinase 9
	Plant1030	AT2G17290	85826.5	Calcium-dependent protein kinase family protein
	Plant1030	AT4G35310	58015.9	calmodulin-domain protein kinase 5
	Plant1030	AT5G04870	51672.7	calcium dependent protein kinase 1
	Plant1030	Os07g0161600	77257.6
	Plant1030	Os04g0584600	52035.7
	Plant1030	POPTR_0004s21710	65901.2
	Plant1034	AT1G69730	157083	Wall-associated kinase family protein
	Plant1034	Os04g0286300	121795
	Plant1034	POPTR_0018s14500	67336.7
	Plant1039	AT5G12970	68929.2	Calcium-dependent lipid-binding (CaLB domain) plant phosphoribosyltransferase family protein
	Plant1039	Os04g0683800	100032
	Plant1039	Os05g0370600	82781.2
	Plant1039	Os04g0472900	77850.9
	Plant1039	Os05g0429700	59293.4
	Plant1039	Os07g0483500	54049
	Plant1039	POPTR_0013s11220	281143
	Plant1039	POPTR_0016s04980	83638.8
	Plant1074	AT2G46430	99845	cyclic nucleotide gated channel 3
	Plant1074	AT2G24610	61004.5	cyclic nucleotide-gated channel 14
	Plant1074	AT4G01010	60710.6	cyclic nucleotide-gated channel 13
	Plant1074	Os02g0255000	48028.8
	Plant1074	POPTR_0015s02090	63934.8
	Plant1090	AT1G17500	243424	ATPase E1-E2 type family protein / haloacid dehalogenase-like hydrolase family protein
	Plant1090	AT1G59820	78224.5	aminophospholipid ATPase 3
	Plant1090	AT3G25610	55194.3	ATPase E1-E2 type family protein / haloacid dehalogenase-like hydrolase family protein
	Plant1090	Os10g0412000	114414
	Plant1090	POPTR_0008s11060	99050.5
	Plant1090	POPTR_0006s10970	89566
	Plant1104	AT5G13360	55401.4	Auxin-responsive GH3 family protein
	Plant1104	Os07g0592600	84608.1
	Plant1104	Os07g0576500	47479
	Plant1104	POPTR_0002s20790	67461.1
	Plant1115	AT5G55930	103232	oligopeptide transporter 1
	Plant1115	Os03g0751100	50685.1
	Plant1115	POPTR_0016s00830	66899.7
	Plant1120	AT1G49240	77211.6	actin 8
	Plant1120	AT5G59370	69017.9	actin 4
	Plant1120	AT3G12110	60346.5	actin-11
	Plant1120	Os05g0106600	131658
	Plant1120	Os03g0836000	59818.2
	Plant1120	Os10g0510000	53525.5
	Plant1120	POPTR_0008s05560	65717.7
	Plant1134	AT5G63930	174491	Leucine-rich repeat protein kinase family protein
	Plant1134	Os06g0589800	77101.7
	Plant1134	Os04g0132500	68719.6
	Plant1134	POPTR_0001s14220	148052
	Plant1134	POPTR_0002s07170	140481
	Plant1134	POPTR_0001s47150	65276
	Plant1160	AT2G34940	138228	VACUOLAR SORTING RECEPTOR 5
	Plant1160	AT4G20110	88109.8	VACUOLAR SORTING RECEPTOR 7
	Plant1160	Os06g0664300	66206.2
	Plant1160	POPTR_0001s12220	111802
	Plant1163	AT1G76950	106580	Regulator of chromosome condensation (RCC1) family with FYVE zinc finger domain
	Plant1163	Os04g0686200	91901.9
	Plant1163	POPTR_0001s28360	97690.3
	Plant1169	AT1G51460	57603.5	ABC-2 type transporter family protein
	Plant1169	Os05g0222200	255921
	Plant1169	Os04g0528300	88981.6
	Plant1169	POPTR_0005s07420	75048.2
	Plant1194	AT1G77690	111387	like AUX1 3
	Plant1194	AT2G38120	69956.4	Transmembrane amino acid transporter family protein
	Plant1194	Os10g0147400	117501
	Plant1194	Os03g0244600	47317.7
	Plant1194	POPTR_0006s09940	75521.2
	Plant1245	AT2G18750	78731.3	Calmodulin-binding protein
	Plant1245	Os02g0177800	95838.6
	Plant1245	Os04g0444200	46644.8
	Plant1245	POPTR_0018s10340	63196.7
	Plant1299	AT3G21230	53513.3	4-coumarate:CoA ligase 5
	Plant1299	Os08g0245200	46658.7
	Plant1299	POPTR_0006s18490	73279.6
	Plant1351	AT1G72730	80866.2	DEA(D/H)-box RNA helicase family protein
	Plant1351	Os06g0701100	55951.6
	Plant1351	POPTR_0018s07650	75226.1
	Plant1363	AT5G06950	62185.3	bZIP transcription factor family protein
	Plant1363	Os03g0318600	120754
	Plant1363	Os07g0687700	55772.5
	Plant1363	POPTR_0001s06700	213177
	Plant1363	POPTR_0006s03720	139763
	Plant1374	AT3G01500	221335	carbonic anhydrase 1
	Plant1374	AT5G14740	115464	carbonic anhydrase 2
	Plant1374	Os01g0639900	191068
	Plant1374	POPTR_0001s34950	194339
	Plant1379	AT1G17340	51933.6	Phosphoinositide phosphatase family protein
	Plant1379	Os03g0182400	78360.3
	Plant1379	POPTR_0019s10930	69393
	Plant1417	AT2G24630	356919	Glycosyl transferase family 2 protein
	Plant1417	Os03g0770800	89440.8
	Plant1417	Os08g0253800	62918
	Plant1417	POPTR_0018s03370	97922
	Plant1417	POPTR_0006s28560	65451.2
	Plant1510	AT1G08420	55978	BRI1 suppressor 1 (BSU1)-like 2
	Plant1510	Os12g0617900	82675.2
	Plant1510	POPTR_0009s02200	108384
	Plant1514	AT1G01620	124578	plasma membrane intrinsic protein 1C
	Plant1514	Os02g0823100	55751.3
	Plant1514	POPTR_0010s19930	76616.5
	Plant1573	AT1G79000	101870	histone acetyltransferase of the CBP family 1
	Plant1573	Os01g0246100	110559
	Plant1573	POPTR_0007s15090	64118.8
	Plant1727	AT2G26330	70383.1	Leucine-rich receptor-like protein kinase family protein
	Plant1727	Os02g0777400	53821.9
	Plant1727	Os06g0203800	48123
	Plant1727	POPTR_0006s23680	63407.1
	Plant1742	AT3G55170	64064.6	Ribosomal L29 family protein
	Plant1742	Os02g0503400	51493.7
	Plant1742	POPTR_0006s23070	83296.6
	Plant1881	AT2G33530	94859.4	serine carboxypeptidase-like 46
	Plant1881	Os11g0522900	53488.6
	Plant1881	POPTR_0003s16250	116868
	Plant1881	POPTR_0015s11610	68746.9
	Plant2010	AT5G43560	124616	TRAF-like superfamily protein
	Plant2010	Os05g0508700	52134.6
	Plant2010	POPTR_0008s16320	109263
	Plant2328	AT1G79450	111172	ALA-interacting subunit 5
	Plant2328	Os06g0665000	67507.3
	Plant2328	POPTR_0010s18110	66332.1
	Plant2328	POPTR_0008s08160	64148.4
	Plant3077	AT1G57620	91253	emp24/gp25L/p24 family/GOLD family protein
	Plant3077	Os06g0210100	68060.5
	Plant3077	POPTR_0003s01360	156732
	Plant3128	AT1G76590	52424.8	PLATZ transcription factor family protein
	Plant3128	Os06g0624900	180696
	Plant3128	POPTR_0005s28040	79697.1
	Plant3128	POPTR_0002s00430	62777.9
	Plant3326	AT1G62800	55076.3	aspartate aminotransferase 4
	Plant3326	Os01g0760600	48804.9
	Plant3326	POPTR_0006s25830	87126.5
	Plant3360	AT4G23460	116915	Adaptin family protein
	Plant3360	Os03g0355600	51729.9
	Plant3360	POPTR_0001s09660	64741.9
	Plant4087	AT2G37750	67585.5
	Plant4087	Os01g0847100	48155.1
	Plant4087	POPTR_0006s09110	117369
	Plant4380	AT1G16300	257695	glyceraldehyde-3-phosphate dehydrogenase of plastid 2
	Plant4380	Os06g0666600	212054
	Plant4380	POPTR_0008s08340	268288
	Plant4677	AT2G31980	327515	PHYTOCYSTATIN 2
	Plant4677	Os04g0350100	57092.7
	Plant4677	POPTR_0002s23690	81794.1
	Plant4677	POPTR_0014s14680	78869.2
	Plant4757	AT2G46860	89045.7	pyrophosphorylase 3
	Plant4757	Os04g0687100	73911.3
	Plant4757	POPTR_0002s18230	71899.1
	Plant4855	AT5G55310	103597	DNA topoisomerase 1 beta
	Plant4855	Os08g0154600	74218.7
	Plant4855	POPTR_0001s37040	77656.9
	Plant5550	AT3G62260	119771	Protein phosphatase 2C family protein
	Plant5550	Os05g0134200	47233.8
	Plant5550	POPTR_0002s19100	117110
	Plant5775	AT1G69420	61553.9	DHHC-type zinc finger family protein
	Plant5775	Os10g0337500	122185
	Plant5775	POPTR_0008s09120	66601.7
	Plant6135	AT1G63220	99106.8	Calcium-dependent lipid-binding (CaLB domain) family protein
	Plant6135	Os02g0640000	118113
	Plant6135	POPTR_0002s15700	259342
	Plant8124	AT2G45470	82499.9	FASCICLIN-like arabinogalactan protein 8
	Plant8124	Os04g0574200	173875
	Plant8124	POPTR_0014s06740	204877
	Plant8527	AT3G63140	56492.9	chloroplast stem-loop binding protein of 41 kDa
	Plant8527	Os07g0212200	50261.5
	Plant8527	POPTR_0005s23110	103962
		At	0.05	59/1078
		Pt	0.04	56/1440
		Os	0.06	62/1016
		Conserved:	45 groups	P = 0.0265 (265/10000) Rand. median: 34
	Subset At Pt
	OrthoMCL group	Gene	Betweenness	Description
	Plant1010	AT1G56145	191235	Leucine-rich repeat transmembrane protein kinase
	Plant1010	POPTR_0001s39320	140555
	Plant1010	POPTR_0004s06240	115330
	Plant1015	AT1G02730	83059.8	cellulose synthase-like D5
	Plant1015	POPTR_0013s07900	91177.1
	Plant1015	POPTR_0011s07040	74381.6
	Plant1015	POPTR_0019s07620	72000.6
	Plant1022	AT3G46290	119350	hercules receptor kinase 1
	Plant1022	AT5G39030	93902.5	Protein kinase superfamily protein
	Plant1022	AT5G39020	74329.2	Malectin/receptor-like protein kinase family protein
	Plant1022	POPTR_0017s13240	126793
	Plant10220	AT5G49560	103649	Putative methyltransferase family protein
	Plant10220	POPTR_0007s12820	69793.3
	Plant10370	AT5G56360	59635.3	calmodulin-binding protein
	Plant10370	POPTR_0003s20810	113723
	Plant10423	AT5G54910	283706	DEA(D/H)-box RNA helicase family protein
	Plant10423	POPTR_0001s45010	98574.6
	Plant10452	AT2G45670	151435	calcineurin B subunit-related
	Plant10452	POPTR_0014s07030	64624
	Plant1064	AT3G42640	490454	H(+)-ATPase 8
	Plant1064	POPTR_0012s07350	140523
	Plant1064	POPTR_0001s14700	125777
	Plant1064	POPTR_0006s28990	70686.4
	Plant10714	AT3G06300	229465	P4H isoform 2
	Plant10714	POPTR_0008s20230	64826.9
	Plant10734	AT3G54280	274581	DNA binding;ATP binding;nucleic acid binding;binding;helicases;ATP binding;DNA binding;helicases
	Plant10734	POPTR_0013s06470	209776
	Plant10739	AT3G59490	207961
	Plant10739	POPTR_0017s05760	76563.5
	Plant10759	AT5G08400	73878.9	Protein of unknown function (DUF3531)
	Plant10759	POPTR_0010s26180	71476.7
	Plant1083	AT1G20010	61502.6	tubulin beta-5 chain
	Plant1083	AT1G75780	51683.9	tubulin beta-1 chain
	Plant1083	POPTR_0006s03390	172673
	Plant1083	POPTR_0001s09180	136099
	Plant1083	POPTR_0009s04500	116206
	Plant1083	POPTR_0005s26140	77346.8
	Plant10916	AT2G20515	216940
	Plant10916	POPTR_0002s03930	74157.2
	Plant1097	AT2G19130	68163.8	S-locus lectin protein kinase family protein
	Plant1097	POPTR_0013s14590	82833
	Plant1097	POPTR_0151s00200	74861.1
	Plant1100	AT5G07390	55227.3	respiratory burst oxidase homolog A
	Plant1100	POPTR_0006s09850	154469
	Plant1100	POPTR_0003s15810	66455.4
	Plant1102	AT1G23870	107694	trehalose-phosphatase/synthase 9
	Plant1102	POPTR_0006s19000	88735.9
	Plant1102	POPTR_0008s13590	73274.3
	Plant11039	AT5G18920	57046.5	Cox19-like CHCH family protein
	Plant11039	POPTR_0010s02880	104469
	Plant1106	AT5G51750	65670.1	subtilase 1.3
	Plant1106	POPTR_0012s14140	65042.9
	Plant1119	AT4G18030	120807	S-adenosyl-L-methionine-dependent methyltransferases superfamily protein
	Plant1119	POPTR_0007s02440	302027
	Plant1119	POPTR_0010s10420	187164
	Plant11198	AT3G49100	126023	Signal recognition particle, SRP9/SRP14 subunit
	Plant11198	POPTR_0005s24090	87643.6
	Plant1128	AT5G10560	53526.1	Glycosyl hydrolase family protein
	Plant1128	POPTR_0001s10850	67795.2
	Plant1136	AT3G48870	62654.9	Clp ATPase
	Plant1136	POPTR_0004s12360	147239
	Plant1142	AT4G22120	584586	ERD (early-responsive to dehydration stress) family protein
	Plant1142	AT4G04340	68314.4	ERD (early-responsive to dehydration stress) family protein
	Plant1142	POPTR_0003s09900	62965.1
	Plant1162	AT5G12480	467241	calmodulin-domain protein kinase 7
	Plant1162	AT1G74740	163597	calcium-dependent protein kinase 30
	Plant1162	POPTR_0015s07740	73482.8
	Plant1175	AT5G16000	63044.5	NSP-interacting kinase 1
	Plant1175	POPTR_0017s14360	112462
	Plant1175	POPTR_0008s10970	63429.8
	Plant1211	AT1G02690	400246	importin alpha isoform 6
	Plant1211	POPTR_0014s11920	68806.5
	Plant1226	AT1G22760	98493.4	poly(A) binding protein 3
	Plant1226	AT1G71770	73951.1	poly(A)-binding protein 5
	Plant1226	POPTR_0002s06340	100663
	Plant1238	AT5G58700	74573.6	phosphatidylinositol-speciwc phospholipase C4
	Plant1238	POPTR_0001s25930	63525.3
	Plant1278	AT1G24070	213898	cellulose synthase-like A10
	Plant1278	POPTR_0006s11810	98547.5
	Plant1291	AT5G55910	122881	D6 protein kinase
	Plant1291	POPTR_0016s00660	70132.2
	Plant1303	AT5G35750	119890	histidine kinase 2
	Plant1303	POPTR_0003s16950	69309.4
	Plant1312	AT3G03300	784927	dicer-like 2
	Plant1312	POPTR_0018s08340	377199
	Plant13324	AT1G26090	104822	P-loop containing nucleoside triphosphate hydrolases superfamily protein
	Plant13324	POPTR_0010s14070	78369.2
	Plant13339	AT1G44960	1.01965e+06	SNARE associated Golgi protein family
	Plant13339	POPTR_0001s12660	71151.1
	Plant13480	AT3G28210	58146	zinc finger (AN1-like) family protein
	Plant13480	POPTR_0011s14170	68261.2
	Plant13509	AT4G08150	117272	KNOTTED-like from Arabidopsis thaliana
	Plant13509	POPTR_0002s11400	165862
	Plant1362	AT1G04920	138995	sucrose phosphate synthase 3F
	Plant1362	POPTR_0025s00740	617436
	Plant1362	POPTR_0001s32500	290863
	Plant13672	AT1G53120	57401.3	RNA-binding S4 domain-containing protein
	Plant13672	POPTR_0011s12050	116176
	Plant1393	AT1G71830	277107	somatic embryogenesis receptor-like kinase 1
	Plant1393	POPTR_0007s06460	237042
	Plant1393	POPTR_0001s21420	92927
	Plant1393	POPTR_0003s01740	71969.8
	Plant1398	AT3G61850	62946.7	Dof-type zinc finger DNA-binding family protein
	Plant1398	POPTR_0012s02570	114454
	Plant1405	AT4G10570	133007	ubiquitin-specific protease 9
	Plant1405	POPTR_0006s03230	162261
	Plant1405	POPTR_0016s03170	70912.8
	Plant1413	AT5G05160	75902.1	Leucine-rich repeat protein kinase family protein
	Plant1413	POPTR_0019s09010	73982.5
	Plant14217	AT1G18340	64720.6	basal transcription factor complex subunit-related
	Plant14217	POPTR_0005s15770	79303.4
	Plant1422	AT2G46830	53863.6	circadian clock associated 1
	Plant1422	POPTR_0002s18190	68979.4
	Plant14235	AT5G35560	101403	DENN (AEX-3) domain-containing protein
	Plant14235	POPTR_0006s14550	66999.6
	Plant14285	AT4G35850	51410.5	Pentatricopeptide repeat (PPR) superfamily protein
	Plant14285	POPTR_0001s35760	71194.6
	Plant14373	AT1G12930	257317	ARM repeat superfamily protein
	Plant14373	POPTR_0014s13730	94134.3
	Plant1438	AT3G23300	90365.7	S-adenosyl-L-methionine-dependent methyltransferases superfamily protein
	Plant1438	POPTR_0002s03810	143061
	Plant14406	AT1G47670	82301.9	Transmembrane amino acid transporter family protein
	Plant14406	POPTR_0014s03580	69073.3
	Plant14685	AT1G09290	96501.7
	Plant14685	POPTR_0010s10980	182420
	Plant1482	AT2G19170	166409	subtilisin-like serine protease 3
	Plant1482	POPTR_0011s15890	129813
	Plant1609	AT4G25240	100899	SKU5 similar 1
	Plant1609	POPTR_0001s00250	110210
	Plant1656	AT1G64780	65401.2	ammonium transporter 1;2
	Plant1656	POPTR_0008s17390	607584
	Plant1659	AT1G63710	57640.5	cytochrome P450, family 86, subfamily A, polypeptide 7
	Plant1659	POPTR_0001s25680	68303.9
	Plant1725	AT2G22830	120756	squalene epoxidase 2
	Plant1725	POPTR_0007s14670	121328
	Plant1855	AT2G21330	182193	fructose-bisphosphate aldolase 1
	Plant1855	POPTR_0004s16920	206818
	Plant1871	AT1G05890	51737.8	RING/U-box superfamily protein
	Plant1871	POPTR_0017s06050	107195
	Plant1871	POPTR_0007s02130	66709.7
	Plant1905	AT1G28330	64110.6	dormancy-associated protein-like 1
	Plant1905	POPTR_0004s04670	104728
	Plant1941	AT3G55020	354418	Ypt/Rab-GAP domain of gyp1p superfamily protein
	Plant1941	POPTR_0008s04640	125010
	Plant1944	AT1G74560	56289.4	NAP1-related protein 1
	Plant1944	POPTR_0012s07090	93634
	Plant1977	AT4G26910	56465.9	Dihydrolipoamide succinyltransferase
	Plant1977	POPTR_0001s36710	83204.7
	Plant2046	AT5G55730	92358.8	FASCICLIN-like arabinogalactan 1
	Plant2046	AT4G12730	63170.7	FASCICLIN-like arabinogalactan 2
	Plant2046	POPTR_0001s37650	70500.6
	Plant2048	AT1G28380	72119.8	MAC/Perforin domain-containing protein
	Plant2048	AT4G24290	51487	MAC/Perforin domain-containing protein
	Plant2048	POPTR_0011s05590	107365
	Plant2181	AT5G36700	67709.9	2-phosphoglycolate phosphatase 1
	Plant2181	POPTR_0008s07710	117161
	Plant2259	AT1G20950	108726	Phosphofructokinase family protein
	Plant2259	POPTR_0005s27920	147609
	Plant2313	AT3G54190	144877	Transducin/WD40 repeat-like superfamily protein
	Plant2313	POPTR_0016s14920	97023.7
	Plant2335	AT4G39270	73404.1	Leucine-rich repeat protein kinase family protein
	Plant2335	POPTR_0004s16250	63678.4
	Plant2352	AT1G32230	55971.3	WWE protein-protein interaction domain protein family
	Plant2352	POPTR_0003s09530	62856.1
	Plant2410	AT1G33970	52924.3	P-loop containing nucleoside triphosphate hydrolases superfamily protein
	Plant2410	POPTR_0013s09990	80071.1
	Plant2422	AT1G65540	138862	LETM1-like protein
	Plant2422	POPTR_0008s07800	102131
	Plant2708	AT4G32390	181779	Nucleotide-sugar transporter family protein
	Plant2708	POPTR_0018s01590	65922.6
	Plant2729	AT5G57240	59154.6	OSBP(oxysterol binding protein)-related protein 4C
	Plant2729	POPTR_0018s14040	102643
	Plant2747	AT1G30440	65607.7	Phototropic-responsive NPH3 family protein
	Plant2747	POPTR_0011s09340	167750
	Plant2777	AT2G33490	87461.7	hydroxyproline-rich glycoprotein family protein
	Plant2777	POPTR_0017s09000	75699.8
	Plant2894	AT5G41050	53148	Pollen Ole e 1 allergen and extensin family protein
	Plant2894	POPTR_0001s33380	124706
	Plant2974	AT1G09660	475052	RNA-binding KH domain-containing protein
	Plant2974	POPTR_0022s00450	120012
	Plant3227	AT1G78620	157863	Protein of unknown function DUF92, transmembrane
	Plant3227	POPTR_0011s10700	187077
	Plant3227	POPTR_0001s39290	96535.4
	Plant3285	AT2G17790	226334	VPS35 homolog A
	Plant3285	AT1G75850	162374	VPS35 homolog B
	Plant3285	POPTR_0005s11280	115597
	Plant3328	AT2G27510	124588	ferredoxin 3
	Plant3328	POPTR_0008s02100	314965
	Plant3328	POPTR_0004s21260	90608.4
	Plant3366	AT5G50000	86350.8	Protein kinase superfamily protein
	Plant3366	POPTR_0012s08040	72173.5
	Plant3466	AT1G47290	104348	3beta-hydroxysteroid-dehydrogenase/decarboxylase isoform 1
	Plant3466	POPTR_0006s23500	198044
	Plant3888	AT1G06510	64232.9
	Plant3888	POPTR_0005s22470	72059.3
	Plant3889	AT3G54560	57064.2	histone H2A 11
	Plant3889	POPTR_0002s04720	134863
	Plant3900	AT4G29810	54619.8	MAP kinase kinase 2
	Plant3900	POPTR_0006s14850	77589.3
	Plant3981	AT2G31390	54684	pfkB-like carbohydrate kinase family protein
	Plant3981	POPTR_0017s05770	171210
	Plant4025	AT3G58120	58541.8	Basic-leucine zipper (bZIP) transcription factor family protein
	Plant4025	POPTR_0001s38320	64189.9
	Plant4035	AT3G15840	97045.5	post-illumination chlorophyll fluorescence increase
	Plant4035	POPTR_0001s21140	67637.9
	Plant4037	AT5G60760	207013	P-loop containing nucleoside triphosphate hydrolases superfamily protein
	Plant4037	POPTR_0004s22350	69971.3
	Plant4301	AT1G26300	170269	BSD domain-containing protein
	Plant4301	POPTR_0010s14770	106434
	Plant4318	AT2G30520	52116	Phototropic-responsive NPH3 family protein
	Plant4318	POPTR_0013s15500	135291
	Plant4509	AT3G09800	161424	SNARE-like superfamily protein
	Plant4509	POPTR_0003s04200	83159.5
	Plant4596	AT4G38600	67065.1	HEAT repeat ;HECT-domain (ubiquitin-transferase)
	Plant4596	POPTR_0004s18060	197136
	Plant4641	AT5G61770	60924.5	PETER PAN-like protein
	Plant4641	POPTR_0002s20630	70281.2
	Plant4737	AT4G36630	68262.3	Vacuolar sorting protein 39
	Plant4737	POPTR_0007s12810	123627
	Plant4814	AT5G23570	64455.2	XS domain-containing protein / XS zinc finger domain-containing protein-related
	Plant4814	POPTR_0019s00300	73781.7
	Plant4882	AT1G58230	75799.4	binding
	Plant4882	POPTR_0002s11160	111062
	Plant5377	AT4G37750	96391.1	Integrase-type DNA-binding superfamily protein
	Plant5377	POPTR_0014s01260	93995
	Plant5377	POPTR_0007s14690	83728.8
	Plant5646	AT3G08600	230184	Protein of unknown function (DUF1191)
	Plant5646	POPTR_0006s11240	69519.8
	Plant5655	AT1G27290	151746
	Plant5655	POPTR_0003s16880	140631
	Plant5714	AT1G75680	52655	glycosyl hydrolase 9B7
	Plant5714	POPTR_0002s02550	162113
	Plant5714	POPTR_0005s25890	78615.2
	Plant5762	AT2G35370	55698.9	glycine decarboxylase complex H
	Plant5762	POPTR_0001s02770	138066
	Plant5783	AT1G05840	76068.8	Eukaryotic aspartyl protease family protein
	Plant5783	POPTR_0019s08250	101052
	Plant5890	AT1G68010	68629.3	hydroxypyruvate reductase
	Plant5890	POPTR_0004s18190	96647.7
	Plant6152	AT5G63840	51160.9	Glycosyl hydrolases family 31 protein
	Plant6152	POPTR_0005s07000	79275.6
	Plant6347	AT4G12800	69998	photosystem I subunit l
	Plant6347	POPTR_0002s24070	72937.2
	Plant6370	AT3G47620	127382	TEOSINTE BRANCHED, cycloidea and PCF (TCP) 14
	Plant6370	POPTR_0011s05430	102417
	Plant6400	AT3G54340	191424	K-box region and MADS-box transcription factor family protein
	Plant6400	POPTR_0005s12000	85768
	Plant6424	AT5G01830	52374.3	ARM repeat superfamily protein
	Plant6424	POPTR_0006s10810	91674.4
	Plant6671	AT2G19670	67090.3	protein arginine methyltransferase 1A
	Plant6671	POPTR_0006s15380	66027.2
	Plant6864	AT1G13250	70170.1	galacturonosyltransferase-like 3
	Plant6864	POPTR_0010s13960	92101.4
	Plant6937	AT3G25580	152258	Thioredoxin superfamily protein
	Plant6937	POPTR_0001s30520	78716.3
	Plant6950	AT1G76540	85319.4	cyclin-dependent kinase B2;1
	Plant6950	POPTR_0005s27890	69358.9
	Plant7040	AT2G25280	131570
	Plant7040	POPTR_0006s27440	73129.6
	Plant7365	AT2G20300	60142	Protein kinase superfamily protein
	Plant7365	POPTR_0002s25590	74356.9
	Plant7691	AT2G39080	54839.8	NAD(P)-binding Rossmann-fold superfamily protein
	Plant7691	POPTR_0008s20920	289974
	Plant7768	AT4G27450	56487.4	Aluminium induced protein with YGL and LRDR motifs
	Plant7768	POPTR_0011s12270	68153.4
	Plant7879	AT3G03860	62415.7	APR-like 5
	Plant7879	POPTR_0013s05370	63094.4
	Plant7888	AT4G37020	56541
	Plant7888	POPTR_0007s11100	63130.8
	Plant8446	AT5G19630	378089	alpha/beta-Hydrolases superfamily protein
	Plant8446	POPTR_0003s21860	100324
	Plant8705	AT3G12090	187932	tetraspanin6
	Plant8705	POPTR_0010s22710	213311
	Plant8764	AT5G23940	101514	HXXXD-type acyl-transferase family protein
	Plant8764	POPTR_0015s12810	68922.5
	Plant8823	AT1G06570	59231.9	phytoene desaturation 1
	Plant8823	POPTR_0002s05840	68568.2
	Plant9196	AT1G08490	54303.1	chloroplastic NIFS-like cysteine desulfurase
	Plant9196	POPTR_0009s07040	67921.5
	Plant9239	AT2G26920	124233	Ubiquitin-associated/translation elongation factor EF1B protein
	Plant9239	POPTR_0001s23240	106273
	Plant9289	AT4G08280	274168	Thioredoxin superfamily protein
	Plant9289	POPTR_0002s08570	80065.1
	Plant9355	AT3G44330	64420.1
	Plant9355	POPTR_0009s16200	276932
	Plant9583	AT1G64280	89425.6	regulatory protein (NPR1)
	Plant9583	POPTR_0006s15040	118756
		At	0.13	137/1078
		Pt	0.1	150/1440
		Conserved:	128 groups	P = 0.9371 (9371/10000) Rand. median: 143
	Subset At Os
	OrthoMCL group	Gene	Betweenness	Description
	Plant1000	AT1G61370	87230.3	S-locus lectin protein kinase family protein
	Plant1000	Os07g0551300	94760.1
	Plant10038	AT5G35730	102538	EXS (ERD1/XPR1/SYG1) family protein
	Plant10038	Os12g0595000	56943.1
	Plant10041	AT1G63810	134514
	Plant10041	Os12g0166500	68707.1
	Plant1006	AT5G20480	154241	EF-TU receptor
	Plant1006	AT3G47580	53608.9	Leucine-rich repeat protein kinase family protein
	Plant1006	Os11g0208900	217717
	Plant1023	AT2G14440	108380	Leucine-rich repeat protein kinase family protein
	Plant1023	AT5G59680	77699.8	Leucine-rich repeat protein kinase family protein
	Plant1023	AT1G51890	63057.9	Leucine-rich repeat protein kinase family protein
	Plant1023	AT1G07560	53884.6	Leucine-rich repeat protein kinase family protein
	Plant1023	Os09g0355400	100184
	Plant10259	AT5G23080	89974.2	SWAP (Suppressor-of-White-APricot)/surp domain-containing protein
	Plant10259	Os06g0489200	71667.8
	Plant10276	AT2G43650	75958.8	Sas10/U3 ribonucleoprotein (Utp) family protein
	Plant10276	Os01g0104800	49453.9
	Plant1032	AT3G16340	164288	pleiotropic drug resistance 1
	Plant1032	AT2G37280	134416	pleiotropic drug resistance 5
	Plant1032	Os06g0554800	55651.7
	Plant10344	AT5G19980	410375	golgi nucleotide sugar transporter 4
	Plant10344	Os08g0203900	127369
	Plant1035	AT5G56870	59359.2	beta-galactosidase 4
	Plant1035	Os01g0580200	75134.3
	Plant1035	Os08g0549200	49396.2
	Plant1067	AT3G59100	811320	glucan synthase-like 11
	Plant1067	AT2G31960	69768.6	glucan synthase-like 3
	Plant1067	Os06g0112800	68673.3
	Plant1067	Os03g0128100	53630.7
	Plant1067	Os02g0832400	48153
	Plant10722	AT3G21350	343886	RNA polymerase transcriptional regulation mediator-related
	Plant10722	Os06g0217500	77177.1
	Plant1075	AT1G72300	59894.8	Leucine-rich receptor-like protein kinase family protein
	Plant1075	Os06g0691800	66350.1
	Plant1075	Os06g0692100	60146.5
	Plant1103	AT4G23270	112824	cysteine-rich RLK (RECEPTOR-like protein kinase) 19
	Plant1103	AT4G23130	89126.6	cysteine-rich RLK (RECEPTOR-like protein kinase) 5
	Plant1103	Os07g0538200	48478.3
	Plant1151	AT4G02280	196579	sucrose synthase 3
	Plant1151	Os03g0340500	72882.2
	Plant1204	AT5G59320	216966	lipid transfer protein 3
	Plant1204	AT5G59310	112266	lipid transfer protein 4
	Plant1204	Os12g0115100	66572.3
	Plant1204	Os12g0115300	54717.5
	Plant1204	Os11g0116000	52643
	Plant1204	Os12g0114500	50131.9
	Plant1204	Os11g0115400	49435.2
	Plant1267	AT1G32490	130148	RNA helicase family protein
	Plant1267	Os03g0314100	58406.9
	Plant13451	AT3G10690	60913.9	DNA GYRASE A
	Plant13451	Os03g0812000	50007
	Plant13474	AT3G23490	69303.9	cyanase
	Plant13474	Os10g0471300	62663.4
	Plant1358	AT2G41220	184612	glutamate synthase 2
	Plant1358	Os07g0658400	73720.9
	Plant13590	AT5G17660	275335	tRNA (guanine-N-7) methyltransferase
	Plant13590	Os01g0535900	77440.9
	Plant1366	AT5G62000	51931.6	auxin response factor 2
	Plant1366	Os01g0927600	61024
	Plant13776	AT5G51660	67795	cleavage and polyadenylation specificity factor 160
	Plant13776	Os04g0252200	69421.5
	Plant14145	AT5G18525	68411	protein serine/threonine kinases;protein tyrosine kinases;ATP binding;protein kinases
	Plant14145	Os01g0327600	46861.2
	Plant14155	AT5G42765	117728
	Plant14155	Os03g0774400	51774.3
	Plant1428	AT5G60660	55570.1	plasma membrane intrinsic protein 2;4
	Plant1428	Os02g0629200	51885.6
	Plant14282	AT3G10220	121660	tubulin folding cofactor B
	Plant14282	Os04g0692100	52491.4
	Plant14352	AT2G19560	57876.6	proteasome family protein
	Plant14352	Os09g0386400	59123.3
	Plant14614	AT5G09420	349489	translocon at the outer membrane of chloroplasts 64-V
	Plant14614	Os02g0754500	86540.6
	Plant14653	AT5G59770	74411.2	Protein-tyrosine phosphatase-like, PTPLA
	Plant14653	Os05g0460800	61880.2
	Plant14747	AT3G56840	175788	FAD-dependent oxidoreductase family protein
	Plant14747	Os01g0809900	96010.4
	Plant14838	AT2G30270	626726	Protein of unknown function (DUF567)
	Plant14838	Os05g0339200	68957.2
	Plant14899	AT3G03560	69140.1
	Plant14899	Os03g0707300	60876
	Plant1561	AT3G56370	126366	Leucine-rich repeat protein kinase family protein
	Plant1561	Os03g0335500	64263.6
	Plant1561	Os01g0821900	52723.7
	Plant1579	AT3G15070	205875	RING/U-box superfamily protein
	Plant1579	Os01g0667700	52061.1
	Plant1584	AT4G28000	112418	P-loop containing nucleoside triphosphate hydrolases superfamily protein
	Plant1584	AT1G64110	53517.4	P-loop containing nucleoside triphosphate hydrolases superfamily protein
	Plant1584	Os01g0226400	91463.1
	Plant1594	AT2G22300	223647	signal responsive 1
	Plant1594	Os03g0191000	54592.9
	Plant1594	Os10g0375600	52954
	Plant1606	AT3G53270	58297.8	Small nuclear RNA activating complex (SNAPc), subunit SNAP43 protein
	Plant1606	Os10g0493800	88101.5
	Plant1779	AT2G45810	52008.2	DEA(D/H)-box RNA helicase family protein
	Plant1779	Os04g0533000	46898.8
	Plant1806	AT5G54670	247442	kinesin 3
	Plant1806	Os04g0629700	55894
	Plant1875	AT5G39500	204872	GNOM-like 1
	Plant1875	Os03g0666100	47213.7
	Plant1922	AT5G59780	55394.9	myb domain protein 59
	Plant1922	Os11g0700500	185747
	Plant2112	AT1G60610	73995.9	SBP (S-ribonuclease binding protein) family protein
	Plant2112	Os02g0130300	82235
	Plant2255	AT3G52450	55028.8	plant U-box 22
	Plant2255	Os04g0686000	71955.2
	Plant2453	AT3G58050	78842.3
	Plant2453	AT2G41960	61595.9
	Plant2453	Os10g0105400	64800
	Plant2535	AT3G53930	107795	Protein kinase superfamily protein
	Plant2535	Os03g0268200	48395.7
	Plant2784	AT1G72250	143446	Di-glucose binding protein with Kinesin motor domain
	Plant2784	Os12g0616000	94775.6
	Plant2820	AT2G42570	67475.7	TRICHOME BIREFRINGENCE-LIKE 39
	Plant2820	Os01g0652100	148690
	Plant2832	AT3G13320	93256.5	cation exchanger 2
	Plant2832	AT1G55730	75940.8	cation exchanger 5
	Plant2832	Os03g0397400	56558.4
	Plant2873	AT3G56110	449788	prenylated RAB acceptor 1.B1
	Plant2873	Os01g0827400	56859.1
	Plant2913	AT4G12880	58470.8	early nodulin-like protein 19
	Plant2913	Os09g0557900	50845.6
	Plant2944	AT5G39970	76680	catalytics
	Plant2944	Os12g0639600	70634.2
	Plant2945	AT5G42900	76798.3	cold regulated gene 27
	Plant2945	Os10g0389500	83342.4
	Plant2945	Os03g0184100	76381
	Plant2972	AT1G63110	167727	GPI transamidase subunit PIG-U
	Plant2972	Os02g0688900	153605
	Plant3114	AT2G06050	51912.5	oxophytodienoate-reductase 3
	Plant3114	Os08g0459600	47595.8
	Plant3121	AT5G09350	55432	phosphatidylinositol 4-OH kinase beta2
	Plant3121	Os11g0209700	221198
	Plant3432	AT1G14440	53138.4	homeobox protein 31
	Plant3432	Os11g0243300	66879.9
	Plant3602	AT4G31180	122357	Class II aminoacyl-tRNA and biotin synthetases superfamily protein
	Plant3602	Os02g0686400	92379.6
	Plant3766	AT1G09160	75570.5	Protein phosphatase 2C family protein
	Plant3766	Os03g0301700	56084.7
	Plant3832	AT4G26470	130141	Calcium-binding EF-hand family protein
	Plant3832	Os06g0609600	50280.6
	Plant3962	AT3G61790	60281.5	Protein with RING/U-box and TRAF-like domains
	Plant3962	Os02g0293400	90517.4
	Plant4030	AT5G27630	54438	acyl-CoA binding protein 5
	Plant4030	Os03g0835600	258613
	Plant4093	AT2G35120	160363	Single hybrid motif superfamily protein
	Plant4093	Os02g0170100	54883
	Plant4249	AT3G10270	115395	DNA GYRASE B1
	Plant4249	Os01g0268300	51838.7
	Plant4529	AT4G14910	60630.4	HISTIDINE BIOSYNTHESIS 5B
	Plant4529	Os04g0617800	53253.1
	Plant4572	AT4G20310	368546	Peptidase M50 family protein
	Plant4572	Os01g0654200	45993.1
	Plant5107	AT1G73010	84383.4	phosphate starvation-induced gene 2
	Plant5107	Os01g0720400	57271.3
	Plant5149	AT2G26770	119122	plectin-related
	Plant5149	Os01g0805700	70300.2
	Plant5307	AT1G60770	138280	Tetratricopeptide repeat (TPR)-like superfamily protein
	Plant5307	Os04g0320200	70974.5
	Plant5315	AT5G05700	700577	arginine-tRNA protein transferase 1
	Plant5315	Os05g0446800	80826.6
	Plant5487	AT1G23230	90161.1
	Plant5487	Os02g0732700	192337
	Plant5494	AT5G14200	94878.1	isopropylmalate dehydrogenase 1
	Plant5494	Os03g0655700	79282.6
	Plant6016	AT4G24490	69426.6	RAB geranylgeranyl transferase alpha subunit 1
	Plant6016	Os06g0677500	67998.3
	Plant6075	AT5G57860	56097	Ubiquitin-like superfamily protein
	Plant6075	Os03g0364000	56971.7
	Plant6181	AT3G55800	81136.9	sedoheptulose-bisphosphatase
	Plant6181	Os04g0234600	47196.1
	Plant6278	AT1G20050	197527	C-8,7 sterol isomerase
	Plant6278	Os01g0103600	55184
	Plant6366	AT1G61040	233550	plus-3 domain-containing protein
	Plant6366	Os12g0535900	57315.9
	Plant6394	AT1G08720	56623.1	Protein kinase superfamily protein
	Plant6394	Os03g0160100	65006.5
	Plant6420	AT3G12800	52872.7	short-chain dehydrogenase-reductase B
	Plant6420	Os04g0614000	49315.8
	Plant6556	AT1G02330	166650
	Plant6556	Os03g0374100	69323.4
	Plant6633	AT1G36310	56575.1	S-adenosyl-L-methionine-dependent methyltransferases superfamily protein
	Plant6633	Os02g0750500	71591.7
	Plant6662	AT1G75500	94923.1	Walls Are Thin 1
	Plant6662	Os02g0114100	52098.3
	Plant6678	AT2G25310	309603	Protein of unknown function (DUF2012)
	Plant6678	Os06g0644100	70302.9
	Plant6681	AT2G27900	57867.4
	Plant6681	Os10g0546300	109912
	Plant7273	AT3G26085	64672.5	CAAX amino terminal protease family protein
	Plant7273	Os05g0295200	48471.6
	Plant7359	AT1G62710	167027	beta vacuolar processing enzyme
	Plant7359	Os02g0644000	55581.8
	Plant7741	AT3G56230	60577.3	BTB/POZ domain-containing protein
	Plant7741	Os12g0111500	76522.1
	Plant7848	AT4G24790	334946	AAA-type ATPase family protein
	Plant7848	Os08g0120200	60416.4
	Plant8105	AT2G27170	58665.1	Structural maintenance of chromosomes (SMC) family protein
	Plant8105	Os02g0133300	47597
	Plant8267	AT5G50375	320584	cyclopropyl isomerase
	Plant8267	Os11g0302500	72233.1
	Plant9335	AT2G36230	83766	Aldolase-type TIM barrel family protein
	Plant9335	Os05g0400800	46540.5
	Plant9369	AT5G23290	54901.1	prefoldin 5
	Plant9369	Os10g0488100	49940.7
	Plant9592	AT1G71190	300091	senescence associated gene 18
	Plant9592	Os01g0962200	53128.6
	Plant9687	AT4G22830	390617
	Plant9687	Os04g0379400	59831.4
	Plant9696	AT4G31790	61008.7	Tetrapyrrole (Corrin/Porphyrin) Methylases
	Plant9696	Os03g0355800	62302.3
	Plant9725	AT5G46150	652061	LEM3 (ligand-effect modulator 3) family protein / CDC50 family protein
	Plant9725	Os03g0785500	237796
	Plant9906	AT5G46550	197415	DNA-binding bromodomain-containing protein
	Plant9906	Os07g0507700	89844.2
		At	0.1	108/1078
		Os	0.11	108/1016
		Conserved:	97 groups	P = 0.9450 (9450/10000) Rand. median: 111
	Subset Os Pt
	OrthoMCL group	Gene	Betweenness	Description
	Plant10016	Os05g0163300	62114.5
	Plant10016	POPTR_0016s09010	63747.5
	Plant10170	Os03g0186600	70360.3
	Plant10170	POPTR_0007s14310	99196.9
	Plant1020	Os11g0635500	122815
	Plant1020	POPTR_0015s09740	90661.4
	Plant1025	Os07g0102100	177797
	Plant1025	POPTR_0003s10910	73532.4
	Plant10434	Os02g0811000	187493
	Plant10434	POPTR_0002s03860	223248
	Plant1066	Os03g0181500	70049.4
	Plant1066	Os05g0568000	52628.1
	Plant1066	POPTR_0009s11940	90545.2
	Plant1082	Os09g0460400	135864
	Plant1082	Os09g0460300	54530.9
	Plant1082	POPTR_0004s15020	82271.8
	Plant1082	POPTR_0004s15050	71951.1
	Plant10896	Os02g0504500	53028.8
	Plant10896	POPTR_0017s08380	203569
	Plant10945	Os07g0553900	48061.1
	Plant10945	POPTR_0004s02580	82981.8
	Plant10972	Os10g0115600	57942
	Plant10972	POPTR_0007s12690	64355.3
	Plant1110	Os03g0136400	49320.3
	Plant1110	POPTR_0005s24500	129184
	Plant11201	Os12g0207300	108150
	Plant11201	POPTR_0002s02450	63240.4
	Plant1126	Os02g0454500	63607.7
	Plant1126	POPTR_0009s05970	106205
	Plant1143	Os02g0169400	94233
	Plant1143	POPTR_0001s22120	87254.1
	Plant1215	Os01g0772600	121398
	Plant1215	Os07g0171300	107919
	Plant1215	Os01g0744300	60217.8
	Plant1215	POPTR_0006s25290	78875
	Plant1242	Os05g0486100	48231.3
	Plant1242	POPTR_0004s24010	79195.3
	Plant1242	POPTR_0016s15080	74958.4
	Plant1249	Os07g0619800	66580.6
	Plant1249	POPTR_0009s10880	109468
	Plant1324	Os12g0596800	57353
	Plant1324	POPTR_0014s03930	68346.8
	Plant1327	Os12g0570700	103348
	Plant1327	POPTR_0006s08530	115130
	Plant13346	Os03g0835400	67834.4
	Plant13346	POPTR_0011s13890	82147.7
	Plant13592	Os07g0195400	83085.9
	Plant13592	POPTR_0001s02980	73638.2
	Plant1365	Os08g0111300	123202
	Plant1365	POPTR_0003s05580	245354
	Plant1383	Os02g0663800	93831.9
	Plant1383	Os04g0555700	57657.2
	Plant1383	POPTR_0001s24330	101520
	Plant13896	Os10g0508600	57726.1
	Plant13896	POPTR_0012s14600	68938.1
	Plant14120	Os01g0841800	167599
	Plant14120	POPTR_0006s08640	93077.5
	Plant1419	Os03g0103200	107446
	Plant1419	POPTR_0001s15850	202614
	Plant1419	POPTR_0001s00410	101358
	Plant14302	Os06g0112000	51889.1
	Plant14302	POPTR_0003s19010	66243.3
	Plant14307	Os06g0172000	95832.6
	Plant14307	POPTR_0002s24510	96839.7
	Plant14334	Os07g0680500	87899.7
	Plant14334	POPTR_0019s08910	78442.2
	Plant14435	Os07g0236800	72883.4
	Plant14435	POPTR_0018s07170	131279
	Plant1491	Os02g0614400	161546
	Plant1491	POPTR_0005s25300	64455.4
	Plant1543	Os05g0526400	53736.8
	Plant1543	POPTR_0002s16690	64187.6
	Plant1544	Os06g0717800	57292.2
	Plant1544	POPTR_0007s09220	89000.4
	Plant1546	Os12g0236700	119365
	Plant1546	POPTR_0008s12780	90136.3
	Plant1552	Os02g0588300	47870.9
	Plant1552	POPTR_0001s37110	94967.6
	Plant1569	Os07g0205900	53717.5
	Plant1569	POPTR_0016s05540	135536
	Plant1587	Os06g0568200	96415.6
	Plant1587	POPTR_0009s14000	72360.7
	Plant1623	Os02g0319100	59775
	Plant1623	POPTR_0002s06070	101334
	Plant1644	Os04g0304200	94068.3
	Plant1644	POPTR_0001s35680	206486
	Plant1679	Os09g0497100	62000.8
	Plant1679	POPTR_0006s17860	81222.5
	Plant1706	Os01g0812800	126822
	Plant1706	POPTR_0004s20740	282797
	Plant1709	Os06g0612800	49062.7
	Plant1709	POPTR_0001s05600	142218
	Plant1731	Os02g0235600	61181.8
	Plant1731	POPTR_0011s07080	226798
	Plant1785	Os05g0125000	48918.9
	Plant1785	POPTR_0009s02040	146143
	Plant1960	Os02g0199800	52531.5
	Plant1960	POPTR_0006s00510	64061
	Plant2187	Os11g0602400	57601.4
	Plant2187	POPTR_0009s13410	100358
	Plant2224	Os05g0557600	55230.8
	Plant2224	POPTR_0011s11950	129140
	Plant2240	Os10g0190000	331847
	Plant2240	POPTR_0005s12800	70438.1
	Plant2262	Os01g0106200	70369.2
	Plant2262	POPTR_0005s25050	97557
	Plant2269	Os10g0534900	211124
	Plant2269	Os06g0108900	80530.8
	Plant2269	POPTR_0001s09720	103043
	Plant2322	Os01g0780500	84073.6
	Plant2322	POPTR_0004s03680	114548
	Plant2351	Os03g0851300	67941.7
	Plant2351	POPTR_0007s07080	65596.2
	Plant2378	Os04g0106400	111638
	Plant2378	POPTR_0002s15250	77004.8
	Plant2734	Os03g0115400	51496.6
	Plant2734	POPTR_0002s17470	115980
	Plant2778	Os09g0381600	57441.5
	Plant2778	POPTR_0008s14590	104539
	Plant2847	Os04g0464200	99407.6
	Plant2847	POPTR_0012s07730	154264
	Plant2866	Os09g0516600	56950.4
	Plant2866	POPTR_0007s01700	111954
	Plant2909	Os08g0546400	51135.3
	Plant2909	POPTR_0003s12230	69744.8
	Plant2973	Os01g0878800	64381.1
	Plant2973	POPTR_0004s14290	76527.3
	Plant2993	Os02g0747500	48146.8
	Plant2993	POPTR_0015s07420	151183
	Plant3004	Os07g0155600	53958.3
	Plant3004	POPTR_0016s09210	71102.8
	Plant3035	Os07g0291100	66136.1
	Plant3035	POPTR_0005s04580	108628
	Plant3129	Os12g0621100	55772.2
	Plant3129	Os03g0650000	47564.3
	Plant3129	POPTR_0006s06700	71996.8
	Plant3129	POPTR_0018s12990	70944.1
	Plant3238	Os05g0585400	53508.1
	Plant3238	POPTR_0002s16750	98738.9
	Plant3240	Os05g0135800	66956
	Plant3240	POPTR_0014s10950	164700
	Plant3280	Os01g0267100	74038.6
	Plant3280	POPTR_0015s12820	220087
	Plant3334	Os01g0833100	89107.7
	Plant3334	POPTR_0010s19580	73718.2
	Plant3414	Os03g0347700	187892
	Plant3414	POPTR_0020s00510	87836.4
	Plant3451	Os07g0632700	163962
	Plant3451	POPTR_0010s17190	64415.4
	Plant3510	Os01g0151200	58195.8
	Plant3510	POPTR_0009s03440	90322.1
	Plant3529	Os02g0117700	64532
	Plant3529	POPTR_0017s01390	101359
	Plant3593	Os01g0714900	106612
	Plant3593	POPTR_0005s22070	139691
	Plant3636	Os07g0287400	77028.4
	Plant3636	POPTR_0014s14740	265342
	Plant3753	Os06g0724100	158479
	Plant3753	POPTR_0005s26420	200914
	Plant3796	Os12g0485800	80360.6
	Plant3796	POPTR_0001s24700	86203.2
	Plant3798	Os12g0407500	103927
	Plant3798	POPTR_0007s10610	106321
	Plant3825	Os07g0631100	84941.1
	Plant3825	Os02g0134300	72654.9
	Plant3825	POPTR_0001s38240	185163
	Plant3923	Os07g0281000	207082
	Plant3923	POPTR_0009s04630	88855.2
	Plant4059	Os04g0485000	165113
	Plant4059	Os02g0600100	128073
	Plant4059	POPTR_0012s09510	64290.2
	Plant4105	Os03g0214600	91852.2
	Plant4105	Os01g0511300	46701.2
	Plant4105	POPTR_0003s09720	205823
	Plant4426	Os08g0127700	46436.7
	Plant4426	POPTR_0012s12440	65462.4
	Plant4676	Os07g0275300	76100.8
	Plant4676	POPTR_0010s06260	98874.9
	Plant4706	Os04g0597300	83506.5
	Plant4706	POPTR_0001s46490	90579.1
	Plant4710	Os06g0268700	53480.3
	Plant4710	POPTR_0015s06330	97822
	Plant4720	Os03g0135700	90924.4
	Plant4720	POPTR_0002s10910	237073
	Plant4765	Os05g0405900	80577.3
	Plant4765	POPTR_0005s04210	75400.2
	Plant4775	Os06g0644500	82113.9
	Plant4775	POPTR_0006s06050	68626.7
	Plant4970	Os03g0292800	54553.7
	Plant4970	POPTR_0001s28550	537515
	Plant4970	POPTR_0006s10330	134350
	Plant5245	Os03g0202200	106188
	Plant5245	POPTR_0005s19050	239536
	Plant5373	Os02g0648300	67927.2
	Plant5373	POPTR_0002s06900	84401
	Plant5440	Os05g0117864	69460
	Plant5440	POPTR_0009s03120	77623
	Plant5440	POPTR_0001s24040	69783.8
	Plant5758	Os07g0191600	60018.1
	Plant5758	POPTR_0008s19850	196442
	Plant5758	POPTR_0010s04440	69640.1
	Plant5975	Os02g0736500	132478
	Plant5975	POPTR_0004s08120	69782.6
	Plant6122	Os01g0970700	67021.8
	Plant6122	POPTR_0001s33840	66411.5
	Plant6220	Os12g0579000	57575.3
	Plant6220	POPTR_0012s06710	89889.5
	Plant6886	Os07g0661600	49049.8
	Plant6886	POPTR_0016s12270	81121.3
	Plant6896	Os09g0530000	47745.1
	Plant6896	POPTR_0012s02760	80991.5
	Plant7231	Os02g0708600	46432.2
	Plant7231	POPTR_0007s12130	75318.7
	Plant7243	Os01g0224500	88531
	Plant7243	POPTR_0013s07300	85337.6
	Plant7346	Os01g0679000	58361.7
	Plant7346	POPTR_0015s13040	145596
	Plant7524	Os03g0823700	72307.3
	Plant7524	POPTR_0006s00240	79600.6
	Plant7585	Os04g0439600	74337
	Plant7585	POPTR_0019s10710	96368.5
	Plant7715	Os05g0451300	110982
	Plant7715	POPTR_0007s10420	247826
	Plant7734	Os08g0440000	51547.8
	Plant7734	POPTR_0003s17920	96931.8
	Plant7902	Os02g0664700	51116.9
	Plant7902	POPTR_0002s15990	113332
	Plant8509	Os03g0568900	49476.7
	Plant8509	POPTR_0011s14130	65117.8
	Plant8531	Os01g0589000	65236.4
	Plant8531	POPTR_0002s06390	98119.2
	Plant8535	Os02g0555700	79196.2
	Plant8535	POPTR_0002s07530	83066.7
	Plant8654	Os01g0708100	67807.5
	Plant8654	POPTR_0018s07050	63715.5
	Plant8660	Os02g0267000	57164
	Plant8660	POPTR_0006s16300	98812.7
	Plant8881	Os06g0171600	108073
	Plant8881	POPTR_0009s12470	148725
	Plant9407	Os01g0708300	219275
	Plant9407	POPTR_0018s07760	90331
	Plant9440	Os03g0293100	58619.6
	Plant9440	POPTR_0008s07080	149393
	Plant9744	Os01g0232400	54252.6
	Plant9744	POPTR_0001s18760	121998
	Plant9913	Os04g0281900	57797.8
	Plant9913	POPTR_0011s14360	66319.5
		Pt	0.08	122/1440
		Os	0.12	125/1016
		Conserved:	115 groups	P = 0.9753 (9753/10000) Rand. median: 134
Genes	Low Betweenness
	At	10785 genes
	Pt	14405 genes
	Os	10169 genes
		9187 OrthoMCL groups
	Subset At Os Pt
	OrthoMCL group	Gene	Betweenness	Description
	Plant1000	AT1G61610	77.4	S-locus lectin protein kinase family protein
	Plant1000	AT1G61550	2.12	S-locus lectin protein kinase family protein
	Plant1000	Os04g0632600	1220.74
	Plant1000	Os03g0556600	463.14
	Plant1000	POPTR_0011s03900	368.44
	Plant1000	POPTR_0004s02820	248.42
	Plant1000	POPTR_0011s13230	205.37
	Plant1000	POPTR_0044s00270	108.67
	Plant1000	POPTR_0011s03680	53.37
	Plant1000	POPTR_0010s02020	8.74
	Plant1000	POPTR_0004s02700	1.79
	Plant1000	POPTR_0011s13000	0.18
	Plant1000	POPTR_2523s00200	0.01
	Plant1004	AT3G24982	57.3	receptor like protein 40
	Plant1004	AT3G24900	4.37	receptor like protein 39
	Plant1004	AT3G28890	3.05	receptor like protein 43
	Plant1004	Os01g0160200	128.78
	Plant1004	POPTR_0011s07850	92.54
	Plant1004	POPTR_0011s10610	32.72
	Plant1004	POPTR_0064s00270	29.16
	Plant1004	POPTR_0012s03220	24.93
	Plant1004	POPTR_0039s00330	15.15
	Plant1004	POPTR_0012s03210	9.95
	Plant1004	POPTR_0039s00360	0.12
	Plant1004	POPTR_0016s13460	0.07
	Plant1006	AT3G47110	14.07	Leucine-rich repeat protein kinase family protein
	Plant1006	Os02g0615500	458.38
	Plant1006	Os06g0667000	314.48
	Plant1006	Os02g0215700	233.18
	Plant1006	POPTR_0017s03350	396.62
	Plant1006	POPTR_0005s03470	129.93
	Plant1006	POPTR_0003s14970	18.67
	Plant1015	AT4G38190	24.37	cellulose synthase like D4
	Plant1015	AT2G33100	4.19	cellulose synthase-like D1
	Plant1015	Os03g0808100	76.52
	Plant1015	POPTR_0009s17100	130.69
	Plant1015	POPTR_0001s01880	96.39
	Plant1025	AT4G19960	32.79	K+ uptake permease 9
	Plant1025	AT4G13420	12.71	high affinity K+ transporter 5
	Plant1025	Os09g0376900	857.62
	Plant1025	POPTR_0003s14800	314.8
	Plant1025	POPTR_0015s05040	0.28
	Plant1026	AT3G59140	53.89	multidrug resistance-associated protein 14
	Plant1026	AT2G47800	15.66	multidrug resistance-associated protein 4
	Plant1026	Os01g0173900	485.09
	Plant1026	POPTR_0002s25710	3.57
	Plant1030	AT5G19360	1.45	calcium-dependent protein kinase 34
	Plant1030	Os04g0560600	203.31
	Plant1030	POPTR_0013s11690	136.72
	Plant1030	POPTR_0019s00630	59.58
	Plant1031	AT1G70130	22.43	Concanavalin A-like lectin protein kinase family protein
	Plant1031	AT1G70110	0.52	Concanavalin A-like lectin protein kinase family protein
	Plant1031	Os07g0130200	631.85
	Plant1031	POPTR_0003s19600	2.13
	Plant1035	AT4G26140	0.1	beta-galactosidase 12
	Plant1035	Os10g0330600	625.62
	Plant1035	POPTR_0005s20280	33.78
	Plant1059	AT1G67560	8.99	PLAT/LH2 domain-containing lipoxygenase family protein
	Plant1059	Os11g0575600	674.23
	Plant1059	Os08g0509100	604.72
	Plant1059	Os03g0179900	179.21
	Plant1059	POPTR_0005s03580	189.66
	Plant1059	POPTR_0001s05330	142.16
	Plant1059	POPTR_0013s02310	41.56
	Plant1059	POPTR_0017s07350	26.28
	Plant1067	AT2G13680	24.18	callose synthase 5
	Plant1067	Os01g0754200	196.93
	Plant1067	POPTR_0005s22510	224.51
	Plant1067	POPTR_0013s13490	6.32
	Plant1110	AT5G43340	62.98	phosphate transporter 1;6
	Plant1110	Os03g0150500	1093.23
	Plant1110	POPTR_0010s08270	75.8
	Plant1115	AT4G27730	55.84	oligopeptide transporter 1
	Plant1115	Os04g0594800	1286.54
	Plant1115	POPTR_0009s08290	217.7
	Plant1163	AT5G19420	81.97	Regulator of chromosome condensation (RCC1) family with FYVE zinc finger domain
	Plant1163	AT1G65920	13.99	Regulator of chromosome condensation (RCC1) family with FYVE zinc finger domain
	Plant1163	Os05g0384800	97.84
	Plant1163	POPTR_0005s21230	267.18
	Plant1211	AT4G02150	14.52	ARM repeat superfamily protein
	Plant1211	Os01g0343200	1287.7
	Plant1211	POPTR_0002s20060	344.7
	Plant1211	POPTR_0008s22930	3.17
	Plant1267	AT2G47250	75.01	RNA helicase family protein
	Plant1267	Os05g0389800	91.25
	Plant1267	POPTR_0015s01110	446.85
	Plant1272	AT4G05320	80.56	polyubiquitin 10
	Plant1272	Os06g0681400	248.7
	Plant1272	POPTR_0007s02460	289.12
	Plant1341	AT3G63370	6.83	Tetratricopeptide repeat (TPR)-like superfamily protein
	Plant1341	Os09g0251500	152.43
	Plant1341	POPTR_0013s05550	198.82
	Plant1341	POPTR_0002s15650	24.01
	Plant1341	POPTR_0015s02060	4.45
	Plant13777	AT5G55760	0.16	sirtuin 1
	Plant13777	Os04g0271000	269.45
	Plant13777	POPTR_0001s37680	0.68
	Plant1451	AT3G26310	45.13	cytochrome P450, family 71, subfamily B, polypeptide 35
	Plant1451	Os09g0275400	263.26
	Plant1451	POPTR_0008s18810	64.67
	Plant1457	AT5G10980	67.54	Histone superfamily protein
	Plant1457	Os03g0390600	740.43
	Plant1457	POPTR_0005s25700	65.44
	Plant1822	AT4G30080	41.32	auxin response factor 16
	Plant1822	Os06g0685700	31.73
	Plant1822	POPTR_0004s22130	179.86
	Plant2039	AT1G62830	44.07	LSD1-like 1
	Plant2039	Os04g0560300	99.34
	Plant2039	Os08g0143400	39.71
	Plant2039	POPTR_0008s03510	138.8
	Plant2039	POPTR_0011s12590	13.04
	Plant2137	AT3G03720	1.89	cationic amino acid transporter 4
	Plant2137	Os03g0654400	1290.1
	Plant2137	POPTR_0019s05610	476.6
	Plant2199	AT4G26840	0.04	small ubiquitin-like modifier 1
	Plant2199	Os01g0918300	236.5
	Plant2199	POPTR_0002s21680	53.45
	Plant2319	AT5G25360	2.31
	Plant2319	Os02g0201000	378.17
	Plant2319	POPTR_0001s19330	45.9
	Plant2362	AT3G04400	22.76	Ribosomal protein L14p/L23e family protein
	Plant2362	Os02g0814700	384.42
	Plant2362	Os10g0466700	231.42
	Plant2362	POPTR_0008s17110	116.7
	Plant2864	AT4G32500	5.76	K+ transporter 5
	Plant2864	Os01g0648000	251.64
	Plant2864	POPTR_0018s06510	486.03
	Plant3977	AT4G14930	0.95	Survival protein SurE-like phosphatase/nucleotidase
	Plant3977	Os07g0204500	450.27
	Plant3977	POPTR_0010s09840	112.92
	Plant4604	AT5G09960	8.35
	Plant4604	Os03g0169900	394.09
	Plant4604	POPTR_0007s06610	1.28
	Plant5025	AT2G28060	37.6	5'-AMP-activated protein kinase beta-2 subunit protein
	Plant5025	Os09g0364900	788.07
	Plant5025	POPTR_0009s01430	9.01
	Plant5358	AT1G52600	32.59	Peptidase S24/S26A/S26B/S26C family protein
	Plant5358	Os05g0297900	79.62
	Plant5358	POPTR_0003s06160	4
	Plant6334	AT1G02050	30.11	Chalcone and stilbene synthase family protein
	Plant6334	Os10g0484800	1030.85
	Plant6334	POPTR_0014s05540	507.44
	Plant7668	AT4G17270	1.5	Mo25 family protein
	Plant7668	Os07g0585100	768.7
	Plant7668	POPTR_0006s01590	69.89
		At	0.04	42/1078
		Pt	0.04	62/1440
		Os	0.04	41/1016
		Conserved:	34 groups	P = 0.5189 (5189/10000) Rand. median: 34
	Subset At Pt
	OrthoMCL group	Gene	Betweenness	Description
	Plant1014	AT2G25470	11.2	receptor like protein 21
	Plant1014	AT1G58190	4.81	receptor like protein 9
	Plant1014	POPTR_0003s02030	30.34
	Plant1014	POPTR_0003s02080	8.08
	Plant1014	POPTR_0003s01970	7.96
	Plant1014	POPTR_0027s00400	0.01
	Plant10149	AT1G49710	68.91	fucosyltransferase 12
	Plant10149	POPTR_0009s10430	245.78
	Plant1022	AT3G04690	0.12	Malectin/receptor-like protein kinase family protein
	Plant1022	POPTR_0001s24080	246.23
	Plant1022	POPTR_0016s14560	216.48
	Plant1022	POPTR_0011s16860	39.88
	Plant1022	POPTR_0009s03170	11.21
	Plant1022	POPTR_0015s07280	2.29
	Plant1024	AT3G16710	0.22	Pentatricopeptide repeat (PPR) superfamily protein
	Plant1024	POPTR_0005s04890	442.62
	Plant1024	POPTR_0017s06060	0.08
	Plant10339	AT5G38380	69.57
	Plant10339	POPTR_0005s15600	27.91
	Plant1034	AT1G16160	82.01	wall associated kinase-like 5
	Plant1034	POPTR_0001s03190	464.15
	Plant1034	POPTR_0001s03210	4.68
	Plant1034	POPTR_0112s00230	1.14
	Plant1068	AT5G19010	90.03	mitogen-activated protein kinase 16
	Plant1068	AT1G18150	12.66	Protein kinase superfamily protein
	Plant1068	POPTR_0008s20530	196.76
	Plant1068	POPTR_0002s06080	70.67
	Plant10688	AT1G67680	51.93	SRP72 RNA-binding domain
	Plant10688	POPTR_0006s23290	474.14
	Plant1071	AT2G29130	23.19	laccase 2
	Plant1071	POPTR_0009s03940	499.53
	Plant1071	POPTR_0007s13050	322.12
	Plant1071	POPTR_0006s08780	168.24
	Plant1071	POPTR_0006s09840	66
	Plant1071	POPTR_0012s04620	40.81
	Plant1071	POPTR_0006s09830	0.2
	Plant1073	AT1G29490	3.77	SAUR-like auxin-responsive protein family
	Plant1073	POPTR_0004s18810	275.2
	Plant10809	AT3G48750	0.47	cell division control 2
	Plant10809	POPTR_0004s14080	7.7
	Plant11031	AT2G01430	8.01	homeobox-leucine zipper protein 17
	Plant11031	POPTR_0010s12300	104
	Plant1105	AT4G08620	33.76	sulphate transporter 1;1
	Plant1105	POPTR_0001s17960	213.04
	Plant1105	POPTR_0005s16530	103.27
	Plant1105	POPTR_0007s05860	4.98
	Plant1105	POPTR_0008s15640	0.86
	Plant1108	AT3G29590	5.34	HXXXD-type acyl-transferase family protein
	Plant1108	POPTR_0004s10300	369.79
	Plant1126	AT5G55350	87.86	MBOAT (membrane bound O-acyl transferase) family protein
	Plant1126	AT3G51970	1.48	acyl-CoA sterol acyl transferase 1
	Plant1126	AT5G55370	0.2	MBOAT (membrane bound O-acyl transferase) family protein
	Plant1126	AT5G55360	0.01	MBOAT (membrane bound O-acyl transferase) family protein
	Plant1126	POPTR_0016s01630	33.07
	Plant1126	POPTR_0009s05980	1.59
	Plant1134	AT4G26540	30.75	Leucine-rich repeat receptor-like protein kinase family protein
	Plant1134	AT1G17230	30.47	Leucine-rich receptor-like protein kinase family protein
	Plant1134	POPTR_0005s21110	289.92
	Plant1141	AT5G08570	38.29	Pyruvate kinase family protein
	Plant1141	POPTR_0013s05690	286.59
	Plant1172	AT1G42540	80.55	glutamate receptor 3.3
	Plant1172	AT4G35290	49.62	glutamate receptor 2
	Plant1172	POPTR_0014s15030	84.51
	Plant1173	AT5G16960	5.17	Zinc-binding dehydrogenase family protein
	Plant1173	POPTR_0007s00560	46.51
	Plant1181	AT1G78360	43.71	glutathione S-transferase TAU 21
	Plant1181	POPTR_0011s14410	323.84
	Plant1208	AT5G08130	6.05	basic helix-loop-helix (bHLH) DNA-binding superfamily protein
	Plant1208	POPTR_0010s14740	206.44
	Plant1209	AT1G07920	83.89	GTP binding Elongation factor Tu family protein
	Plant1209	POPTR_0010s22620	83.18
	Plant1209	POPTR_0008s04210	38.35
	Plant1215	AT3G13670	6.54	Protein kinase family protein
	Plant1215	POPTR_0001s04710	37.39
	Plant1247	AT2G44590	0.59	DYNAMIN-like 1D
	Plant1247	POPTR_0002s17220	392.12
	Plant1249	AT2G41140	16.78	CDPK-related kinase 1
	Plant1249	POPTR_0007s11320	125.33
	Plant1260	AT5G01950	2.04	Leucine-rich repeat protein kinase family protein
	Plant1260	POPTR_0016s14690	321.98
	Plant1268	AT1G45160	1.53	Protein kinase superfamily protein
	Plant1268	POPTR_0015s14590	331.08
	Plant13323	AT1G24610	50	Rubisco methyltransferase family protein
	Plant13323	POPTR_0008s13380	7.23
	Plant13388	AT2G13840	1.21	Polymerase/histidinol phosphatase-like
	Plant13388	POPTR_0001s21400	452.21
	Plant1344	AT5G55090	70.48	mitogen-activated protein kinase kinase kinase 15
	Plant1344	POPTR_0002s21350	151.36
	Plant1344	POPTR_0021s00300	80.94
	Plant13614	AT5G49580	29.79	Chaperone DnaJ-domain superfamily protein
	Plant13614	POPTR_0010s15880	0.31
	Plant1369	AT1G30330	10.39	auxin response factor 6
	Plant1369	POPTR_0001s36900	454.31
	Plant1380	AT4G02680	65.48	ETO1-like 1
	Plant1380	POPTR_0009s07910	229.88
	Plant13813	AT5G36950	2.66	DegP protease 10
	Plant13813	POPTR_0008s07940	336.29
	Plant13927	AT1G10310	7.99	NAD(P)-binding Rossmann-fold superfamily protein
	Plant13927	POPTR_0004s23710	172.75
	Plant14248	AT5G66500	3.2	Tetratricopeptide repeat (TPR)-like superfamily protein
	Plant14248	POPTR_0007s13130	0.49
	Plant1441	AT1G75960	13.06	AMP-dependent synthetase and ligase family protein
	Plant1441	POPTR_0004s00210	106.97
	Plant1453	AT4G02570	25.2	cullin 1
	Plant1453	POPTR_0001s07990	22.47
	Plant1487	AT3G29160	67.97	SNF1 kinase homolog 11
	Plant1487	AT3G01090	4.13	SNF1 kinase homolog 10
	Plant1487	POPTR_0013s09420	51.83
	Plant14892	AT2G33255	0.18	Haloacid dehalogenase-like hydrolase (HAD) superfamily protein
	Plant14892	POPTR_0010s07420	459.47
	Plant1512	AT2G36750	10.92	UDP-glucosyl transferase 73C1
	Plant1512	AT3G53160	0.27	UDP-glucosyl transferase 73C7
	Plant1512	POPTR_0006s12220	58.11
	Plant1570	AT1G08860	2.56	Calcium-dependent phospholipid-binding Copine family protein
	Plant1570	POPTR_0013s03010	461.44
	Plant1570	POPTR_0015s11770	199.27
	Plant1582	AT1G62610	43.06	NAD(P)-binding Rossmann-fold superfamily protein
	Plant1582	AT3G46170	4.57	NAD(P)-binding Rossmann-fold superfamily protein
	Plant1582	POPTR_0016s03440	111.17
	Plant1614	AT4G26270	49.35	phosphofructokinase 3
	Plant1614	POPTR_0018s06720	434.98
	Plant1761	AT4G32440	41.25	Plant Tudor-like RNA-binding protein
	Plant1761	POPTR_0018s01440	480.34
	Plant1768	AT2G22490	72.3	Cyclin D2;1
	Plant1768	AT5G65420	13.56	CYCLIN D4;1
	Plant1768	POPTR_0005s17720	2.34
	Plant1777	AT5G43320	63.69	casein kinase I-like 8
	Plant1777	AT4G28540	39.05	casein kinase I-like 6
	Plant1777	POPTR_0002s03730	96.15
	Plant1856	AT3G13300	91.39	Transducin/WD40 repeat-like superfamily protein
	Plant1856	POPTR_0011s16910	11.61
	Plant1879	AT1G76140	94.6	Prolyl oligopeptidase family protein
	Plant1879	POPTR_0005s26870	26.8
	Plant1931	AT4G25490	69.84	C-repeat/DRE binding factor 1
	Plant1931	POPTR_0012s13870	21.41
	Plant1933	AT4G35830	13.72	aconitase 1
	Plant1933	POPTR_0012s06320	204.36
	Plant1960	AT5G50170	72.98	C2 calcium/lipid-binding and GRAM domain containing protein
	Plant1960	POPTR_0015s09510	35.22
	Plant2062	AT1G68740	9.02	EXS (ERD1/XPR1/SYG1) family protein
	Plant2062	POPTR_0008s16930	32.46
	Plant2069	AT5G53480	30.98	ARM repeat superfamily protein
	Plant2069	POPTR_0012s02460	360.09
	Plant2129	AT2G36060	25.65	MMS ZWEI homologue 3
	Plant2129	POPTR_0016s07400	0.01
	Plant2134	AT3G59360	22.39	UDP-galactose transporter 6
	Plant2134	POPTR_0017s06360	278.38
	Plant2138	AT3G63150	58.7	MIRO-related GTP-ase 2
	Plant2138	POPTR_0005s03670	99.59
	Plant2138	POPTR_0005s23060	9.14
	Plant2204	AT1G19910	51.64	ATPase, F0/V0 complex, subunit C protein
	Plant2204	POPTR_0002s08330	8.59
	Plant2448	AT5G35530	95.14	Ribosomal protein S3 family protein
	Plant2448	POPTR_0018s08510	15.92
	Plant2534	AT3G58580	0.45	DNAse I-like superfamily protein
	Plant2534	POPTR_0016s06170	99.92
	Plant2586	AT3G60340	9.57	alpha/beta-Hydrolases superfamily protein
	Plant2586	POPTR_0001s15440	276.69
	Plant2814	AT1G21870	0.02	golgi nucleotide sugar transporter 5
	Plant2814	POPTR_0005s19960	244.49
	Plant2877	AT3G63440	47.74	cytokinin oxidase/dehydrogenase 6
	Plant2877	POPTR_0001s05830	46.17
	Plant2887	AT1G80230	12.42	Rubredoxin-like superfamily protein
	Plant2887	POPTR_0001s17370	55.12
	Plant2900	AT4G08040	5.9	1-aminocyclopropane-1-carboxylate synthase 11
	Plant2900	POPTR_0014s01300	4.58
	Plant2903	AT2G42670	16.74	Protein of unknown function (DUF1637)
	Plant2903	POPTR_0004s05670	26.39
	Plant3025	AT4G28910	1.06	novel interactor of JAZ
	Plant3025	POPTR_0018s09210	411.14
	Plant3055	AT5G41340	47.56	ubiquitin conjugating enzyme 4
	Plant3055	POPTR_0014s08240	494.43
	Plant3055	POPTR_0003s12980	0.56
	Plant3089	AT1G45050	1.12	Ubiquitin-conjugating enzyme family protein
	Plant3089	POPTR_0002s03220	310.06
	Plant3089	POPTR_0007s13480	0.29
	Plant3150	AT5G04560	29.1	HhH-GPD base excision DNA repair family protein
	Plant3150	POPTR_0008s02610	419.61
	Plant3221	AT3G21160	68.84	alpha-mannosidase 2
	Plant3221	POPTR_0008s00800	160.37
	Plant3252	AT2G21510	9.49	DNAJ heat shock N-terminal domain-containing protein
	Plant3252	POPTR_0004s16570	44.61
	Plant3267	AT1G15080	52.09	lipid phosphate phosphatase 2
	Plant3267	POPTR_0010s12930	486.59
	Plant3336	AT1G14530	52.96	Protein of unknown function (DUF1084)
	Plant3336	POPTR_0010s10820	103.61
	Plant3336	POPTR_0008s14340	21.88
	Plant3347	AT4G12570	24.08	ubiquitin protein ligase 5
	Plant3347	POPTR_0016s01430	4.97
	Plant3459	AT1G33440	87.03	Major facilitator superfamily protein
	Plant3459	POPTR_0004s23790	75.05
	Plant3461	AT1G35470	47.58	SPla/RYanodine receptor (SPRY) domain-containing protein
	Plant3461	POPTR_0013s11280	82.28
	Plant3493	AT2G17730	5.64	NEP-interacting protein 2
	Plant3493	POPTR_0005s11000	230.15
	Plant3597	AT4G24730	61.11	Calcineurin-like metallo-phosphoesterase superfamily protein
	Plant3597	POPTR_0015s09680	215.21
	Plant3796	AT3G22480	21.9	prefoldin 2
	Plant3796	POPTR_0008s15380	136.69
	Plant3861	AT5G25190	26.82	Integrase-type DNA-binding superfamily protein
	Plant3861	POPTR_0003s17830	7.17
	Plant3970	AT4G28370	48.98	RING/U-box superfamily protein
	Plant3970	POPTR_0007s00990	129.8
	Plant4025	AT2G42380	0.48	Basic-leucine zipper (bZIP) transcription factor family protein
	Plant4025	POPTR_0013s12810	1.32
	Plant4042	AT3G51100	96.49
	Plant4042	POPTR_0005s11940	64.51
	Plant4225	AT1G22920	5.87	COP9 signalosome 5A
	Plant4225	AT1G71230	2.72	COP9-signalosome 5B
	Plant4225	POPTR_0018s03690	231.39
	Plant4383	AT1G17730	34.09	vacuolar protein sorting 46.1
	Plant4383	POPTR_0001s19530	506.2
	Plant4515	AT5G12210	6.51	RAB geranylgeranyl transferase beta subunit 1
	Plant4515	POPTR_0013s01400	158.67
	Plant4592	AT4G34660	63.27	SH3 domain-containing protein
	Plant4592	POPTR_0004s16840	138.3
	Plant4647	AT3G28730	12.75	high mobility group
	Plant4647	POPTR_0004s12290	313.22
	Plant4783	AT5G14250	13.51	Proteasome component (PCI) domain protein
	Plant4783	POPTR_0001s34180	66.55
	Plant4941	AT2G38050	1.29	3-oxo-5-alpha-steroid 4-dehydrogenase family protein
	Plant4941	POPTR_0005s04930	15.89
	Plant4953	AT5G66850	48.69	mitogen-activated protein kinase kinase kinase 5
	Plant4953	POPTR_0007s11420	369.15
	Plant4963	AT3G57420	15.88	Protein of unknown function (DUF288)
	Plant4963	POPTR_0006s04950	501.5
	Plant5096	AT5G44060	39.02
	Plant5096	POPTR_0002s26110	270.51
	Plant5103	AT2G02470	24.35	alfin-like 6
	Plant5103	POPTR_0003s04070	192.42
	Plant5188	AT5G40550	4.18	SGF29 tudor-like domain
	Plant5188	POPTR_0001s35610	224.72
	Plant5287	AT5G61510	36.89	GroES-like zinc-binding alcohol dehydrogenase family protein
	Plant5287	POPTR_0004s24200	226.81
	Plant5415	AT2G25610	48.78	ATPase, F0/V0 complex, subunit C protein
	Plant5415	POPTR_0006s26480	254.29
	Plant5472	AT2G47920	0.28	Kinase interacting (KIP1-like) family protein
	Plant5472	POPTR_0014s12950	42.83
	Plant5528	AT3G06150	96.01
	Plant5528	POPTR_0010s03200	228.19
	Plant5683	AT5G35200	68.76	ENTH/ANTH/VHS superfamily protein
	Plant5683	POPTR_0006s06390	339.17
	Plant5741	AT5G65180	7.46	ENTH/VHS family protein
	Plant5741	POPTR_0005s08260	36.35
	Plant5765	AT3G60520	32.47
	Plant5765	POPTR_0002s14350	53.08
	Plant5798	AT1G30540	3.96	Actin-like ATPase superfamily protein
	Plant5798	POPTR_0011s16740	194.61
	Plant5837	AT1G78870	13.56	ubiquitin-conjugating enzyme 35
	Plant5837	POPTR_0011s11260	91.1
	Plant5887	AT5G38150	1.15	Plant protein of unknown function (DUF827)
	Plant5887	POPTR_0004s09490	0.22
	Plant6027	AT4G32660	53.48	Protein kinase superfamily protein
	Plant6027	POPTR_0006s26080	50.65
	Plant6151	AT4G34320	22.75	Protein of unknown function (DUF677)
	Plant6151	POPTR_0004s15800	68.62
	Plant6190	AT2G03690	58.91	coenzyme Q biosynthesis Coq4 family protein / ubiquinone biosynthesis Coq4 family protein
	Plant6190	POPTR_0008s09670	42.32
	Plant6467	AT2G39880	37.67	myb domain protein 25
	Plant6467	POPTR_0008s06310	383.62
	Plant6693	AT2G40570	13.25	initiator tRNA phosphoribosyl transferase family protein
	Plant6693	POPTR_0018s09430	88.8
	Plant6698	AT2G42680	69.41	multiprotein bridging factor 1A
	Plant6698	POPTR_0001s40090	305.96
	Plant6748	AT4G03200	2.54	catalytics
	Plant6748	POPTR_0020s00520	360.4
	Plant6835	AT5G62880	1.7	RAC-like 10
	Plant6835	POPTR_0015s08420	59.36
	Plant6856	AT2G38560	3.82	transcript elongation factor IIS
	Plant6856	POPTR_0016s14510	38.33
	Plant6881	AT3G07790	28.45	DGCR14-related
	Plant6881	POPTR_0002s22150	127.22
	Plant6889	AT3G17365	25.25	S-adenosyl-L-methionine-dependent methyltransferases superfamily protein
	Plant6889	POPTR_0010s16300	74.64
	Plant6910	AT1G32730	0.19
	Plant6910	POPTR_0003s08400	147.53
	Plant6943	AT4G26640	19.81	WRKY family transcription factor family protein
	Plant6943	POPTR_0001s37260	496.17
	Plant7093	AT3G60830	42.21	actin-related protein 7
	Plant7093	POPTR_0009s06500	68.01
	Plant7107	AT4G05530	28.57	indole-3-butyric acid response 1
	Plant7107	POPTR_0011s00810	108.07
	Plant7135	AT5G36230	4.35	ARM repeat superfamily protein
	Plant7135	POPTR_0013s08340	85.87
	Plant7228	AT2G21195	90.7
	Plant7228	POPTR_0019s10050	25.31
	Plant7341	AT1G28240	16.43	Protein of unknown function (DUF616)
	Plant7341	POPTR_0004s04400	371.38
	Plant7369	AT5G19350	0.98	RNA-binding (RRM/RBD/RNP motifs) family protein
	Plant7369	POPTR_0009s05920	2.3
	Plant7433	AT5G46630	9.02	Clathrin adaptor complexes medium subunit family protein
	Plant7433	POPTR_0001s02640	436.38
	Plant7441	AT1G64520	72.16	regulatory particle non-ATPase 12A
	Plant7441	POPTR_0001s10940	19.03
	Plant7496	AT4G25660	79.44	PPPDE putative thiol peptidase family protein
	Plant7496	AT4G25680	64.75	PPPDE putative thiol peptidase family protein
	Plant7496	POPTR_0017s01650	29.64
	Plant7497	AT1G66740	45.16	ASF1 like histone chaperone
	Plant7497	POPTR_0005s14990	10.25
	Plant7553	AT1G71080	20.55	RNA polymerase II transcription elongation factor
	Plant7553	POPTR_0010s12520	80.66
	Plant7757	AT1G28120	7.68
	Plant7757	POPTR_0003s16100	11.02
	Plant7889	AT5G19840	38.66	2-oxoglutarate (2OG) and Fe(II)-dependent oxygenase superfamily protein
	Plant7889	POPTR_0002s04870	20.37
	Plant8104	AT2G26060	5.38	Transducin/WD40 repeat-like superfamily protein
	Plant8104	POPTR_0001s22820	374.83
	Plant9202	AT4G19460	44.76	UDP-Glycosyltransferase superfamily protein
	Plant9202	POPTR_0003s10460	429.05
	Plant9702	AT5G04070	48.16	NAD(P)-binding Rossmann-fold superfamily protein
	Plant9702	POPTR_0001s45770	305.32
	Plant9720	AT5G40270	11.44	HD domain-containing metal-dependent phosphohydrolase family protein
	Plant9720	POPTR_0009s15000	0.25
	Plant9901	AT3G26950	0.25
	Plant9901	POPTR_0001s33310	505.61
		At	0.14	151/1078
		Pt	0.11	164/1440
		Conserved:	137 groups	P = 0.7983 (7983/10000) Rand. median: 145
	Subset At Os
	OrthoMCL group	Gene	Betweenness	Description
	Plant1066	AT4G34520	36.18	3-ketoacyl-CoA synthase 18
	Plant1066	AT1G19440	2.4	3-ketoacyl-CoA synthase 4
	Plant1066	Os06g0598800	1200.3
	Plant10724	AT3G25440	69.98	RNA-binding CRS1 / YhbY (CRM) domain protein
	Plant10724	Os04g0492900	10.52
	Plant1079	AT3G27020	9.27	YELLOW STRIPE like 6
	Plant1079	Os04g0674600	810.05
	Plant1079	Os02g0116400	727.99
	Plant11085	AT4G30810	21.55	serine carboxypeptidase-like 29
	Plant11085	Os06g0186400	775.4
	Plant1119	AT1G26850	62.61	S-adenosyl-L-methionine-dependent methyltransferases superfamily protein
	Plant1119	Os10g0569300	77.08
	Plant1119	Os04g0570800	43.74
	Plant1143	AT1G69440	18.96	Argonaute family protein
	Plant1143	Os02g0672200	658.28
	Plant1144	AT2G12190	3.51	Cytochrome P450 superfamily protein
	Plant1144	Os10g0515900	529.09
	Plant1150	AT2G23560	61.83	methyl esterase 7
	Plant1150	AT2G23580	8.1	methyl esterase 4
	Plant1150	Os01g0934800	1126.99
	Plant1175	AT5G45780	51.29	Leucine-rich repeat protein kinase family protein
	Plant1175	Os01g0171000	1030.91
	Plant1175	Os02g0236100	62.41
	Plant1190	AT4G21480	0.06	sugar transporter protein 12
	Plant1190	Os01g0567500	664.65
	Plant1201	AT3G21650	0.23	Protein phosphatase 2A regulatory B subunit family protein
	Plant1201	Os03g0844500	268.76
	Plant13343	AT1G49880	61.22	Erv1/Alr family protein
	Plant13343	Os03g0206300	1033.97
	Plant13363	AT1G67690	46.78	Zincin-like metalloproteases family protein
	Plant13363	Os01g0902200	1289.5
	Plant13472	AT3G22590	70.77	PLANT HOMOLOGOUS TO PARAFIBROMIN
	Plant13472	Os03g0664700	1037.92
	Plant1354	AT5G16570	89.11	glutamine synthetase 1;4
	Plant1354	Os02g0735200	1240.32
	Plant13634	AT5G58490	7.14	NAD(P)-binding Rossmann-fold superfamily protein
	Plant13634	Os03g0818200	29.15
	Plant13833	AT4G32690	6.94	hemoglobin 3
	Plant13833	Os06g0591600	380.04
	Plant14051	AT3G48560	51.53	chlorsulfuron/imidazolinone resistant 1
	Plant14051	Os02g0510200	1262.3
	Plant14387	AT1G04985	25.54
	Plant14387	Os04g0669100	304.52
	Plant1464	AT1G27440	7.75	Exostosin family protein
	Plant1464	Os04g0398600	653.36
	Plant14840	AT1G08030	1.46	tyrosylprotein sulfotransferase
	Plant14840	Os06g0158200	498.47
	Plant1492	AT1G05530	0.7	UDP-glucosyl transferase 75B2
	Plant1492	Os06g0593800	747.61
	Plant14930	AT5G06580	46.27	FAD-linked oxidases family protein
	Plant14930	Os07g0163000	1277.58
	Plant1548	AT5G04940	39.18	SU(VAR)3-9 homolog 1
	Plant1548	Os01g0811300	286.05
	Plant1563	AT1G22730	49.22	MA3 domain-containing protein
	Plant1563	Os08g0120500	353.35
	Plant1571	AT3G25800	62.64	protein phosphatase 2A subunit A2
	Plant1571	AT1G13320	3.7	protein phosphatase 2A subunit A3
	Plant1571	Os09g0249700	90.82
	Plant1654	AT1G01650	1.29	SIGNAL PEPTIDE PEPTIDASE-LIKE 4
	Plant1654	Os06g0730900	597.86
	Plant1708	AT1G48640	0.16	Transmembrane amino acid transporter family protein
	Plant1708	Os12g0244400	688.83
	Plant1712	AT1G65580	92.39	Endonuclease/exonuclease/phosphatase family protein
	Plant1712	AT1G05630	6.53	Endonuclease/exonuclease/phosphatase family protein
	Plant1712	Os08g0524100	1214.8
	Plant1722	AT2G16430	12.06	purple acid phosphatase 10
	Plant1722	Os01g0776600	610.4
	Plant1759	AT4G20380	35.66	LSD1 zinc finger family protein
	Plant1759	Os12g0611000	435.11
	Plant1786	AT1G14400	54.33	ubiquitin carrier protein 1
	Plant1786	Os07g0166800	1201
	Plant1828	AT5G14590	8.02	Isocitrate/isopropylmalate dehydrogenase family protein
	Plant1828	AT1G54340	4.57	isocitrate dehydrogenase
	Plant1828	Os01g0654500	1282.37
	Plant1828	Os04g0508200	1094.08
	Plant1828	Os01g0248400	1014.12
	Plant1876	AT2G02970	58.1	GDA1/CD39 nucleoside phosphatase family protein
	Plant1876	Os03g0378000	32.96
	Plant2022	AT5G07830	64.31	glucuronidase 2
	Plant2022	Os03g0211700	350.86
	Plant2131	AT2G39890	0.85	proline transporter 1
	Plant2131	Os03g0644400	762.53
	Plant2316	AT3G55690	90.79
	Plant2316	Os01g0850000	153.96
	Plant2447	AT1G05860	84.06
	Plant2447	Os05g0304100	1104.72
	Plant2459	AT2G46870	0.46	AP2/B3-like transcriptional factor family protein
	Plant2459	Os02g0683500	22.95
	Plant2533	AT3G04800	18.25	translocase inner membrane subunit 23-3
	Plant2533	Os10g0519700	118.07
	Plant2587	AT4G27690	48.87	vacuolar protein sorting 26B
	Plant2587	Os12g0500700	1138.02
	Plant2760	AT1G23880	0.23	NHL domain-containing protein
	Plant2760	Os06g0269300	636.66
	Plant2797	AT3G23410	18.93	fatty alcohol oxidase 3
	Plant2797	Os02g0621800	1163.07
	Plant3024	AT4G29840	0.55	Pyridoxal-5'-phosphate-dependent enzyme family protein
	Plant3024	Os01g0693800	1184.42
	Plant3024	Os05g0549700	1178.08
	Plant3210	AT1G02090	0.14	Proteasome component (PCI) domain protein
	Plant3210	Os07g0490800	1141.6
	Plant3265	AT5G23720	98.36	dual specificity protein phosphatase family protein
	Plant3265	Os01g0347000	65.24
	Plant3472	AT1G53280	1.44	Class I glutamine amidotransferase-like superfamily protein
	Plant3472	Os06g0531200	357.7
	Plant3858	AT3G25140	43.71	Nucleotide-diphospho-sugar transferases superfamily protein
	Plant3858	Os02g0498700	243.85
	Plant3995	AT1G28100	86.88
	Plant3995	Os10g0499600	152.06
	Plant4262	AT2G30300	3.86	Major facilitator superfamily protein
	Plant4262	Os05g0475700	5.76
	Plant4456	AT2G35160	3.3	SU(VAR)3-9 homolog 5
	Plant4456	Os09g0362900	126.19
	Plant4764	AT5G05480	12.4	Peptide-N4-(N-acetyl-beta-glucosaminyl)asparagine amidase A protein
	Plant4764	Os05g0395000	1219.98
	Plant4964	AT2G34690	70.1	Glycolipid transfer protein (GLTP) family protein
	Plant4964	Os03g0784900	1157.91
	Plant5044	AT1G16680	58.32	Chaperone DnaJ-domain superfamily protein
	Plant5044	Os12g0612400	212.22
	Plant5054	AT5G19910	64.63	SOH1 family protein
	Plant5054	Os07g0164600	1158.99
	Plant5255	AT5G04620	1.78	biotin F
	Plant5255	Os01g0736400	584.48
	Plant5337	AT3G21140	10.48	Pyridoxamine 5'-phosphate oxidase family protein
	Plant5337	Os08g0517500	1230.03
	Plant5917	AT2G31870	6.12	Poly (ADP-ribose) glycohydrolase (PARG)
	Plant5917	Os03g0843900	1348.92
	Plant5958	AT3G27930	26.63
	Plant5958	Os05g0577900	48.46
	Plant6257	AT3G56900	95.69	Transducin/WD40 repeat-like superfamily protein
	Plant6257	Os11g0132700	335.78
	Plant6323	AT1G21700	1.17	SWITCH/sucrose nonfermenting 3C
	Plant6323	Os11g0183700	601.03
	Plant6644	AT1G57540	0.43
	Plant6644	Os01g0250600	152.75
	Plant6803	AT5G61540	63.61	N-terminal nucleophile aminohydrolases (Ntn hydrolases) superfamily protein
	Plant6803	Os04g0549300	621.22
	Plant6845	AT2G38600	97.3	HAD superfamily, subfamily IIIB acid phosphatase
	Plant6845	Os07g0681200	790.07
	Plant6971	AT2G31400	0.32	genomes uncoupled 1
	Plant6971	Os12g0562300	351.92
	Plant7039	AT4G32300	13.65	S-domain-2 5
	Plant7039	Os06g0494100	851.12
	Plant7203	AT3G14450	60.1	CTC-interacting domain 9
	Plant7203	Os01g0209400	341.47
	Plant7240	AT2G40070	43.27
	Plant7240	Os01g0141900	56.75
	Plant7446	AT1G60995	17.53
	Plant7446	Os03g0659900	667.2
	Plant7831	AT5G20420	0.36	chromatin remodeling 42
	Plant7831	Os07g0692600	291.48
	Plant7883	AT3G47930	52.4	L-galactono-1,4-lactone dehydrogenase
	Plant7883	Os11g0143500	424.78
	Plant7906	AT4G08170	4.89	Inositol 1,3,4-trisphosphate 5/6-kinase family protein
	Plant7906	Os03g0726200	282.71
	Plant8007	AT1G08130	23.72	DNA ligase 1
	Plant8007	Os10g0489200	1346.49
	Plant8331	AT1G80680	16.96	SUPPRESSOR OF AUXIN RESISTANCE 3
	Plant8331	Os03g0172000	1307.75
	Plant8390	AT1G72190	3	D-isomer specific 2-hydroxyacid dehydrogenase family protein
	Plant8390	Os07g0264100	220.1
	Plant8482	AT3G44160	7.09	Outer membrane OMP85 family protein
	Plant8482	Os05g0510200	64.33
	Plant8651	AT3G08760	13.04	Protein kinase superfamily protein
	Plant8651	Os01g0822200	553.62
	Plant8741	AT2G03510	8.79	SPFH/Band 7/PHB domain-containing membrane-associated protein family
	Plant8741	Os03g0421400	762.07
	Plant9107	AT3G18940	31.18	clast3-related
	Plant9107	Os03g0766900	105.11
	Plant9383	AT4G38040	5.55	Exostosin family protein
	Plant9383	Os02g0187200	129.8
	Plant9809	AT5G13240	16.96	transcription regulators
	Plant9809	Os04g0662900	262.05
	Plant9841	AT1G26550	0.91	FKBP-like peptidyl-prolyl cis-trans isomerase family protein
	Plant9841	Os09g0411700	884.12
	Plant9847	AT1G18680	77.57	HNH endonuclease domain-containing protein
	Plant9847	Os10g0335200	597.06
		At	0.08	88/1078
		Os	0.09	89/1016
		Conserved:	83 groups	P = 0.9996 (9996/10000) Rand. median: 115
	Subset Os Pt
	OrthoMCL group	Gene	Betweenness	Description
	Plant10014	Os03g0333000	235.45
	Plant10014	POPTR_0016s14590	50.59
	Plant1010	Os08g0203400	899.16
	Plant1010	Os05g0261700	262.02
	Plant1010	Os08g0203300	86.7
	Plant1010	POPTR_0011s06130	176.39
	Plant1010	POPTR_0011s03200	152.87
	Plant1010	POPTR_0019s01950	107.92
	Plant1019	Os04g0481700	784.59
	Plant1019	Os05g0548300	240.91
	Plant1019	POPTR_0001s02200	238.64
	Plant1019	POPTR_0001s02220	103.67
	Plant1020	Os06g0642600	1047.19
	Plant1020	Os07g0218700	707.92
	Plant1020	POPTR_0011s13430	308.74
	Plant1020	POPTR_0001s36390	221.77
	Plant1020	POPTR_0012s09180	179.55
	Plant10347	Os08g0511800	908.37
	Plant10347	Os09g0491692	828.46
	Plant10347	POPTR_0009s17020	207.26
	Plant10415	Os10g0400100	1264.19
	Plant10415	POPTR_0017s08450	494.05
	Plant10432	Os04g0663700	1201.37
	Plant10432	POPTR_0002s02660	14.69
	Plant1046	Os12g0586600	1196.05
	Plant1046	POPTR_0008s15890	237.91
	Plant1048	Os03g0841800	789.29
	Plant1048	Os05g0134000	385.51
	Plant1048	POPTR_0002s19110	187.1
	Plant1057	Os11g0703900	582.44
	Plant1057	Os05g0428600	83.9
	Plant1057	Os11g0187600	8.43
	Plant1057	POPTR_0012s02470	399.15
	Plant1060	Os09g0479600	1355.07
	Plant1060	Os12g0500500	7.34
	Plant1060	POPTR_0002s22350	122.27
	Plant1060	POPTR_0001s03690	65.95
	Plant1060	POPTR_0003s02290	64.6
	Plant1060	POPTR_0005s01120	17.48
	Plant1062	Os06g0626600	251.9
	Plant1062	POPTR_0396s00220	5.28
	Plant1069	Os03g0840800	346.14
	Plant1069	POPTR_0003s02730	393
	Plant10799	Os05g0578500	988.55
	Plant10799	POPTR_0001s34880	42.53
	Plant10893	Os06g0165800	753.47
	Plant10893	POPTR_0001s31220	0.38
	Plant10909	Os02g0715200	10.97
	Plant10909	POPTR_0002s00660	350.48
	Plant10931	Os03g0116500	1185.2
	Plant10931	POPTR_0002s15590	53.31
	Plant10944	Os02g0226000	380.04
	Plant10944	POPTR_0021s00350	144.56
	Plant1097	Os01g0587400	356.68
	Plant1097	POPTR_0019s14170	238.2
	Plant1100	Os01g0835500	676.49
	Plant1100	POPTR_0006s13950	160.58
	Plant1184	Os01g0689900	1272.63
	Plant1184	POPTR_0004s09580	67.72
	Plant1191	Os07g0100600	67.24
	Plant1191	POPTR_0001s25570	104.52
	Plant1271	Os03g0655600	745.78
	Plant1271	POPTR_0011s14880	169.53
	Plant1307	Os08g0503200	1193.21
	Plant1307	POPTR_0001s37160	264.3
	Plant1323	Os08g0298700	661.13
	Plant1323	POPTR_0004s19580	250.64
	Plant1335	Os02g0198700	71.59
	Plant1335	POPTR_0011s04980	1.29
	Plant1347	Os03g0285700	501.69
	Plant1347	POPTR_0009s02070	100.65
	Plant1347	POPTR_0016s08580	6.64
	Plant13543	Os01g0559300	1071.03
	Plant13543	POPTR_0006s15870	163.18
	Plant13593	Os03g0262400	50.53
	Plant13593	POPTR_0013s05360	5.32
	Plant1362	Os08g0301500	191.51
	Plant1362	POPTR_0006s06300	12.15
	Plant1364	Os06g0178700	1063.74
	Plant1364	POPTR_0006s06130	99.42
	Plant13700	Os02g0564500	958.36
	Plant13700	POPTR_0004s14260	280.47
	Plant1377	Os05g0151400	720.25
	Plant1377	POPTR_0008s22140	331.89
	Plant13930	Os03g0228500	74.62
	Plant13930	POPTR_0003s11880	183.79
	Plant13974	Os03g0136600	585.24
	Plant13974	POPTR_0002s01810	141.16
	Plant1406	Os04g0269600	771.96
	Plant1406	POPTR_0001s07870	411.23
	Plant1406	POPTR_0010s09910	152.58
	Plant1406	POPTR_0008s15130	37.98
	Plant14102	Os08g0266600	57.25
	Plant14102	POPTR_0006s19400	294.82
	Plant14128	Os07g0486100	283.56
	Plant14128	POPTR_0001s00830	7.69
	Plant14356	Os09g0469400	899.61
	Plant14356	POPTR_0002s10110	5.77
	Plant14511	Os10g0563400	1322.24
	Plant14511	POPTR_0003s08020	0.01
	Plant1468	Os03g0733400	49.71
	Plant1468	POPTR_0018s12680	177.72
	Plant14807	Os02g0661300	1070.77
	Plant14807	POPTR_0001s00290	19.82
	Plant1543	Os01g0736900	98.16
	Plant1543	POPTR_0003s13340	48.17
	Plant1566	Os04g0417000	458.87
	Plant1566	POPTR_0006s21960	283.68
	Plant1566	POPTR_0001s22470	260.6
	Plant1586	Os03g0182600	59.28
	Plant1586	POPTR_0003s06880	33.7
	Plant1591	Os09g0544300	1250.4
	Plant1591	POPTR_0007s09290	54.73
	Plant1602	Os06g0114000	161.8
	Plant1602	POPTR_0010s14520	427.44
	Plant1682	Os02g0105900	1192.59
	Plant1682	POPTR_0015s05120	282.23
	Plant1730	Os05g0455500	116.12
	Plant1730	POPTR_0008s06060	296.28
	Plant1739	Os07g0666900	54.36
	Plant1739	POPTR_0014s12940	1.13
	Plant1877	Os07g0150200	618.84
	Plant1877	Os07g0229900	163.31
	Plant1877	POPTR_0005s22790	509.15
	Plant2110	Os10g0465800	867.6
	Plant2110	POPTR_0001s12630	58
	Plant2196	Os08g0425000	943.35
	Plant2196	POPTR_0011s14080	206.19
	Plant2219	Os03g0670700	553.17
	Plant2219	POPTR_0004s16260	347.74
	Plant2268	Os04g0534400	474.98
	Plant2268	POPTR_0014s05980	398.26
	Plant2299	Os04g0517500	1140.53
	Plant2299	POPTR_0019s03480	159.95
	Plant2308	Os03g0109600	751.93
	Plant2308	POPTR_0015s05470	76.34
	Plant2577	Os11g0143300	881.55
	Plant2577	POPTR_0001s06430	4.81
	Plant2747	Os08g0130600	824.89
	Plant2747	POPTR_0001s36720	10.97
	Plant2759	Os10g0155800	447.8
	Plant2759	POPTR_0012s02990	90.5
	Plant2978	Os02g0128800	521.98
	Plant2978	POPTR_0006s20860	408.12
	Plant3137	Os03g0334000	1058.71
	Plant3137	POPTR_0006s11010	348.92
	Plant3174	Os01g0106900	571.16
	Plant3174	POPTR_0015s08740	79.43
	Plant3201	Os05g0419100	1131.47
	Plant3201	POPTR_0006s23990	267.35
	Plant3307	Os07g0495100	1153.82
	Plant3307	POPTR_0014s05100	0.85
	Plant3312	Os07g0556000	787.6
	Plant3312	POPTR_0011s04060	416.3
	Plant3312	POPTR_0013s14540	46.4
	Plant3366	Os01g0641000	820.43
	Plant3366	POPTR_0017s10930	0.63
	Plant3416	Os08g0300200	816.9
	Plant3416	POPTR_0025s00670	376.69
	Plant3421	Os12g0119700	5.78
	Plant3421	POPTR_0016s14880	224.56
	Plant3421	POPTR_0006s11330	37.38
	Plant3426	Os07g0546100	252.21
	Plant3426	POPTR_0017s06880	225.58
	Plant3496	Os12g0607100	385.47
	Plant3496	POPTR_0001s01130	341.75
	Plant3547	Os05g0131900	938.67
	Plant3547	POPTR_0008s10230	249.93
	Plant3547	POPTR_0010s15810	142.92
	Plant3587	Os02g0586500	70.26
	Plant3587	POPTR_0002s05570	237.37
	Plant3612	Os02g0553600	41.96
	Plant3612	POPTR_0007s04620	0.56
	Plant3699	Os02g0795300	1340.42
	Plant3699	POPTR_0003s18860	181.69
	Plant3735	Os05g0300700	204.2
	Plant3735	POPTR_0006s27350	385.15
	Plant3767	Os01g0547200	1078.12
	Plant3767	Os08g0105000	73.13
	Plant3767	POPTR_0002s07740	96.61
	Plant3783	Os09g0490200	623.16
	Plant3783	POPTR_0001s05370	1.28
	Plant3808	Os01g0504100	495.61
	Plant3808	POPTR_0001s12370	7.46
	Plant3873	Os06g0232000	98.94
	Plant3873	POPTR_0017s12290	461.11
	Plant4070	Os04g0692300	907.28
	Plant4070	POPTR_0007s04830	56.09
	Plant4100	Os12g0152000	273.74
	Plant4100	POPTR_0009s16670	100.57
	Plant4101	Os02g0591700	1305.45
	Plant4101	Os04g0473400	1283.54
	Plant4101	POPTR_0009s07020	520.62
	Plant4121	Os09g0326900	1029.8
	Plant4121	POPTR_0004s09250	3.77
	Plant4273	Os07g0450000	1137.68
	Plant4273	POPTR_0005s09520	37.55
	Plant4422	Os01g0675100	84.16
	Plant4422	POPTR_0001s44990	9.71
	Plant4487	Os04g0667400	81.61
	Plant4487	POPTR_0001s11690	121.61
	Plant4634	Os07g0545500	433.55
	Plant4634	POPTR_0011s13510	134.17
	Plant5270	Os06g0548000	434.07
	Plant5270	POPTR_0014s14010	131.05
	Plant5400	Os03g0833900	501.88
	Plant5400	POPTR_0030s00460	221.92
	Plant5400	POPTR_0005s05110	164.75
	Plant5664	Os01g0920200	1211.84
	Plant5664	POPTR_0017s09900	3.62
	Plant5736	Os01g0913100	638
	Plant5736	POPTR_0014s17600	190.53
	Plant5745	Os01g0382200	81.92
	Plant5745	POPTR_0005s25250	14.15
	Plant5801	Os12g0106000	800.01
	Plant5801	POPTR_0010s19190	63.29
	Plant6059	Os06g0163200	205.34
	Plant6059	POPTR_0006s25730	15.23
	Plant6383	Os12g0277500	1324.79
	Plant6383	POPTR_0009s01470	122.97
	Plant6741	Os03g0320000	1156.89
	Plant6741	POPTR_0016s02560	389.25
	Plant7354	Os02g0325100	905.5
	Plant7354	POPTR_0016s02790	251.48
	Plant7653	Os06g0594100	221.55
	Plant7653	POPTR_0006s16050	474
	Plant7723	Os06g0609800	958.43
	Plant7723	POPTR_0012s09580	399.83
	Plant7723	POPTR_0015s10340	0.44
	Plant8207	Os08g0113200	377.76
	Plant8207	POPTR_0004s23880	97.51
	Plant8338	Os03g0370000	158.54
	Plant8338	POPTR_0010s00440	490.08
	Plant8500	Os01g0849500	974.05
	Plant8500	POPTR_0001s33640	5.74
	Plant8656	Os01g0196600	603.02
	Plant8656	POPTR_0018s07000	18.06
	Plant8754	Os08g0137200	1330.56
	Plant8754	POPTR_0015s06310	420.97
	Plant9010	Os05g0140600	23.43
	Plant9010	POPTR_0008s16350	228.36
	Plant9668	Os01g0952700	33.85
	Plant9668	POPTR_0003s19570	249.36
	Plant9733	Os06g0182400	214.04
	Plant9733	POPTR_0006s20250	98.3
	Plant9892	Os02g0718000	824.24
	Plant9892	POPTR_0001s27580	1.22
		Pt	0.09	126/1440
		Os	0.12	121/1016
		Conserved:	109 groups	P = 0.9973 (9973/10000) Rand. median: 135

## Sheet: GO network
Overrepresented GO terms in the gene-gene network (CLR threshold = 4) using all genes on the affy array as a backgrund
