# Supplementary material for: ComPlEx: conservation and divergence of co-expression networks in A. thaliana, Populus and O. sativa
Source: BMC Genomics. 2014 Feb 6;15:106. doi: 10.1186/1471-2164-15-106 (PMC3925997; doi:10.1186/1471-2164-15-106)
Supplement: Additional file 3 — Conservation of network statistics in Gene Ontology subnetworks. [file 1471-2164-15-106-S3.xlsx]

## Sheet: Legend
Additional file 3. Conserved network statistics in Gene Ontology subnetworks.
In the example below, we list Gene Ontology subnetworks ("Biological process") that have the top 10% highest density ("High Density") in the gene-gene network ("Genes") in all three species ("Subset at os pt"). At the end, we show the number of the top 10% subnetworks that have conserved high density (e.g. "55"). A P-value for the number of conserved subnetworks(10 000 randomization, "P= 0.0000")…
EXAMPLE:
Genes	High Density
	Biological process	1139 common terms
		Subset at os pt			Density				#nodes/#edges
			GO term	At	Os	Pt		At	Os	Pt
		1 of 113	P: GO:0009773: photosynthetic electron transport in photosystem I	0.96	0.95	0.87		51/1221	35/567	59/1491
		2 of 113	P: GO:0009767: photosynthetic electron transport chain	0.84	0.96	0.78		70/2032	41/785	69/1827
		3 of 113	P: GO:0009765: photosynthesis, light harvesting	0.81	0.92	0.66		35/483	25/277	39/486
		4 of 113	P: GO:0042548: regulation of photosynthesis, light reaction	0.83	0.78	0.54		13/65	10/35	16/65
		…
		55 of 113	P: GO:0009109: coenzyme catabolic process	0.47	0.36	0.24		12/31	11/20	10/11
		Conserved: 55 terms P = 0.0000 (0/10000) Rand. median: 1

## Sheet: Density
Genes	High Density
	Biological process	1139 common terms
		Subset at os pt			Density				#nodes/#edges
			GO term	At	Os	Pt		At	Os	Pt
		1 of 113	P: GO:0009773: photosynthetic electron transport in photosystem I	0.96	0.95	0.87		51/1221	35/567	59/1491
		2 of 113	P: GO:0009767: photosynthetic electron transport chain	0.84	0.96	0.78		70/2032	41/785	69/1827
		3 of 113	P: GO:0009765: photosynthesis, light harvesting	0.81	0.92	0.66		35/483	25/277	39/486
		4 of 113	P: GO:0042548: regulation of photosynthesis, light reaction	0.83	0.78	0.54		13/65	10/35	16/65
		5 of 113	P: GO:0043467: regulation of generation of precursor metabolites and energy	0.83	0.78	0.54		13/65	10/35	16/65
		6 of 113	P: GO:0010389: regulation of G2/M transition of mitotic cell cycle	0.78	0.88	0.43		58/1284	38/618	71/1074
		7 of 113	P: GO:2000602: regulation of interphase of mitotic cell cycle	0.76	0.79	0.43		59/1298	40/620	73/1129
		8 of 113	P: GO:0042274: ribosomal small subunit biogenesis	0.92	0.59	0.46		13/72	12/39	17/63
		9 of 113	P: GO:0010109: regulation of photosynthesis	0.77	0.72	0.41		20/146	15/76	26/134
		10 of 113	P: GO:0006270: DNA replication initiation	0.7	0.71	0.46		60/1234	43/639	65/948
		11 of 113	P: GO:0010207: photosystem II assembly	0.72	0.58	0.53		165/9732	107/3292	175/8132
		12 of 113	P: GO:0051667: establishment of plastid localization	0.77	0.55	0.43		100/3813	77/1611	123/3239
		13 of 113	P: GO:0009902: chloroplast relocation	0.77	0.55	0.43		100/3813	77/1611	123/3239
		14 of 113	P: GO:0051656: establishment of organelle localization	0.77	0.55	0.41		100/3813	77/1611	127/3241
		15 of 113	P: GO:0051644: plastid localization	0.77	0.52	0.43		100/3813	79/1612	123/3239
		16 of 113	P: GO:0019684: photosynthesis, light reaction	0.66	0.54	0.48		303/30166	204/11162	313/23389
		17 of 113	P: GO:0042793: transcription from plastid promoter	0.77	0.52	0.36		71/1905	60/929	87/1331
		18 of 113	P: GO:0022900: electron transport chain	0.51	0.53	0.48		98/2417	61/971	95/2126
		19 of 113	P: GO:0015995: chlorophyll biosynthetic process	0.75	0.39	0.37		101/3773	96/1771	131/3147
		20 of 113	P: GO:0015979: photosynthesis	0.57	0.47	0.43		385/42304	253/14929	382/31608
		21 of 113	P: GO:0010027: thylakoid membrane organization	0.77	0.38	0.33		192/14046	173/5581	254/10617
		22 of 113	P: GO:0009668: plastid membrane organization	0.77	0.38	0.33		192/14046	173/5581	254/10617
		23 of 113	P: GO:0072596: establishment of protein localization to chloroplast	0.74	0.42	0.26		51/944	40/330	73/694
		24 of 113	P: GO:0045036: protein targeting to chloroplast	0.74	0.42	0.26		51/944	40/330	73/694
		25 of 113	P: GO:0072598: protein localization to chloroplast	0.74	0.42	0.26		51/944	40/330	73/694
		26 of 113	P: GO:0000478: endonucleolytic cleavage involved in rRNA processing	0.59	0.51	0.28		16/71	11/28	16/33
		27 of 113	P: GO:0090501: RNA phosphodiester bond hydrolysis	0.59	0.51	0.28		16/71	11/28	16/33
		28 of 113	P: GO:0090502: RNA phosphodiester bond hydrolysis, endonucleolytic	0.59	0.51	0.28		16/71	11/28	16/33
		29 of 113	P: GO:0000469: cleavage involved in rRNA processing	0.59	0.51	0.28		16/71	11/28	16/33
		30 of 113	P: GO:0019288: isopentenyl diphosphate biosynthetic process, mevalonate-independent pathway	0.68	0.36	0.33		220/16434	207/7632	272/12102
		31 of 113	P: GO:0019682: glyceraldehyde-3-phosphate metabolic process	0.68	0.36	0.33		220/16434	207/7632	272/12102
		32 of 113	P: GO:0006740: NADPH regeneration	0.62	0.35	0.34		185/10578	172/5170	235/9436
		33 of 113	P: GO:0006090: pyruvate metabolic process	0.65	0.35	0.31		225/16438	210/7638	278/12112
		34 of 113	P: GO:0006098: pentose-phosphate shunt	0.62	0.35	0.34		184/10442	171/5071	233/9173
		35 of 113	P: GO:0016109: tetraterpenoid biosynthetic process	0.69	0.32	0.29		97/3224	100/1605	130/2427
		36 of 113	P: GO:0016117: carotenoid biosynthetic process	0.69	0.32	0.29		97/3224	100/1605	130/2427
		37 of 113	P: GO:0009240: isopentenyl diphosphate biosynthetic process	0.66	0.34	0.31		224/16437	213/7659	282/12139
		38 of 113	P: GO:0046490: isopentenyl diphosphate metabolic process	0.66	0.34	0.31		224/16437	213/7659	282/12139
		39 of 113	P: GO:0006779: porphyrin-containing compound biosynthetic process	0.65	0.35	0.29		118/4508	106/1966	157/3570
		40 of 113	P: GO:0006739: NADP metabolic process	0.62	0.35	0.33		186/10583	173/5171	239/9469
		41 of 113	P: GO:0016116: carotenoid metabolic process	0.67	0.32	0.28		99/3257	101/1606	132/2428
		42 of 113	P: GO:0016108: tetraterpenoid metabolic process	0.67	0.32	0.28		99/3257	101/1606	132/2428
		43 of 113	P: GO:0007000: nucleolus organization	0.5	0.53	0.24		15/53	13/41	22/55
		44 of 113	P: GO:0033014: tetrapyrrole biosynthetic process	0.64	0.35	0.28		121/4637	109/2035	161/3600
		45 of 113	P: GO:0008283: cell proliferation	0.54	0.48	0.23		136/4939	106/2691	194/4279
		46 of 113	P: GO:0051640: organelle localization	0.59	0.36	0.28		115/3885	95/1624	153/3284
		47 of 113	P: GO:0046496: nicotinamide nucleotide metabolic process	0.58	0.33	0.32		192/10588	177/5184	243/9480
		48 of 113	P: GO:0006275: regulation of DNA replication	0.5	0.44	0.28		116/3331	78/1334	133/2423
		49 of 113	P: GO:0019362: pyridine nucleotide metabolic process	0.57	0.33	0.31		193/10596	179/5258	247/9483
		50 of 113	P: GO:0072524: pyridine-containing compound metabolic process	0.57	0.32	0.3		195/10700	182/5319	254/9571
		51 of 113	P: GO:0016572: histone phosphorylation	0.56	0.37	0.23		55/833	53/509	83/785
		52 of 113	P: GO:0010114: response to red light	0.54	0.34	0.25		80/1716	66/736	154/2954
		53 of 113	P: GO:0009657: plastid organization	0.55	0.31	0.25		360/35759	319/15720	482/28709
		54 of 113	P: GO:0006099: tricarboxylic acid cycle	0.47	0.36	0.24		12/31	11/20	10/11
		55 of 113	P: GO:0009109: coenzyme catabolic process	0.47	0.36	0.24		12/31	11/20	10/11
		Conserved: 55 terms P = 0.0000 (0/10000) Rand. median: 1
		Subset at pt			Density				#nodes/#edges
			GO term	At	Os	Pt		At	Os	Pt
		1 of 113	P: GO:0010304: PSII associated light-harvesting complex II catabolic process	0.72	0.26	0.52		25/216	29/105	23/131
		2 of 113	P: GO:0031163: metallo-sulfur cluster assembly	0.63	0.28	0.22		87/2358	78/836	103/1172
		3 of 113	P: GO:0016226: iron-sulfur cluster assembly	0.63	0.28	0.22		87/2358	78/836	103/1172
		4 of 113	P: GO:0006733: oxidoreduction coenzyme metabolic process	0.49	0.24	0.23		232/13023	235/6608	322/12047
		5 of 113	P: GO:0006636: unsaturated fatty acid biosynthetic process	0.48	0.21	0.23		65/1000	64/427	86/825
		6 of 113	P: GO:0033559: unsaturated fatty acid metabolic process	0.48	0.21	0.23		65/1000	64/427	86/825
		Conserved: 6 terms P = 0.0440 (440/10000) Rand. median: 3
		Subset at os			Density				#nodes/#edges
			GO term	At	Os	Pt		At	Os	Pt
		1 of 113	P: GO:0051225: spindle assembly	0.62	0.57	0.22		43/563	33/303	62/409
		2 of 113	P: GO:0007051: spindle organization	0.62	0.51	0.22		43/563	35/304	62/409
		3 of 113	P: GO:0051322: anaphase	0.6	0.51	0.19		105/3260	78/1541	177/2926
		4 of 113	P: GO:0010155: regulation of proton transport	0.75	0.33	0.16		65/1558	64/656	146/1643
		5 of 113	P: GO:0070925: organelle assembly	0.51	0.51	0.19		48/572	35/305	68/433
		6 of 113	P: GO:0006655: phosphatidylglycerol biosynthetic process	0.72	0.29	0.2		50/880	42/246	64/395
		7 of 113	P: GO:0046471: phosphatidylglycerol metabolic process	0.7	0.29	0.2		51/892	42/246	65/412
		8 of 113	P: GO:0001510: RNA methylation	0.55	0.32	0.21		172/8035	160/4086	251/6741
		9 of 113	P: GO:0009637: response to blue light	0.59	0.3	0.17		90/2354	87/1104	201/3475
		Conserved: 9 terms P = 0.0005 (5/10000) Rand. median: 3
		Subset os pt			Density				#nodes/#edges
			GO term	At	Os	Pt		At	Os	Pt
		1 of 113	P: GO:0045786: negative regulation of cell cycle	0.36	0.82	0.29		14/33	10/37	20/56
		2 of 113	P: GO:0000079: regulation of cyclin-dependent protein kinase activity	0.32	0.37	0.47		28/121	18/57	21/99
		3 of 113	P: GO:0006364: rRNA processing	0.43	0.3	0.26		243/12653	195/5631	295/11092
		4 of 113	P: GO:0016072: rRNA metabolic process	0.43	0.29	0.25		243/12653	197/5632	296/11094
		5 of 113	P: GO:0010440: stomatal lineage progression	0.2	0.34	0.22		27/70	17/46	29/89
		Conserved: 5 terms P = 0.1219 (1219/10000) Rand. median: 3
	Molecular function	248 common terms
		Subset at os pt			Density				#nodes/#edges
			GO term	At	Os	Pt		At	Os	Pt
		1 of 24	M: GO:0016168: chlorophyll binding	0.82	0.82	0.72		25/245	15/86	21/152
		2 of 24	M: GO:0016538: cyclin-dependent protein kinase regulator activity	0.69	0.87	0.71		17/94	10/39	17/96
		3 of 24	M: GO:0019887: protein kinase regulator activity	0.46	0.87	0.63		21/97	10/39	18/97
		4 of 24	M: GO:0019207: kinase regulator activity	0.46	0.87	0.63		21/97	10/39	18/97
		5 of 24	M: GO:0008266: poly(U) RNA binding	0.9	0.42	0.56		13/70	16/51	20/107
		6 of 24	M: GO:0008187: poly-pyrimidine tract binding	0.9	0.42	0.56		13/70	16/51	20/107
		Conserved: 6 terms P = 0.0000 (0/10000) Rand. median: 0
		Subset at pt			Density				#nodes/#edges
			GO term	At	Os	Pt		At	Os	Pt
		1 of 24	M: GO:0051537: 2 iron, 2 sulfur cluster binding	0.57	0.29	0.54		14/52	16/35	17/74
		2 of 24	M: GO:0005200: structural constituent of cytoskeleton	0.37	0.28	0.3		16/44	20/54	24/84
		Conserved: 2 terms P = 0.3301 (3301/10000) Rand. median: 1
		Subset at os			Density				#nodes/#edges
			GO term	At	Os	Pt		At	Os	Pt
		1 of 24	M: GO:0004298: threonine-type endopeptidase activity	0.41	0.79	0.15		21/87	17/108	18/23
		2 of 24	M: GO:0070003: threonine-type peptidase activity	0.41	0.79	0.15		21/87	17/108	18/23
		3 of 24	M: GO:0003777: microtubule motor activity	0.42	0.51	0.23		36/266	23/130	51/299
		4 of 24	M: GO:0003774: motor activity	0.35	0.33	0.18		40/272	29/133	61/324
		Conserved: 4 terms P = 0.0217 (217/10000) Rand. median: 1
		Subset os pt			Density				#nodes/#edges
			GO term	At	Os	Pt		At	Os	Pt
		1 of 24	M: GO:0004693: cyclin-dependent protein kinase activity	0.26	0.38	0.51		13/20	11/21	11/28
		Conserved: 1 terms P = 0.7136 (7136/10000) Rand. median: 1
	Cellular compartment	146 common terms
		Subset at os pt			Density				#nodes/#edges
			GO term	At	Os	Pt		At	Os	Pt
		1 of 14	C: GO:0009522: photosystem I	0.94	1	0.91		21/198	11/55	18/139
		2 of 14	C: GO:0030076: light-harvesting complex	0.88	0.96	0.8		19/150	13/75	20/152
		3 of 14	C: GO:0009521: photosystem	0.89	0.91	0.76		63/1732	24/252	53/1041
		4 of 14	C: GO:0009523: photosystem II	0.85	0.85	0.73		42/733	13/66	34/408
		5 of 14	C: GO:0031978: plastid thylakoid lumen	0.7	0.63	0.59		59/1205	44/597	62/1112
		Conserved: 5 terms P = 0.0000 (0/10000) Rand. median: 0
		Subset at pt			Density				#nodes/#edges
			GO term	At	Os	Pt		At	Os	Pt
		1 of 14	C: GO:0055035: plastid thylakoid membrane	0.72	0.51	0.44		267/25459	184/8581	299/19783
		2 of 14	C: GO:0009535: chloroplast thylakoid membrane	0.72	0.51	0.44		266/25261	184/8581	298/19586
		Conserved: 2 terms P = 0.0789 (789/10000) Rand. median: 0
		Subset at os			Density				#nodes/#edges
			GO term	At	Os	Pt		At	Os	Pt
		Conserved: 0 terms P = 1.0000 (10000/10000) Rand. median: 0
		Subset os pt			Density				#nodes/#edges
			GO term	At	Os	Pt		At	Os	Pt
		Conserved: 0 terms P = 1.0000 (10000/10000) Rand. median: 0
TFs	High Density
	Biological process	583 common terms
		Subset at os pt			Density				#nodes/#edges
			GO term	At	Os	Pt		At	Os	Pt
		1 of 58	P: GO:0009612: response to mechanical stimulus	0.22	0.17	0.18		35/141	18/30	38/161
		Conserved: 1 terms P = 0.4427 (4427/10000) Rand. median: 0
		Subset at pt			Density				#nodes/#edges
			GO term	At	Os	Pt		At	Os	Pt
		1 of 58	P: GO:0006417: regulation of translation	0.46	0.14	0.28		17/75	13/13	20/61
		2 of 58	P: GO:0009686: gibberellin biosynthetic process	0.32	0.15	0.2		22/92	12/10	10/13
		3 of 58	P: GO:0016102: diterpenoid biosynthetic process	0.32	0.15	0.2		22/92	12/10	10/13
		4 of 58	P: GO:0016101: diterpenoid metabolic process	0.32	0.15	0.15		22/92	12/10	12/14
		5 of 58	P: GO:0009685: gibberellin metabolic process	0.32	0.15	0.15		22/92	12/10	12/14
		Conserved: 5 terms P = 0.5828 (5828/10000) Rand. median: 5
		Subset at os			Density				#nodes/#edges
			GO term	At	Os	Pt		At	Os	Pt
		1 of 58	P: GO:0008356: asymmetric cell division	0.18	0.24	0.13		11/10	16/32	24/43
		2 of 58	P: GO:0009684: indoleacetic acid biosynthetic process	0.17	0.22	0.13		12/11	10/10	23/33
		3 of 58	P: GO:0009683: indoleacetic acid metabolic process	0.17	0.22	0.13		12/11	10/10	23/33
		4 of 58	P: GO:0009851: auxin biosynthetic process	0.17	0.22	0.12		12/11	10/10	24/34
		5 of 58	P: GO:0009850: auxin metabolic process	0.17	0.15	0.1		12/11	14/15	26/35
		6 of 58	P: GO:0010051: xylem and phloem pattern formation	0.17	0.16	0.08		43/190	54/289	88/396
		7 of 58	P: GO:0010267: production of ta-siRNAs involved in RNA interference	0.17	0.17	0.08		12/11	13/15	22/18
		8 of 58	P: GO:0035196: production of miRNAs involved in gene silencing by miRNA	0.17	0.17	0.08		12/11	13/15	23/19
		9 of 58	P: GO:0035195: gene silencing by miRNA	0.17	0.17	0.07		12/11	13/15	25/20
		10 of 58	P: GO:0043331: response to dsRNA	0.15	0.17	0.07		13/12	13/15	24/20
		11 of 58	P: GO:0071359: cellular response to dsRNA	0.15	0.17	0.07		13/12	13/15	24/20
		12 of 58	P: GO:0031050: dsRNA fragmentation	0.15	0.17	0.07		13/12	13/15	24/20
		Conserved: 12 terms P = 0.0022 (22/10000) Rand. median: 5
		Subset os pt			Density				#nodes/#edges
			GO term	At	Os	Pt		At	Os	Pt
		1 of 58	P: GO:0010074: maintenance of meristem identity	0.12	0.24	0.33		16/26	10/20	12/37
		Conserved: 1 terms P = 0.9971 (9971/10000) Rand. median: 5
	Molecular function	11 common terms
		Subset at os pt			Density				#nodes/#edges
			GO term	At	Os	Pt		At	Os	Pt
		Conserved: 0 terms P = 1.0000 (10000/10000) Rand. median: 0
		Subset at pt			Density				#nodes/#edges
			GO term	At	Os	Pt		At	Os	Pt
		Conserved: 0 terms P = 1.0000 (10000/10000) Rand. median: 0
		Subset at os			Density				#nodes/#edges
			GO term	At	Os	Pt		At	Os	Pt
		Conserved: 0 terms P = 1.0000 (10000/10000) Rand. median: 0
		Subset os pt			Density				#nodes/#edges
			GO term	At	Os	Pt		At	Os	Pt
		Conserved: 0 terms P = 1.0000 (10000/10000) Rand. median: 0
	Cellular compartment	9 common terms
		Subset at os pt			Density				#nodes/#edges
			GO term	At	Os	Pt		At	Os	Pt
		Conserved: 0 terms P = 1.0000 (10000/10000) Rand. median: 0
		Subset at pt			Density				#nodes/#edges
			GO term	At	Os	Pt		At	Os	Pt
		Conserved: 0 terms P = 1.0000 (10000/10000) Rand. median: 0
		Subset at os			Density				#nodes/#edges
			GO term	At	Os	Pt		At	Os	Pt
		Conserved: 0 terms P = 1.0000 (10000/10000) Rand. median: 0
		Subset os pt			Density				#nodes/#edges
			GO term	At	Os	Pt		At	Os	Pt
		Conserved: 0 terms P = 1.0000 (10000/10000) Rand. median: 0
Genes	Low Density
	Biological process	1139 common terms
		Subset at os pt			Density				#nodes/#edges
			GO term	At	Os	Pt		At	Os	Pt
		1 of 113	P: GO:0046467: membrane lipid biosynthetic process	0.05	0.03	0.03		96/210	101/149	146/267
		2 of 113	P: GO:0046686: response to cadmium ion	0.05	0.03	0.02		380/3293	513/3971	789/7558
		3 of 113	P: GO:0009793: embryo development ending in seed dormancy	0.05	0.03	0.02		382/3769	450/2681	656/4695
		4 of 113	P: GO:0019439: aromatic compound catabolic process	0.05	0.03	0.02		296/2187	276/1029	528/2663
		5 of 113	P: GO:0000302: response to reactive oxygen species	0.04	0.03	0.02		299/2002	324/1657	550/2791
		6 of 113	P: GO:1901361: organic cyclic compound catabolic process	0.05	0.03	0.02		301/2209	284/1055	542/2767
		7 of 113	P: GO:0000904: cell morphogenesis involved in differentiation	0.04	0.03	0.02		241/1227	363/2059	482/2079
		8 of 113	P: GO:0009790: embryo development	0.04	0.03	0.02		439/4231	499/3192	745/5815
		9 of 113	P: GO:0044242: cellular lipid catabolic process	0.03	0.03	0.02		184/539	197/636	315/1194
		10 of 113	P: GO:0009966: regulation of signal transduction	0.04	0.03	0.03		85/127	124/213	221/618
		11 of 113	P: GO:0023051: regulation of signaling	0.04	0.03	0.03		85/127	124/213	221/618
		12 of 113	P: GO:0006643: membrane lipid metabolic process	0.04	0.03	0.02		113/255	127/201	182/366
		13 of 113	P: GO:0016042: lipid catabolic process	0.03	0.03	0.02		184/539	201/649	327/1238
		14 of 113	P: GO:0046395: carboxylic acid catabolic process	0.04	0.02	0.02		320/2209	313/1181	494/2423
		15 of 113	P: GO:0016054: organic acid catabolic process	0.04	0.02	0.02		320/2209	313/1181	494/2423
		16 of 113	P: GO:0009308: amine metabolic process	0.05	0.02	0.02		281/1942	294/895	486/1951
		17 of 113	P: GO:0010646: regulation of cell communication	0.03	0.03	0.03		89/135	127/216	223/620
		18 of 113	P: GO:0009733: response to auxin stimulus	0.04	0.03	0.02		269/1402	248/887	480/2018
		19 of 113	P: GO:0006631: fatty acid metabolic process	0.04	0.02	0.02		459/3687	490/2964	700/5785
		20 of 113	P: GO:0044712: single-organism catabolic process	0.04	0.02	0.02		335/2290	334/1294	525/2607
		21 of 113	P: GO:0044282: small molecule catabolic process	0.04	0.02	0.02		335/2290	334/1294	525/2607
		22 of 113	P: GO:0044265: cellular macromolecule catabolic process	0.02	0.03	0.03		484/2887	504/3786	785/7703
		23 of 113	P: GO:0010228: vegetative to reproductive phase transition of meristem	0.03	0.02	0.02		324/1528	420/1979	599/4051
		24 of 113	P: GO:0055085: transmembrane transport	0.02	0.02	0.02		532/2497	466/2700	701/4426
		Conserved: 24 terms P = 0.0000 (0/10000) Rand. median: 1
		Subset at pt			Density				#nodes/#edges
			GO term	At	Os	Pt		At	Os	Pt
		1 of 113	P: GO:0048437: floral organ development	0.05	0.05	0.02		422/4348	377/3680	623/4301
		2 of 113	P: GO:0010876: lipid localization	0.05	0.04	0.03		180/830	186/625	236/714
		3 of 113	P: GO:0006281: DNA repair	0.04	0.05	0.02		178/621	187/873	265/800
		4 of 113	P: GO:0016036: cellular response to phosphate starvation	0.05	0.04	0.02		94/212	87/143	154/289
		5 of 113	P: GO:0006974: response to DNA damage stimulus	0.04	0.05	0.02		208/823	224/1150	315/1102
		6 of 113	P: GO:0046488: phosphatidylinositol metabolic process	0.04	0.04	0.03		96/198	82/122	113/165
		7 of 113	P: GO:0051128: regulation of cellular component organization	0.03	0.05	0.02		224/812	274/1716	417/2162
		8 of 113	P: GO:0048193: Golgi vesicle transport	0.04	0.03	0.02		292/1701	404/2727	614/4563
		9 of 113	P: GO:0072329: monocarboxylic acid catabolic process	0.03	0.04	0.03		173/508	173/562	283/1013
		10 of 113	P: GO:0030258: lipid modification	0.04	0.04	0.02		162/485	184/601	277/916
		11 of 113	P: GO:0015672: monovalent inorganic cation transport	0.04	0.03	0.02		139/344	162/455	243/728
		Conserved: 11 terms P = 0.0430 (430/10000) Rand. median: 6
		Subset at os			Density				#nodes/#edges
			GO term	At	Os	Pt		At	Os	Pt
		1 of 113	P: GO:0070647: protein modification by small protein conjugation or removal	0.04	0.03	0.03		280/1470	339/1721	507/3548
		Conserved: 1 terms P = 0.9990 (9990/10000) Rand. median: 6
		Subset os pt			Density				#nodes/#edges
			GO term	At	Os	Pt		At	Os	Pt
		1 of 113	P: GO:0009267: cellular response to starvation	0.17	0.03	0.02		243/4938	222/811	365/1455
		2 of 113	P: GO:0042594: response to starvation	0.16	0.03	0.02		250/4950	226/823	371/1474
		3 of 113	P: GO:0031669: cellular response to nutrient levels	0.15	0.03	0.02		255/4992	233/860	382/1552
		4 of 113	P: GO:0031667: response to nutrient levels	0.14	0.03	0.02		266/5098	245/912	397/1663
		5 of 113	P: GO:0031668: cellular response to extracellular stimulus	0.13	0.03	0.02		283/5308	258/1050	417/1971
		6 of 113	P: GO:0071496: cellular response to external stimulus	0.13	0.03	0.02		284/5317	260/1066	422/2012
		7 of 113	P: GO:0009991: response to extracellular stimulus	0.12	0.03	0.02		296/5431	270/1111	435/2125
		8 of 113	P: GO:0034976: response to endoplasmic reticulum stress	0.12	0.03	0.02		311/5681	339/1766	547/3106
		9 of 113	P: GO:0042445: hormone metabolic process	0.11	0.03	0.02		250/3327	239/944	418/2152
		10 of 113	P: GO:0035556: intracellular signal transduction	0.1	0.03	0.03		455/10703	421/2889	677/5738
		11 of 113	P: GO:0048584: positive regulation of response to stimulus	0.09	0.03	0.02		51/115	86/107	149/275
		12 of 113	P: GO:0071396: cellular response to lipid	0.09	0.03	0.02		272/3282	296/1301	507/2420
		13 of 113	P: GO:1901565: organonitrogen compound catabolic process	0.07	0.03	0.02		298/3283	311/1554	509/2976
		14 of 113	P: GO:0006972: hyperosmotic response	0.07	0.03	0.02		225/1771	255/1018	401/1635
		15 of 113	P: GO:0009856: pollination	0.07	0.03	0.02		174/1047	303/1465	354/1130
		16 of 113	P: GO:0044706: multi-multicellular organism process	0.07	0.03	0.02		174/1047	303/1465	354/1130
		17 of 113	P: GO:0006664: glycolipid metabolic process	0.06	0.03	0.03		82/192	85/118	126/197
		18 of 113	P: GO:0044703: multi-organism reproductive process	0.06	0.03	0.02		189/1060	318/1540	373/1223
		19 of 113	P: GO:0048229: gametophyte development	0.06	0.02	0.02		337/3596	430/2296	575/3167
		20 of 113	P: GO:0009555: pollen development	0.06	0.02	0.02		174/895	244/640	284/796
		21 of 113	P: GO:0046700: heterocycle catabolic process	0.05	0.03	0.02		285/2147	269/972	503/2608
		22 of 113	P: GO:0044270: cellular nitrogen compound catabolic process	0.05	0.03	0.02		286/2153	269/974	503/2602
		Conserved: 22 terms P = 0.0000 (0/10000) Rand. median: 6
	Molecular function	248 common terms
		Subset at os pt			Density				#nodes/#edges
			GO term	At	Os	Pt		At	Os	Pt
		1 of 24	M: GO:0042802: identical protein binding	0.03	0.03	0.02		115/204	132/230	243/704
		2 of 24	M: GO:0017111: nucleoside-triphosphatase activity	0.03	0.03	0.02		562/4378	424/2632	682/4929
		3 of 24	M: GO:0016462: pyrophosphatase activity	0.03	0.03	0.02		584/4563	446/2821	715/5351
		4 of 24	M: GO:0016818: hydrolase activity, acting on acid anhydrides, in phosphorus-containing anhydrides	0.03	0.03	0.02		594/4599	449/2870	723/5435
		5 of 24	M: GO:0016817: hydrolase activity, acting on acid anhydrides	0.03	0.03	0.02		602/4639	456/2942	733/5530
		6 of 24	M: GO:0046983: protein dimerization activity	0.02	0.03	0.02		163/299	134/245	237/611
		7 of 24	M: GO:0016874: ligase activity	0.02	0.03	0.02		297/953	239/762	408/1844
		8 of 24	M: GO:0042578: phosphoric ester hydrolase activity	0.02	0.02	0.02		211/545	188/399	292/941
		9 of 24	M: GO:0022891: substrate-specific transmembrane transporter activity	0.02	0.03	0.02		563/3399	442/2888	666/3999
		10 of 24	M: GO:0016788: hydrolase activity, acting on ester bonds	0.02	0.02	0.01		619/3251	468/1885	695/3414
		Conserved: 10 terms P = 0.0000 (0/10000) Rand. median: 0
		Subset at pt			Density				#nodes/#edges
			GO term	At	Os	Pt		At	Os	Pt
		1 of 24	M: GO:0008324: cation transmembrane transporter activity	0.03	0.04	0.02		278/1056	250/1234	357/1331
		2 of 24	M: GO:0022804: active transmembrane transporter activity	0.03	0.04	0.02		337/1494	297/1573	414/2042
		3 of 24	M: GO:0070011: peptidase activity, acting on L-amino acid peptides	0.03	0.04	0.02		295/1096	232/965	351/1418
		4 of 24	M: GO:0046914: transition metal ion binding	0.03	0.03	0.02		481/3264	351/1942	514/2926
		5 of 24	M: GO:0008233: peptidase activity	0.02	0.03	0.02		307/1146	244/1016	368/1485
		6 of 24	M: GO:0015075: ion transmembrane transporter activity	0.02	0.03	0.02		437/2197	353/2050	540/2676
		Conserved: 6 terms P = 0.0000 (0/10000) Rand. median: 1
		Subset at os			Density				#nodes/#edges
			GO term	At	Os	Pt		At	Os	Pt
		1 of 24	M: GO:0016791: phosphatase activity	0.03	0.03	0.02		164/350	140/267	236/684
		2 of 24	M: GO:0016757: transferase activity, transferring glycosyl groups	0.02	0.03	0.03		373/1522	256/934	419/2335
		Conserved: 2 terms P = 0.1529 (1529/10000) Rand. median: 1
		Subset os pt			Density				#nodes/#edges
			GO term	At	Os	Pt		At	Os	Pt
		Conserved: 0 terms P = 1.0000 (10000/10000) Rand. median: 1
	Cellular compartment	146 common terms
		Subset at os pt			Density				#nodes/#edges
			GO term	At	Os	Pt		At	Os	Pt
		1 of 14	C: GO:0005774: vacuolar membrane	0.03	0.03	0.03		377/2211	485/3688	763/7416
		2 of 14	C: GO:0044437: vacuolar part	0.03	0.03	0.03		384/2242	488/3722	768/7472
		3 of 14	C: GO:0005783: endoplasmic reticulum	0.02	0.03	0.02		421/2147	439/2551	635/3757
		4 of 14	C: GO:0016021: integral to membrane	0.02	0.03	0.02		613/3370	479/2953	745/5225
		Conserved: 4 terms P = 0.0000 (0/10000) Rand. median: 0
		Subset at pt			Density				#nodes/#edges
			GO term	At	Os	Pt		At	Os	Pt
		1 of 14	C: GO:0012505: endomembrane system	0.03	0.04	0.03		157/337	180/684	300/1450
		Conserved: 1 terms P = 0.4725 (4725/10000) Rand. median: 0
		Subset at os			Density				#nodes/#edges
			GO term	At	Os	Pt		At	Os	Pt
		Conserved: 0 terms P = 1.0000 (10000/10000) Rand. median: 0
		Subset os pt			Density				#nodes/#edges
			GO term	At	Os	Pt		At	Os	Pt
		Conserved: 0 terms P = 1.0000 (10000/10000) Rand. median: 0
TFs	Low Density
	Biological process	583 common terms
		Subset at os pt			Density				#nodes/#edges
			GO term	At	Os	Pt		At	Os	Pt
		1 of 58	P: GO:0034660: ncRNA metabolic process	0.02	0.02	0.01		197/328	137/143	159/156
		2 of 58	P: GO:0019684: photosynthesis, light reaction	0.02	0.02	0.01		235/435	125/124	196/196
		3 of 58	P: GO:0042254: ribosome biogenesis	0.01	0.01	0.01		245/368	134/132	155/154
		4 of 58	P: GO:0022613: ribonucleoprotein complex biogenesis	0.01	0.01	0.01		245/368	134/132	155/154
		5 of 58	P: GO:0010605: negative regulation of macromolecule metabolic process	0.02	0.02	0.01		236/447	208/364	364/597
		6 of 58	P: GO:0015979: photosynthesis	0.01	0.01	0.01		287/553	174/179	271/462
		7 of 58	P: GO:0009892: negative regulation of metabolic process	0.01	0.02	0.01		246/458	218/378	395/659
		8 of 58	P: GO:0009117: nucleotide metabolic process	0.01	0.02	0.01		295/393	165/206	265/413
		9 of 58	P: GO:0006753: nucleoside phosphate metabolic process	0.01	0.02	0.01		295/393	165/206	266/415
		10 of 58	P: GO:0034654: nucleobase-containing compound biosynthetic process	0.01	0.01	0.01		240/291	139/135	204/230
		11 of 58	P: GO:0043414: macromolecule methylation	0.01	0.01	0.01		302/447	215/336	258/313
		12 of 58	P: GO:0032259: methylation	0.01	0.01	0.01		303/448	216/337	263/320
		Conserved: 12 terms P = 0.0000 (0/10000) Rand. median: 0
		Subset at pt			Density				#nodes/#edges
			GO term	At	Os	Pt		At	Os	Pt
		1 of 58	P: GO:0044272: sulfur compound biosynthetic process	0.01	0.02	0.01		240/401	107/140	281/527
		2 of 58	P: GO:0051253: negative regulation of RNA metabolic process	0.02	0.02	0.01		169/273	154/273	256/415
		3 of 58	P: GO:0045892: negative regulation of transcription, DNA-dependent	0.02	0.02	0.01		169/273	154/273	256/415
		4 of 58	P: GO:0045934: negative regulation of nucleobase-containing compound metabolic process	0.02	0.02	0.01		172/277	155/274	264/430
		5 of 58	P: GO:0051172: negative regulation of nitrogen compound metabolic process	0.02	0.02	0.01		174/278	156/276	265/433
		6 of 58	P: GO:0008652: cellular amino acid biosynthetic process	0.01	0.02	0.01		190/248	103/121	262/442
		7 of 58	P: GO:0010558: negative regulation of macromolecule biosynthetic process	0.02	0.02	0.01		171/278	161/281	268/435
		8 of 58	P: GO:2000113: negative regulation of cellular macromolecule biosynthetic process	0.02	0.02	0.01		171/278	161/281	268/435
		9 of 58	P: GO:0006790: sulfur compound metabolic process	0.01	0.02	0.01		268/449	116/154	303/566
		10 of 58	P: GO:0031327: negative regulation of cellular biosynthetic process	0.02	0.02	0.01		176/282	167/291	272/442
		11 of 58	P: GO:0009890: negative regulation of biosynthetic process	0.02	0.02	0.01		178/284	167/291	275/447
		12 of 58	P: GO:0031324: negative regulation of cellular metabolic process	0.02	0.02	0.01		192/310	183/316	301/487
		13 of 58	P: GO:0010629: negative regulation of gene expression	0.02	0.02	0.01		219/415	189/335	330/536
		14 of 58	P: GO:0009743: response to carbohydrate stimulus	0.01	0.02	0.01		180/243	161/236	351/647
		Conserved: 14 terms P = 0.0000 (0/10000) Rand. median: 3
		Subset at os			Density				#nodes/#edges
			GO term	At	Os	Pt		At	Os	Pt
		Conserved: 0 terms P = 1.0000 (10000/10000) Rand. median: 3
		Subset os pt			Density				#nodes/#edges
			GO term	At	Os	Pt		At	Os	Pt
		Conserved: 0 terms P = 1.0000 (10000/10000) Rand. median: 3
	Molecular function	11 common terms
		Subset at os pt			Density				#nodes/#edges
			GO term	At	Os	Pt		At	Os	Pt
		Conserved: 0 terms P = 1.0000 (10000/10000) Rand. median: 0
		Subset at pt			Density				#nodes/#edges
			GO term	At	Os	Pt		At	Os	Pt
		1 of 1	M: GO:0046983: protein dimerization activity	0.03	0.03	0.02		124/297	99/246	189/478
		Conserved: 1 terms P = 0.0739 (739/10000) Rand. median: 0
		Subset at os			Density				#nodes/#edges
			GO term	At	Os	Pt		At	Os	Pt
		Conserved: 0 terms P = 1.0000 (10000/10000) Rand. median: 0
		Subset os pt			Density				#nodes/#edges
			GO term	At	Os	Pt		At	Os	Pt
		Conserved: 0 terms P = 1.0000 (10000/10000) Rand. median: 0
	Cellular compartment	9 common terms
		Subset at os pt			Density				#nodes/#edges
			GO term	At	Os	Pt		At	Os	Pt
		Conserved: 0 terms P = 1.0000 (10000/10000) Rand. median: 0
		Subset at pt			Density				#nodes/#edges
			GO term	At	Os	Pt		At	Os	Pt
		Conserved: 0 terms P = 1.0000 (10000/10000) Rand. median: 0
		Subset at os			Density				#nodes/#edges
			GO term	At	Os	Pt		At	Os	Pt
		Conserved: 0 terms P = 1.0000 (10000/10000) Rand. median: 0
		Subset os pt			Density				#nodes/#edges
			GO term	At	Os	Pt		At	Os	Pt
		Conserved: 0 terms P = 1.0000 (10000/10000) Rand. median: 0

## Sheet: Avnn
Genes	High Avnn
	Biological process	1139 common terms
		Subset at os pt			Avnn				#nodes/#edges
			GO term	At	Os	Pt		At	Os	Pt
		1 of 113	P: GO:0015979: photosynthesis	243.42	132.86	194.75		385/42304	253/14929	382/31608
		2 of 113	P: GO:0019684: photosynthesis, light reaction	214.95	121.95	173.55		303/30166	204/11162	313/23389
		3 of 113	P: GO:0009657: plastid organization	224.69	114.97	148.21		360/35759	319/15720	482/28709
		4 of 113	P: GO:0019288: isopentenyl diphosphate biosynthetic process, mevalonate-independent pathway	160.23	87.42	106.04		220/16434	207/7632	272/12102
		5 of 113	P: GO:0019682: glyceraldehyde-3-phosphate metabolic process	160.23	87.42	106.04		220/16434	207/7632	272/12102
		6 of 113	P: GO:0006090: pyruvate metabolic process	156.74	86.25	103.79		225/16438	210/7638	278/12112
		7 of 113	P: GO:0009240: isopentenyl diphosphate biosynthetic process	157.43	85.53	102.59		224/16437	213/7659	282/12139
		8 of 113	P: GO:0046490: isopentenyl diphosphate metabolic process	157.43	85.53	102.59		224/16437	213/7659	282/12139
		9 of 113	P: GO:0010027: thylakoid membrane organization	156.3	74.06	101.43		192/14046	173/5581	254/10617
		10 of 113	P: GO:0009668: plastid membrane organization	156.3	74.06	101.43		192/14046	173/5581	254/10617
		11 of 113	P: GO:0008299: isoprenoid biosynthetic process	142.37	84	104.55		385/24340	346/11986	456/18934
		12 of 113	P: GO:0006720: isoprenoid metabolic process	141.02	83.01	100.23		393/24581	356/12111	494/19462
		13 of 113	P: GO:0006091: generation of precursor metabolites and energy	143.25	69.21	106.91		574/36657	516/15052	745/31511
		14 of 113	P: GO:0006081: cellular aldehyde metabolic process	150.33	75.25	91.15		277/18701	278/8542	372/13773
		15 of 113	P: GO:0010207: photosystem II assembly	126.92	68.65	106.22		165/9732	107/3292	175/8132
		16 of 113	P: GO:0006740: NADPH regeneration	118.12	68.21	92.93		185/10578	172/5170	235/9436
		17 of 113	P: GO:0006739: NADP metabolic process	117.55	67.81	91.9		186/10583	173/5171	239/9469
		18 of 113	P: GO:0006733: oxidoreduction coenzyme metabolic process	119.85	65.85	91.3		232/13023	235/6608	322/12047
		19 of 113	P: GO:0006098: pentose-phosphate shunt	117.24	67.35	91.27		184/10442	171/5071	233/9173
		20 of 113	P: GO:0034660: ncRNA metabolic process	117.43	73.08	84.79		350/18732	289/9436	431/15387
		21 of 113	P: GO:0051186: cofactor metabolic process	121.45	66.32	84.55		498/26316	520/13975	740/24266
		22 of 113	P: GO:0042254: ribosome biogenesis	118.91	64.76	88.64		338/18515	262/7547	400/14916
		23 of 113	P: GO:0046496: nicotinamide nucleotide metabolic process	113.91	66.39	91.5		192/10588	177/5184	243/9480
		24 of 113	P: GO:0019362: pyridine nucleotide metabolic process	113.96	66.62	90.88		193/10596	179/5258	247/9483
		25 of 113	P: GO:0006412: translation	113.29	75.18	81.76		438/20823	322/9922	481/15176
		26 of 113	P: GO:0072524: pyridine-containing compound metabolic process	114.52	66.34	89.27		195/10700	182/5319	254/9571
		27 of 113	P: GO:0022613: ribonucleoprotein complex biogenesis	118.5	63.83	86.89		340/18530	268/7581	410/14963
		28 of 113	P: GO:0008654: phospholipid biosynthetic process	119.86	64.93	80.42		332/18064	313/8318	414/13460
		29 of 113	P: GO:0006364: rRNA processing	111.01	63.69	88.03		243/12653	195/5631	295/11092
		30 of 113	P: GO:0016072: rRNA metabolic process	111.01	63.05	87.75		243/12653	197/5632	296/11094
		31 of 113	P: GO:0009658: chloroplast organization	112.85	66.12	71.79		208/10086	172/4919	271/7781
		32 of 113	P: GO:0006644: phospholipid metabolic process	113.73	60.02	75.65		362/18546	361/8750	475/14204
		33 of 113	P: GO:0034470: ncRNA processing	102.1	59.67	77.58		285/13372	229/6126	352/11561
		34 of 113	P: GO:0001510: RNA methylation	105.62	60.57	68.14		172/8035	160/4086	251/6741
		35 of 113	P: GO:0042440: pigment metabolic process	102.94	57.65	67.79		264/11653	252/5855	362/9573
		36 of 113	P: GO:0046148: pigment biosynthetic process	99.52	56.5	65.8		216/9384	202/4688	274/7216
		37 of 113	P: GO:0043414: macromolecule methylation	102.52	54.06	65.04		470/18954	428/9695	679/16550
		38 of 113	P: GO:0032259: methylation	101.76	53.72	64.42		478/19068	435/9748	693/16728
		39 of 113	P: GO:0006732: coenzyme metabolic process	94.87	53.21	70.74		382/16245	395/8624	561/15544
		40 of 113	P: GO:0009117: nucleotide metabolic process	91.32	51.53	61.86		589/22930	576/11874	847/20197
		41 of 113	P: GO:0006753: nucleoside phosphate metabolic process	91.04	51.53	61.7		591/22934	576/11874	850/20221
		42 of 113	P: GO:0008283: cell proliferation	83.39	56.64	54.61		136/4939	106/2691	194/4279
		43 of 113	P: GO:0051667: establishment of plastid localization	81.19	46.6	61.21		100/3813	77/1611	123/3239
		44 of 113	P: GO:0009902: chloroplast relocation	81.19	46.6	61.21		100/3813	77/1611	123/3239
		45 of 113	P: GO:0009451: RNA modification	90.36	48	50.19		313/12154	275/5558	448/8805
		46 of 113	P: GO:0051644: plastid localization	81.19	45.44	61.21		100/3813	79/1612	123/3239
		47 of 113	P: GO:0051656: establishment of organelle localization	81.19	46.6	59.31		100/3813	77/1611	127/3241
		48 of 113	P: GO:0033013: tetrapyrrole metabolic process	85.14	44.55	55.08		173/6317	161/2914	250/5532
		49 of 113	P: GO:0006778: porphyrin-containing compound metabolic process	84.52	43.95	55.1		171/6217	160/2854	248/5504
		50 of 113	P: GO:0033014: tetrapyrrole biosynthetic process	84.99	44.82	53.56		121/4637	109/2035	161/3600
		51 of 113	P: GO:0015994: chlorophyll metabolic process	82.74	43.55	56.64		150/5362	146/2595	217/4982
		52 of 113	P: GO:0006779: porphyrin-containing compound biosynthetic process	84.21	44.37	54.22		118/4508	106/1966	157/3570
		53 of 113	P: GO:0015995: chlorophyll biosynthetic process	81.76	43.57	56.74		101/3773	96/1771	131/3147
		54 of 113	P: GO:0051567: histone H3-K9 methylation	87.89	44.5	45.28		163/5560	140/2747	229/3995
		55 of 113	P: GO:0016570: histone modification	87.11	44.87	44.22		299/9394	265/5080	428/7055
		56 of 113	P: GO:0006260: DNA replication	75.22	49.84	50.89		232/6010	183/3935	275/5402
		57 of 113	P: GO:0061024: membrane organization	83.12	40.59	51.9		449/16785	513/8355	741/14565
		58 of 113	P: GO:0016044: cellular membrane organization	83.12	40.59	51.9		449/16785	513/8355	741/14565
		59 of 113	P: GO:0034968: histone lysine methylation	88.91	41.19	42.74		207/6980	178/3217	300/4795
		60 of 113	P: GO:0006790: sulfur compound metabolic process	76.99	42.16	53.61		493/15862	507/8067	782/15503
		61 of 113	P: GO:0016569: covalent chromatin modification	84.84	45.06	41.35		350/10330	320/6022	514/7907
		62 of 113	P: GO:0016568: chromatin modification	84.02	45.5	40.78		376/10934	344/6449	554/8367
		63 of 113	P: GO:0006325: chromatin organization	80.17	45.22	41.45		462/12760	395/7305	633/9627
		64 of 113	P: GO:0044272: sulfur compound biosynthetic process	74.51	38.87	51.64		432/13516	449/6599	715/13797
		65 of 113	P: GO:0016571: histone methylation	80.12	39.34	39.24		246/7315	217/3685	356/5238
		66 of 113	P: GO:0006479: protein methylation	79.36	39.25	38.92		250/7366	220/3727	363/5297
		67 of 113	P: GO:0008213: protein alkylation	79.36	39.25	38.92		250/7366	220/3727	363/5297
		68 of 113	P: GO:0016109: tetraterpenoid biosynthetic process	73.19	38.97	45.08		97/3224	100/1605	130/2427
		69 of 113	P: GO:0016117: carotenoid biosynthetic process	73.19	38.97	45.08		97/3224	100/1605	130/2427
		70 of 113	P: GO:0016116: carotenoid metabolic process	73.5	39.11	44.42		99/3257	101/1606	132/2428
		71 of 113	P: GO:0016108: tetraterpenoid metabolic process	73.5	39.11	44.42		99/3257	101/1606	132/2428
		Conserved: 71 terms P = 0.0000 (0/10000) Rand. median: 1
		Subset at pt			Avnn				#nodes/#edges
			GO term	At	Os	Pt		At	Os	Pt
		1 of 113	P: GO:0019252: starch biosynthetic process	105.55	35.18	39.95		176/8390	149/2014	219/3370
		2 of 113	P: GO:0010016: shoot morphogenesis	85.04	28.69	44.6		321/11891	327/3866	512/8747
		3 of 113	P: GO:0033205: cell cycle cytokinesis	74.31	35.62	43.14		184/5755	190/2918	336/5507
		Conserved: 3 terms P = 0.1640 (1640/10000) Rand. median: 1
		Subset at os			Avnn				#nodes/#edges
			GO term	At	Os	Pt		At	Os	Pt
		Conserved: 0 terms P = 1.0000 (10000/10000) Rand. median: 1
		Subset os pt			Avnn				#nodes/#edges
			GO term	At	Os	Pt		At	Os	Pt
		1 of 113	P: GO:0044724: single-organism carbohydrate catabolic process	70.7	41.22	60.36		453/14120	560/9334	776/17581
		2 of 113	P: GO:0016052: carbohydrate catabolic process	70.7	41.22	60.36		453/14120	560/9334	776/17581
		3 of 113	P: GO:0046365: monosaccharide catabolic process	68.81	40.32	58.33		432/13305	536/8801	738/16326
		4 of 113	P: GO:0019320: hexose catabolic process	68.81	40.32	58.33		432/13305	536/8801	738/16326
		5 of 113	P: GO:0006007: glucose catabolic process	68.72	40.32	58.33		431/13269	536/8801	738/16326
		6 of 113	P: GO:0043623: cellular protein complex assembly	71.37	40.13	53.21		399/12745	365/6041	585/12513
		7 of 113	P: GO:0006006: glucose metabolic process	63.34	39.44	58.89		491/13737	592/9389	816/17937
		8 of 113	P: GO:0070271: protein complex biogenesis	68.8	40.1	52.72		419/12871	394/6419	625/13000
		9 of 113	P: GO:0006461: protein complex assembly	68.6	40.1	52.78		418/12819	393/6407	624/12996
		10 of 113	P: GO:0019318: hexose metabolic process	62.25	39.7	59.11		517/14118	621/9831	852/18731
		11 of 113	P: GO:0071822: protein complex subunit organization	68.34	39.97	52.73		426/13005	409/6618	643/13356
		12 of 113	P: GO:0051640: organelle localization	71.99	38.08	49.83		115/3885	95/1624	153/3284
		13 of 113	P: GO:0051322: anaphase	71.35	43.88	42.57		105/3260	78/1541	177/2926
		14 of 113	P: GO:0034622: cellular macromolecular complex assembly	65.75	39.06	51.33		456/13256	392/6292	641/13108
		15 of 113	P: GO:0009767: photosynthetic electron transport chain	60.29	38.52	56.56		70/2032	41/785	69/1827
		16 of 113	P: GO:0051188: cofactor biosynthetic process	69.68	39.02	46.08		211/6306	185/2907	269/4834
		17 of 113	P: GO:0065003: macromolecular complex assembly	63.47	39.2	51.06		476/13341	419/6670	682/13617
		18 of 113	P: GO:0043933: macromolecular complex subunit organization	63.38	38.99	51.03		485/13558	437/6889	704/14024
		19 of 113	P: GO:0006275: regulation of DNA replication	70.17	38.77	43.69		116/3331	78/1334	133/2423
		20 of 113	P: GO:0006259: DNA metabolic process	61.83	45.95	42.1		600/11479	538/9774	800/12092
		21 of 113	P: GO:0006261: DNA-dependent DNA replication	61.83	44.58	43.41		186/3976	150/2875	211/3546
		22 of 113	P: GO:0007017: microtubule-based process	56.2	39.76	41.58		267/5654	277/4405	482/7244
		23 of 113	P: GO:0007010: cytoskeleton organization	44.18	36.98	41.24		412/6443	459/6557	746/10708
		Conserved: 23 terms P = 0.0000 (0/10000) Rand. median: 1
	Molecular function	248 common terms
		Subset at os pt			Avnn				#nodes/#edges
			GO term	At	Os	Pt		At	Os	Pt
		1 of 24	M: GO:0003735: structural constituent of ribosome	124.96	71.25	86.64		319/17771	210/6417	320/11267
		2 of 24	M: GO:0005198: structural molecule activity	104.75	59.59	77.49		410/18729	277/6989	425/12775
		3 of 24	M: GO:0003723: RNA binding	32.89	24.94	28.56		500/6049	417/4164	614/6653
		4 of 24	M: GO:0016817: hydrolase activity, acting on acid anhydrides	22.77	16.9	21.56		602/4639	456/2942	733/5530
		5 of 24	M: GO:0016818: hydrolase activity, acting on acid anhydrides, in phosphorus-containing anhydrides	22.75	16.76	21.49		594/4599	449/2870	723/5435
		6 of 24	M: GO:0016462: pyrophosphatase activity	22.92	16.53	21.39		584/4563	446/2821	715/5351
		7 of 24	M: GO:0017111: nucleoside-triphosphatase activity	22.75	16.2	20.6		562/4378	424/2632	682/4929
		8 of 24	M: GO:0022891: substrate-specific transmembrane transporter activity	17.79	17.7	17.01		563/3399	442/2888	666/3999
		9 of 24	M: GO:0046914: transition metal ion binding	18.67	14.56	16.52		481/3264	351/1942	514/2926
		Conserved: 9 terms P = 0.0000 (0/10000) Rand. median: 0
		Subset at pt			Avnn				#nodes/#edges
			GO term	At	Os	Pt		At	Os	Pt
		1 of 24	M: GO:0016168: chlorophyll binding	19.73	12.01	15.82		25/245	15/86	21/152
		2 of 24	M: GO:0046906: tetrapyrrole binding	23.29	10.31	13.58		261/2400	122/498	183/909
		3 of 24	M: GO:0009055: electron carrier activity	22.82	10.77	12.91		311/2619	173/695	264/1157
		Conserved: 3 terms P = 0.0354 (354/10000) Rand. median: 1
		Subset at os			Avnn				#nodes/#edges
			GO term	At	Os	Pt		At	Os	Pt
		Conserved: 0 terms P = 1.0000 (10000/10000) Rand. median: 1
		Subset os pt			Avnn				#nodes/#edges
			GO term	At	Os	Pt		At	Os	Pt
		1 of 24	M: GO:0015075: ion transmembrane transporter activity	14.63	15.66	13.81		437/2197	353/2050	540/2676
		2 of 24	M: GO:0022804: active transmembrane transporter activity	12.31	14.05	13.69		337/1494	297/1573	414/2042
		Conserved: 2 terms P = 0.1904 (1904/10000) Rand. median: 1
	Cellular compartment	146 common terms
		Subset at os pt			Avnn				#nodes/#edges
			GO term	At	Os	Pt		At	Os	Pt
		1 of 14	C: GO:0009579: thylakoid	265.12	139.05	190.29		449/52690	344/20963	521/40904
		2 of 14	C: GO:0031976: plastid thylakoid	244.81	124.21	175.15		368/40495	269/14797	412/30095
		3 of 14	C: GO:0009534: chloroplast thylakoid	244.81	124.21	175.15		368/40495	269/14797	412/30095
		4 of 14	C: GO:0031984: organelle subcompartment	244.81	122.11	173.93		368/40495	274/14816	415/30101
		5 of 14	C: GO:0044436: thylakoid part	223.06	112.95	165.83		325/32607	223/11248	363/25488
		6 of 14	C: GO:0034357: photosynthetic membrane	215.04	104.17	157.22		291/28454	198/9252	331/22250
		7 of 14	C: GO:0055035: plastid thylakoid membrane	207.81	103.05	153.95		267/25459	184/8581	299/19783
		8 of 14	C: GO:0042651: thylakoid membrane	209.07	102.77	152.87		280/26681	194/8977	323/21134
		9 of 14	C: GO:0009535: chloroplast thylakoid membrane	207.01	103.05	153.03		266/25261	184/8581	298/19586
		10 of 14	C: GO:0009532: plastid stroma	194.25	106.83	126.57		601/48668	500/21628	749/36978
		11 of 14	C: GO:0009570: chloroplast stroma	186.49	104	122.39		579/45050	489/20548	733/34877
		12 of 14	C: GO:0009526: plastid envelope	152.1	82.17	107.74		504/31056	450/15211	726/31016
		Conserved: 12 terms P = 0.0000 (0/10000) Rand. median: 0
		Subset at pt			Avnn				#nodes/#edges
			GO term	At	Os	Pt		At	Os	Pt
		Conserved: 0 terms P = 1.0000 (10000/10000) Rand. median: 0
		Subset at os			Avnn				#nodes/#edges
			GO term	At	Os	Pt		At	Os	Pt
		Conserved: 0 terms P = 1.0000 (10000/10000) Rand. median: 0
		Subset os pt			Avnn				#nodes/#edges
			GO term	At	Os	Pt		At	Os	Pt
		Conserved: 0 terms P = 1.0000 (10000/10000) Rand. median: 0
TFs	High Avnn
	Biological process	583 common terms
		Subset at os pt			Avnn				#nodes/#edges
			GO term	At	Os	Pt		At	Os	Pt
		1 of 58	P: GO:0015979: photosynthesis	214.86	119.78	200.08		287/553	174/179	271/462
		2 of 58	P: GO:0019684: photosynthesis, light reaction	203.42	123.02	179.05		235/435	125/124	196/196
		3 of 58	P: GO:0006091: generation of precursor metabolites and energy	188.65	98.38	170.27		264/499	163/220	311/799
		4 of 58	P: GO:0009657: plastid organization	187.21	88.18	151.61		296/2839	158/389	302/2108
		5 of 58	P: GO:0051186: cofactor metabolic process	166.23	84.49	168.97		222/356	166/293	254/659
		6 of 58	P: GO:0006732: coenzyme metabolic process	135.49	64.72	144.27		166/268	87/129	168/296
		7 of 58	P: GO:0071822: protein complex subunit organization	127.67	75.03	124.02		137/257	77/76	126/125
		8 of 58	P: GO:0006733: oxidoreduction coenzyme metabolic process	127.01	61.54	135.21		154/251	81/122	155/278
		9 of 58	P: GO:0006461: protein complex assembly	127.67	73.03	123.02		137/257	75/74	125/124
		10 of 58	P: GO:0070271: protein complex biogenesis	127.67	73.03	123.02		137/257	75/74	125/124
		11 of 58	P: GO:0043623: cellular protein complex assembly	127.67	71.03	121.02		137/257	73/72	123/122
		12 of 58	P: GO:0034660: ncRNA metabolic process	113.46	72.29	116.03		197/328	137/143	159/156
		13 of 58	P: GO:0043933: macromolecular complex subunit organization	127.67	71.44	96.9		137/257	81/79	167/162
		14 of 58	P: GO:0009668: plastid membrane organization	125.26	64.19	105.4		173/1280	91/96	170/636
		15 of 58	P: GO:0010027: thylakoid membrane organization	125.26	64.19	105.4		173/1280	91/96	170/636
		16 of 58	P: GO:0065003: macromolecular complex assembly	127.67	69.46	96.94		137/257	79/77	164/159
		17 of 58	P: GO:0034622: cellular macromolecular complex assembly	127.67	67.47	95.9		137/257	77/75	160/155
		18 of 58	P: GO:0010207: photosystem II assembly	118.67	66.03	104.02		127/239	68/67	106/105
		19 of 58	P: GO:0042254: ribosome biogenesis	119.59	69.34	98.17		245/368	134/132	155/154
		20 of 58	P: GO:0022613: ribonucleoprotein complex biogenesis	119.59	69.34	98.17		245/368	134/132	155/154
		21 of 58	P: GO:0009117: nucleotide metabolic process	125.77	63.75	92.58		295/393	165/206	265/413
		22 of 58	P: GO:0006753: nucleoside phosphate metabolic process	125.77	63.75	92.39		295/393	165/206	266/415
		23 of 58	P: GO:0006364: rRNA processing	98.31	66.21	105.72		169/284	104/102	130/127
		24 of 58	P: GO:0016072: rRNA metabolic process	98.31	66.21	105.72		169/284	104/102	130/127
		25 of 58	P: GO:0034470: ncRNA processing	98.22	61.27	101.63		174/289	116/119	136/133
		Conserved: 25 terms P = 0.0000 (0/10000) Rand. median: 0
		Subset at pt			Avnn				#nodes/#edges
			GO term	At	Os	Pt		At	Os	Pt
		1 of 58	P: GO:0006081: cellular aldehyde metabolic process	135.63	46.11	137.65		174/274	71/92	163/279
		2 of 58	P: GO:0008299: isoprenoid biosynthetic process	122.71	54.7	132.02		244/584	118/147	246/771
		3 of 58	P: GO:0009240: isopentenyl diphosphate biosynthetic process	130.54	45.83	128.11		166/264	69/90	152/260
		4 of 58	P: GO:0046490: isopentenyl diphosphate metabolic process	130.54	45.83	128.11		166/264	69/90	152/260
		5 of 58	P: GO:0006644: phospholipid metabolic process	131.37	44.69	128.21		180/277	82/102	169/283
		6 of 58	P: GO:0019288: isopentenyl diphosphate biosynthetic process, mevalonate-independent pathway	130.54	45.05	128.11		166/264	68/89	152/260
		7 of 58	P: GO:0019682: glyceraldehyde-3-phosphate metabolic process	130.54	45.05	128.11		166/264	68/89	152/260
		8 of 58	P: GO:0006090: pyruvate metabolic process	130.54	45.05	128.11		166/264	68/89	152/260
		9 of 58	P: GO:0008654: phospholipid biosynthetic process	129.88	43.68	125.76		177/274	79/99	165/278
		10 of 58	P: GO:0042440: pigment metabolic process	99.51	50.46	102.37		169/351	121/200	188/463
		Conserved: 10 terms P = 0.0000 (0/10000) Rand. median: 2
		Subset at os			Avnn				#nodes/#edges
			GO term	At	Os	Pt		At	Os	Pt
		1 of 58	P: GO:0001510: RNA methylation	136.52	80.02	23.09		145/160	82/81	40/39
		2 of 58	P: GO:0032259: methylation	128.16	70.71	28.84		303/448	216/337	263/320
		3 of 58	P: GO:0043414: macromolecule methylation	127.46	70.96	28.54		302/447	215/336	258/313
		4 of 58	P: GO:0009451: RNA modification	115.56	78.26	25.69		249/439	86/84	106/106
		5 of 58	P: GO:0009165: nucleotide biosynthetic process	114.32	61.9	14.04		125/124	70/69	79/95
		6 of 58	P: GO:1901293: nucleoside phosphate biosynthetic process	114.32	61.9	14.04		125/124	70/69	79/95
		Conserved: 6 terms P = 0.0035 (35/10000) Rand. median: 2
		Subset os pt			Avnn				#nodes/#edges
			GO term	At	Os	Pt		At	Os	Pt
		1 of 58	P: GO:0000910: cytokinesis	93.7	65.58	71.5		130/292	89/147	133/308
		2 of 58	P: GO:0007017: microtubule-based process	81.79	73.77	69.85		142/293	101/159	138/302
		3 of 58	P: GO:0009658: chloroplast organization	76.38	55.86	80.18		103/237	65/112	117/315
		Conserved: 3 terms P = 0.2370 (2370/10000) Rand. median: 2
	Molecular function	11 common terms
		Subset at os pt			Avnn				#nodes/#edges
			GO term	At	Os	Pt		At	Os	Pt
		Conserved: 0 terms P = 1.0000 (10000/10000) Rand. median: 0
		Subset at pt			Avnn				#nodes/#edges
			GO term	At	Os	Pt		At	Os	Pt
		Conserved: 0 terms P = 1.0000 (10000/10000) Rand. median: 0
		Subset at os			Avnn				#nodes/#edges
			GO term	At	Os	Pt		At	Os	Pt
		Conserved: 0 terms P = 1.0000 (10000/10000) Rand. median: 0
		Subset os pt			Avnn				#nodes/#edges
			GO term	At	Os	Pt		At	Os	Pt
		Conserved: 0 terms P = 1.0000 (10000/10000) Rand. median: 0
	Cellular compartment	9 common terms
		Subset at os pt			Avnn				#nodes/#edges
			GO term	At	Os	Pt		At	Os	Pt
		Conserved: 0 terms P = 1.0000 (10000/10000) Rand. median: 0
		Subset at pt			Avnn				#nodes/#edges
			GO term	At	Os	Pt		At	Os	Pt
		Conserved: 0 terms P = 1.0000 (10000/10000) Rand. median: 0
		Subset at os			Avnn				#nodes/#edges
			GO term	At	Os	Pt		At	Os	Pt
		Conserved: 0 terms P = 1.0000 (10000/10000) Rand. median: 0
		Subset os pt			Avnn				#nodes/#edges
			GO term	At	Os	Pt		At	Os	Pt
		Conserved: 0 terms P = 1.0000 (10000/10000) Rand. median: 0
Genes	Low Avnn
	Biological process	1139 common terms
		Subset at os pt			Avnn				#nodes/#edges
			GO term	At	Os	Pt		At	Os	Pt
		1 of 113	P: GO:0071241: cellular response to inorganic substance	2.78	2.55	2.2		17/20	13/14	25/22
		2 of 113	P: GO:0010351: lithium ion transport	2.17	2.05	2.29		13/12	15/11	29/24
		3 of 113	P: GO:0006665: sphingolipid metabolic process	2.12	2.03	2.3		17/14	24/21	39/38
		4 of 113	P: GO:0019722: calcium-mediated signaling	2.41	1.82	1.68		21/20	17/11	31/22
		5 of 113	P: GO:0009556: microsporogenesis	2.09	1.51	1.96		19/15	15/10	15/12
		6 of 113	P: GO:0048236: plant-type spore development	2.09	1.51	1.96		19/15	15/10	15/12
		Conserved: 6 terms P = 0.0006 (6/10000) Rand. median: 1
		Subset at pt			Avnn				#nodes/#edges
			GO term	At	Os	Pt		At	Os	Pt
		1 of 113	P: GO:0043603: cellular amide metabolic process	2.58	3.49	2.27		18/19	22/33	13/13
		2 of 113	P: GO:0043401: steroid hormone mediated signaling pathway	2.04	3.81	2.29		17/13	22/33	46/41
		3 of 113	P: GO:0071383: cellular response to steroid hormone stimulus	2.04	3.81	2.29		17/13	22/33	46/41
		4 of 113	P: GO:0048545: response to steroid hormone stimulus	2.04	3.81	2.29		17/13	22/33	46/41
		5 of 113	P: GO:0009742: brassinosteroid mediated signaling pathway	2.04	3.81	2.29		17/13	22/33	46/41
		6 of 113	P: GO:0071367: cellular response to brassinosteroid stimulus	2.04	3.81	2.29		17/13	22/33	46/41
		7 of 113	P: GO:0006200: ATP catabolic process	2.56	2.82	1.57		20/22	22/26	21/14
		8 of 113	P: GO:0008643: carbohydrate transport	2.41	2.73	1.38		12/13	13/16	21/13
		9 of 113	P: GO:0006301: postreplication repair	1.67	2.7	1.5		25/18	16/17	14/10
		Conserved: 9 terms P = 0.5544 (5544/10000) Rand. median: 9
		Subset at os			Avnn				#nodes/#edges
			GO term	At	Os	Pt		At	Os	Pt
		1 of 113	P: GO:0000303: response to superoxide	2.24	2.16	5.16		28/28	34/30	71/141
		2 of 113	P: GO:0051241: negative regulation of multicellular organismal process	2.86	2.1	4.47		29/35	46/39	73/129
		3 of 113	P: GO:0048581: negative regulation of post-embryonic development	2.86	2.02	4.41		29/35	44/36	69/120
		4 of 113	P: GO:0016104: triterpenoid biosynthetic process	3.12	1.77	3.85		26/30	13/10	25/41
		5 of 113	P: GO:0006470: protein dephosphorylation	2.78	2.19	3.65		35/42	35/32	71/98
		6 of 113	P: GO:0043288: apocarotenoid metabolic process	2.53	2.45	3.46		15/15	13/13	35/45
		7 of 113	P: GO:0009687: abscisic acid metabolic process	2.53	2.45	3.46		15/15	13/13	35/45
		8 of 113	P: GO:1900140: regulation of seedling development	2.08	1.65	4.66		33/29	26/17	72/131
		9 of 113	P: GO:0009894: regulation of catabolic process	2.82	1.99	3.57		19/15	26/23	49/66
		10 of 113	P: GO:0009312: oligosaccharide biosynthetic process	2.43	1.39	4.46		21/20	18/11	30/51
		11 of 113	P: GO:1901419: regulation of response to alcohol	2.55	2.37	3.36		20/21	27/28	66/85
		12 of 113	P: GO:0010029: regulation of seed germination	1.95	1.71	4.43		31/25	24/16	67/115
		13 of 113	P: GO:0009787: regulation of abscisic acid mediated signaling pathway	2.47	2.37	3.06		19/19	27/28	63/73
		14 of 113	P: GO:0042752: regulation of circadian rhythm	2.99	1.9	2.89		23/27	17/14	39/47
		15 of 113	P: GO:0032940: secretion by cell	2.93	2.23	2.54		28/33	22/19	41/42
		16 of 113	P: GO:0006813: potassium ion transport	2.35	2.17	3.15		23/23	20/19	44/50
		17 of 113	P: GO:0046903: secretion	2.93	2.26	2.47		28/33	23/20	43/43
		18 of 113	P: GO:2000242: negative regulation of reproductive process	2.53	1.79	3.26		17/20	22/16	29/37
		19 of 113	P: GO:0051240: positive regulation of multicellular organismal process	1.77	2.45	3.21		15/10	21/21	38/46
		20 of 113	P: GO:0009910: negative regulation of flower development	2.5	1.68	3.21		14/16	21/15	28/35
		21 of 113	P: GO:0046351: disaccharide biosynthetic process	2.09	1.39	3.51		17/15	18/11	24/34
		22 of 113	P: GO:0010101: post-embryonic root morphogenesis	2.28	1.95	2.71		25/21	28/20	42/46
		23 of 113	P: GO:0010102: lateral root morphogenesis	2.28	1.95	2.71		25/21	28/20	42/46
		24 of 113	P: GO:0055065: metal ion homeostasis	1.76	2.3	2.84		29/21	24/19	60/66
		25 of 113	P: GO:0044764: multi-organism cellular process	2.01	1.68	2.8		17/15	23/17	45/50
		26 of 113	P: GO:0010311: lateral root formation	1.65	1.71	2.85		17/11	26/18	34/38
		Conserved: 26 terms P = 0.0000 (0/10000) Rand. median: 9
		Subset os pt			Avnn				#nodes/#edges
			GO term	At	Os	Pt		At	Os	Pt
		1 of 113	P: GO:0015851: nucleobase transport	35.31	2.52	2.34		90/1020	30/33	42/40
		2 of 113	P: GO:0006863: purine nucleobase transport	35.31	2.52	2.34		90/1020	30/33	42/40
		3 of 113	P: GO:0052482: defense response by cell wall thickening	7.59	1.86	1.83		11/38	20/16	32/24
		4 of 113	P: GO:0052544: defense response by callose deposition in cell wall	7.59	1.86	1.83		11/38	20/16	32/24
		5 of 113	P: GO:0009682: induced systemic resistance	5.47	2.18	2.44		16/39	14/13	29/30
		6 of 113	P: GO:0010020: chloroplast fission	5.55	2.33	1.69		11/25	10/10	16/12
		7 of 113	P: GO:0052543: callose deposition in cell wall	4.98	2.15	1.94		31/61	24/21	41/32
		8 of 113	P: GO:0022411: cellular component disassembly	3.91	2.51	2.35		13/18	28/28	29/29
		9 of 113	P: GO:0016197: endosomal transport	4.13	2.3	1.58		19/24	23/21	23/15
		10 of 113	P: GO:0042401: cellular biogenic amine biosynthetic process	4.48	1.69	1.73		18/31	14/10	17/11
		11 of 113	P: GO:0019932: second-messenger-mediated signaling	3.63	1.89	2.18		38/55	27/20	46/40
		Conserved: 11 terms P = 0.2881 (2881/10000) Rand. median: 9
	Molecular function	248 common terms
		Subset at os pt			Avnn				#nodes/#edges
			GO term	At	Os	Pt		At	Os	Pt
		1 of 24	M: GO:0008081: phosphoric diester hydrolase activity	1.51	1.76	1.71		25/17	21/16	25/18
		2 of 24	M: GO:0016877: ligase activity, forming carbon-sulfur bonds	1.54	1.78	1.51		16/11	15/11	19/13
		Conserved: 2 terms P = 0.0191 (191/10000) Rand. median: 0
		Subset at pt			Avnn				#nodes/#edges
			GO term	At	Os	Pt		At	Os	Pt
		Conserved: 0 terms P = 1.0000 (10000/10000) Rand. median: 2
		Subset at os			Avnn				#nodes/#edges
			GO term	At	Os	Pt		At	Os	Pt
		1 of 24	M: GO:1901677: phosphate transmembrane transporter activity	1.88	1.98	2.96		16/13	15/12	34/44
		2 of 24	M: GO:0015932: nucleobase-containing compound transmembrane transporter activity	1.79	1.51	1.83		16/12	15/10	27/19
		Conserved: 2 terms P = 0.5461 (5461/10000) Rand. median: 2
		Subset os pt			Avnn				#nodes/#edges
			GO term	At	Os	Pt		At	Os	Pt
		Conserved: 0 terms P = 1.0000 (10000/10000) Rand. median: 2
	Cellular compartment	146 common terms
		Subset at os pt			Avnn				#nodes/#edges
			GO term	At	Os	Pt		At	Os	Pt
		Conserved: 0 terms P = 1.0000 (10000/10000) Rand. median: 0
		Subset at pt			Avnn				#nodes/#edges
			GO term	At	Os	Pt		At	Os	Pt
		Conserved: 0 terms P = 1.0000 (10000/10000) Rand. median: 1
		Subset at os			Avnn				#nodes/#edges
			GO term	At	Os	Pt		At	Os	Pt
		1 of 14	C: GO:0008287: protein serine/threonine phosphatase complex	2.16	1.98	3.61		20/17	17/14	36/42
		2 of 14	C: GO:0016592: mediator complex	2.62	2.1	2.46		14/13	13/12	23/24
		Conserved: 2 terms P = 0.3504 (3504/10000) Rand. median: 1
		Subset os pt			Avnn				#nodes/#edges
			GO term	At	Os	Pt		At	Os	Pt
		1 of 14	C: GO:0009707: chloroplast outer membrane	4.39	2.15	2.12		19/29	11/11	16/13
		2 of 14	C: GO:0030880: RNA polymerase complex	2.87	1.91	2.17		16/18	15/12	16/15
		3 of 14	C: GO:0055029: nuclear DNA-directed RNA polymerase complex	2.87	1.91	2.17		16/18	15/12	16/15
		4 of 14	C: GO:0000428: DNA-directed RNA polymerase complex	2.87	1.91	2.17		16/18	15/12	16/15
		Conserved: 4 terms P = 0.0190 (190/10000) Rand. median: 1
TFs	Low Avnn
	Biological process	583 common terms
		Subset at os pt			Avnn				#nodes/#edges
			GO term	At	Os	Pt		At	Os	Pt
		1 of 58	P: GO:1900140: regulation of seedling development	3.36	2.39	4.07		18/21	14/12	37/38
		2 of 58	P: GO:0010029: regulation of seed germination	3.27	2.39	3.9		17/19	14/12	34/34
		Conserved: 2 terms P = 0.1094 (1094/10000) Rand. median: 0
		Subset at pt			Avnn				#nodes/#edges
			GO term	At	Os	Pt		At	Os	Pt
		Conserved: 0 terms P = 1.0000 (10000/10000) Rand. median: 5
		Subset at os			Avnn				#nodes/#edges
			GO term	At	Os	Pt		At	Os	Pt
		1 of 58	P: GO:0051093: negative regulation of developmental process	5.84	4.55	9.42		55/109	40/65	81/224
		2 of 58	P: GO:0072329: monocarboxylic acid catabolic process	2.13	4.87	11.34		20/15	15/12	97/109
		3 of 58	P: GO:0009062: fatty acid catabolic process	2.13	4.87	11.1		20/15	15/12	96/108
		4 of 58	P: GO:0000303: response to superoxide	2.15	4.39	11.01		20/16	12/17	39/119
		5 of 58	P: GO:0009410: response to xenobiotic stimulus	4.95	3.42	7.3		39/70	19/25	52/131
		6 of 58	P: GO:0043543: protein acylation	4.03	4	6.62		13/17	21/20	31/53
		7 of 58	P: GO:0010150: leaf senescence	3	4.6	4.51		18/21	16/23	38/50
		Conserved: 7 terms P = 0.1936 (1936/10000) Rand. median: 5
		Subset os pt			Avnn				#nodes/#edges
			GO term	At	Os	Pt		At	Os	Pt
		1 of 58	P: GO:0009812: flavonoid metabolic process	7.83	3.75	3.43		36/32	17/14	31/28
		2 of 58	P: GO:0071370: cellular response to gibberellin stimulus	7.82	3.51	3.18		38/94	13/11	24/26
		3 of 58	P: GO:0009741: response to brassinosteroid stimulus	6.82	3.45	4.24		41/49	13/14	47/52
		4 of 58	P: GO:0009740: gibberellic acid mediated signaling pathway	7.82	3.51	3.08		38/94	13/11	23/25
		5 of 58	P: GO:0010476: gibberellin mediated signaling pathway	7.82	3.51	3.08		38/94	13/11	23/25
		6 of 58	P: GO:0009813: flavonoid biosynthetic process	7.68	3.04	3.43		35/31	15/12	31/28
		Conserved: 6 terms P = 0.3520 (3520/10000) Rand. median: 5
	Molecular function	11 common terms
		Subset at os pt			Avnn				#nodes/#edges
			GO term	At	Os	Pt		At	Os	Pt
		Conserved: 0 terms P = 1.0000 (10000/10000) Rand. median: 0
		Subset at pt			Avnn				#nodes/#edges
			GO term	At	Os	Pt		At	Os	Pt
		Conserved: 0 terms P = 1.0000 (10000/10000) Rand. median: 0
		Subset at os			Avnn				#nodes/#edges
			GO term	At	Os	Pt		At	Os	Pt
		Conserved: 0 terms P = 1.0000 (10000/10000) Rand. median: 0
		Subset os pt			Avnn				#nodes/#edges
			GO term	At	Os	Pt		At	Os	Pt
		Conserved: 0 terms P = 1.0000 (10000/10000) Rand. median: 0
	Cellular compartment	9 common terms
		Subset at os pt			Avnn				#nodes/#edges
			GO term	At	Os	Pt		At	Os	Pt
		Conserved: 0 terms P = 1.0000 (10000/10000) Rand. median: 0
		Subset at pt			Avnn				#nodes/#edges
			GO term	At	Os	Pt		At	Os	Pt
		Conserved: 0 terms P = 1.0000 (10000/10000) Rand. median: 0
		Subset at os			Avnn				#nodes/#edges
			GO term	At	Os	Pt		At	Os	Pt
		Conserved: 0 terms P = 1.0000 (10000/10000) Rand. median: 0
		Subset os pt			Avnn				#nodes/#edges
			GO term	At	Os	Pt		At	Os	Pt
		Conserved: 0 terms P = 1.0000 (10000/10000) Rand. median: 0

## Sheet: Avpath
Genes	High Avpath
	Biological process	1139 common terms
		Subset at os pt			Avpath				#nodes/#edges
			GO term	At	Os	Pt		At	Os	Pt
		1 of 113	P: GO:0006643: membrane lipid metabolic process	5.35	6.18	4.89		113/255	127/201	182/366
		2 of 113	P: GO:0009119: ribonucleoside metabolic process	4.76	6.85	4.7		123/310	101/268	167/433
		3 of 113	P: GO:1901136: carbohydrate derivative catabolic process	4.76	5.04	6.46		65/129	65/147	107/167
		4 of 113	P: GO:0009150: purine ribonucleotide metabolic process	4.85	6.24	5.05		114/271	106/266	163/355
		5 of 113	P: GO:0042278: purine nucleoside metabolic process	4.48	6.83	4.79		119/290	98/259	157/408
		6 of 113	P: GO:0046128: purine ribonucleoside metabolic process	4.48	6.78	4.8		119/290	96/256	156/406
		7 of 113	P: GO:0009116: nucleoside metabolic process	4.72	5.63	4.68		134/340	114/304	180/469
		8 of 113	P: GO:0090351: seedling development	5.54	4.63	4.65		101/315	160/576	222/592
		9 of 113	P: GO:0034220: ion transmembrane transport	5.02	4.8	5		119/290	94/261	129/293
		10 of 113	P: GO:1901658: glycosyl compound catabolic process	4.15	4.56	5.83		59/118	61/124	99/148
		Conserved: 10 terms P = 0.0000 (0/10000) Rand. median: 1
		Subset at pt			Avpath				#nodes/#edges
			GO term	At	Os	Pt		At	Os	Pt
		1 of 113	P: GO:0019374: galactolipid metabolic process	4.1	4.43	6.73		72/170	69/94	101/147
		2 of 113	P: GO:0009199: ribonucleoside triphosphate metabolic process	4.86	3.92	5.38		92/220	74/174	122/257
		3 of 113	P: GO:0009205: purine ribonucleoside triphosphate metabolic process	4.86	3.92	5.38		92/220	74/174	122/257
		4 of 113	P: GO:0009144: purine nucleoside triphosphate metabolic process	4.86	3.92	5.38		92/220	74/174	122/257
		5 of 113	P: GO:0006664: glycolipid metabolic process	4.19	4.16	5.6		82/192	85/118	126/197
		6 of 113	P: GO:0046467: membrane lipid biosynthetic process	4.1	4.44	5.27		96/210	101/149	146/267
		7 of 113	P: GO:0009624: response to nematode	4.56	4.41	4.83		47/57	111/293	156/358
		8 of 113	P: GO:0019375: galactolipid biosynthetic process	4.09	4.43	5.04		71/168	69/94	99/143
		9 of 113	P: GO:0010026: trichome differentiation	4.4	3.99	4.6		102/191	140/461	240/827
		10 of 113	P: GO:0009741: response to brassinosteroid stimulus	4.62	2.83	4.68		71/157	54/130	139/270
		Conserved: 10 terms P = 0.3259 (3259/10000) Rand. median: 8
		Subset at os			Avpath				#nodes/#edges
			GO term	At	Os	Pt		At	Os	Pt
		1 of 113	P: GO:0042743: hydrogen peroxide metabolic process	4.63	5.93	4.36		114/529	141/473	237/980
		2 of 113	P: GO:0072593: reactive oxygen species metabolic process	4.61	5.89	4.36		128/589	154/538	255/1044
		3 of 113	P: GO:0010876: lipid localization	5.05	5.38	4.13		180/830	186/625	236/714
		4 of 113	P: GO:0010646: regulation of cell communication	4.79	4.81	4.43		89/135	127/216	223/620
		5 of 113	P: GO:0009966: regulation of signal transduction	4.85	4.8	4.36		85/127	124/213	221/618
		6 of 113	P: GO:0023051: regulation of signaling	4.85	4.8	4.36		85/127	124/213	221/618
		7 of 113	P: GO:0015672: monovalent inorganic cation transport	5.13	4.54	4.28		139/344	162/455	243/728
		8 of 113	P: GO:0032446: protein modification by small protein conjugation	4.51	5.36	3.76		168/506	197/709	281/1246
		9 of 113	P: GO:0042545: cell wall modification	4.81	4.53	4.15		259/2120	304/2325	399/1910
		10 of 113	P: GO:0065009: regulation of molecular function	4.14	5.28	4.03		247/3475	256/1321	407/3044
		11 of 113	P: GO:0019439: aromatic compound catabolic process	4.54	4.86	4.01		296/2187	276/1029	528/2663
		12 of 113	P: GO:1901361: organic cyclic compound catabolic process	4.5	4.77	4		301/2209	284/1055	542/2767
		13 of 113	P: GO:0046700: heterocycle catabolic process	4.42	4.83	3.92		285/2147	269/972	503/2608
		14 of 113	P: GO:0044270: cellular nitrogen compound catabolic process	4.41	4.8	3.93		286/2153	269/974	503/2602
		15 of 113	P: GO:0042592: homeostatic process	4.68	4.53	3.9		331/4016	385/2149	541/4423
		16 of 113	P: GO:0010228: vegetative to reproductive phase transition of meristem	4.67	4.65	3.68		324/1528	420/1979	599/4051
		17 of 113	P: GO:0048229: gametophyte development	4.14	4.71	3.87		337/3596	430/2296	575/3167
		18 of 113	P: GO:0046395: carboxylic acid catabolic process	4.22	4.61	3.87		320/2209	313/1181	494/2423
		19 of 113	P: GO:0016054: organic acid catabolic process	4.22	4.61	3.87		320/2209	313/1181	494/2423
		20 of 113	P: GO:0044712: single-organism catabolic process	4.2	4.54	3.88		335/2290	334/1294	525/2607
		21 of 113	P: GO:0044282: small molecule catabolic process	4.2	4.54	3.88		335/2290	334/1294	525/2607
		Conserved: 21 terms P = 0.0000 (0/10000) Rand. median: 8
		Subset os pt			Avpath				#nodes/#edges
			GO term	At	Os	Pt		At	Os	Pt
		1 of 113	P: GO:0006163: purine nucleotide metabolic process	3.69	6.94	4.95		145/637	133/450	200/533
		2 of 113	P: GO:0007568: aging	3.33	7.5	4.62		101/322	74/95	163/340
		3 of 113	P: GO:0046488: phosphatidylinositol metabolic process	3.77	5.33	4.87		96/198	82/122	113/165
		4 of 113	P: GO:0048584: positive regulation of response to stimulus	2.9	6.31	4.67		51/115	86/107	149/275
		5 of 113	P: GO:0009860: pollen tube growth	2.46	5.26	6.01		120/934	202/980	209/430
		6 of 113	P: GO:0048528: post-embryonic root development	3.32	5.38	4.92		84/256	109/233	168/353
		7 of 113	P: GO:0009827: plant-type cell wall modification	2.72	5.32	5.45		129/1087	180/1159	177/362
		8 of 113	P: GO:0009309: amine biosynthetic process	3.17	4.77	4.79		95/258	101/175	158/389
		9 of 113	P: GO:0009856: pollination	3.11	4.89	4.68		174/1047	303/1465	354/1130
		10 of 113	P: GO:0044706: multi-multicellular organism process	3.11	4.89	4.68		174/1047	303/1465	354/1130
		11 of 113	P: GO:0044703: multi-organism reproductive process	3.14	4.89	4.64		189/1060	318/1540	373/1223
		12 of 113	P: GO:0035295: tube development	2.47	5.02	5.07		135/968	242/1142	256/625
		13 of 113	P: GO:0048868: pollen tube development	2.47	5.02	5.07		135/968	242/1142	256/625
		14 of 113	P: GO:0009845: seed germination	2.53	4.58	4.67		97/308	154/566	219/579
		Conserved: 14 terms P = 0.0327 (327/10000) Rand. median: 8
	Molecular function	248 common terms
		Subset at os pt			Avpath				#nodes/#edges
			GO term	At	Os	Pt		At	Os	Pt
		Conserved: 0 terms P = 1.0000 (10000/10000) Rand. median: 0
		Subset at pt			Avpath				#nodes/#edges
			GO term	At	Os	Pt		At	Os	Pt
		1 of 24	M: GO:0008168: methyltransferase activity	4.84	3.89	5.09		166/632	110/435	176/387
		Conserved: 1 terms P = 0.8980 (8980/10000) Rand. median: 2
		Subset at os			Avpath				#nodes/#edges
			GO term	At	Os	Pt		At	Os	Pt
		1 of 24	M: GO:0016747: transferase activity, transferring acyl groups other than amino-acyl groups	5.15	6.85	4.55		129/385	88/163	156/360
		2 of 24	M: GO:0046983: protein dimerization activity	5.86	5.79	4.6		163/299	134/245	237/611
		3 of 24	M: GO:0016791: phosphatase activity	6.12	5.07	4.71		164/350	140/267	236/684
		4 of 24	M: GO:0008233: peptidase activity	5.73	5.43	4.27		307/1146	244/1016	368/1485
		5 of 24	M: GO:0070011: peptidase activity, acting on L-amino acid peptides	5.62	5.48	4.25		295/1096	232/965	351/1418
		6 of 24	M: GO:0046527: glucosyltransferase activity	5.23	5.33	4.5		100/213	74/170	105/279
		7 of 24	M: GO:0008194: UDP-glycosyltransferase activity	6.04	4.9	4.12		144/347	102/299	172/584
		8 of 24	M: GO:0042578: phosphoric ester hydrolase activity	5.05	5.26	4.46		211/545	188/399	292/941
		9 of 24	M: GO:0016746: transferase activity, transferring acyl groups	4.95	5.28	4.31		172/508	107/216	183/472
		10 of 24	M: GO:0004871: signal transducer activity	4.78	4.98	4.6		143/323	152/349	266/745
		Conserved: 10 terms P = 0.0000 (0/10000) Rand. median: 2
		Subset os pt			Avpath				#nodes/#edges
			GO term	At	Os	Pt		At	Os	Pt
		1 of 24	M: GO:0004721: phosphoprotein phosphatase activity	3.75	5.31	5.41		91/146	70/79	143/303
		2 of 24	M: GO:0031072: heat shock protein binding	2.6	5.26	5.31		54/107	56/109	80/145
		Conserved: 2 terms P = 0.6421 (6421/10000) Rand. median: 2
	Cellular compartment	146 common terms
		Subset at os pt			Avpath				#nodes/#edges
			GO term	At	Os	Pt		At	Os	Pt
		1 of 14	C: GO:0000151: ubiquitin ligase complex	5.43	4.87	4.32		116/202	110/208	189/485
		2 of 14	C: GO:0000325: plant-type vacuole	3.87	4.95	5.78		55/99	78/112	126/175
		3 of 14	C: GO:0031461: cullin-RING ubiquitin ligase complex	4.81	4.35	4.52		86/164	74/141	128/296
		4 of 14	C: GO:0080008: Cul4-RING ubiquitin ligase complex	4.59	4.21	4.75		67/144	60/115	89/184
		5 of 14	C: GO:0005777: peroxisome	3.79	4.18	4.92		101/298	138/424	201/542
		6 of 14	C: GO:0042579: microbody	3.79	4.18	4.92		101/298	138/424	201/542
		Conserved: 6 terms P = 0.0000 (0/10000) Rand. median: 0
		Subset at pt			Avpath				#nodes/#edges
			GO term	At	Os	Pt		At	Os	Pt
		1 of 14	C: GO:0044451: nucleoplasm part	4.24	3.7	5.04		76/132	89/192	122/279
		2 of 14	C: GO:0005654: nucleoplasm	3.97	3.66	4.54		88/158	97/211	135/344
		Conserved: 2 terms P = 0.0516 (516/10000) Rand. median: 0
		Subset at os			Avpath				#nodes/#edges
			GO term	At	Os	Pt		At	Os	Pt
		1 of 14	C: GO:0019866: organelle inner membrane	4.32	4.05	3.81		204/1188	164/1363	253/1450
		2 of 14	C: GO:0005783: endoplasmic reticulum	3.77	4.02	3.81		421/2147	439/2551	635/3757
		Conserved: 2 terms P = 0.0504 (504/10000) Rand. median: 0
		Subset os pt			Avpath				#nodes/#edges
			GO term	At	Os	Pt		At	Os	Pt
		1 of 14	C: GO:0044432: endoplasmic reticulum part	3.42	4.2	6.87		49/78	58/74	103/133
		Conserved: 1 terms P = 0.3326 (3326/10000) Rand. median: 0
TFs	High Avpath
	Biological process	583 common terms
		Subset at os pt			Avpath				#nodes/#edges
			GO term	At	Os	Pt		At	Os	Pt
		1 of 58	P: GO:0048827: phyllome development	3.59	4.25	5.23		213/1714	155/441	349/1611
		2 of 58	P: GO:0048366: leaf development	3.47	3.22	3.79		196/1530	135/357	310/1259
		Conserved: 2 terms P = 0.1087 (1087/10000) Rand. median: 0
		Subset at pt			Avpath				#nodes/#edges
			GO term	At	Os	Pt		At	Os	Pt
		1 of 58	P: GO:0048438: floral whorl development	3.52	3.01	5.97		228/1084	207/1086	309/935
		2 of 58	P: GO:0048580: regulation of post-embryonic development	4.39	2.82	4.11		223/604	192/709	347/948
		3 of 58	P: GO:0051173: positive regulation of nitrogen compound metabolic process	3.97	1.98	4.79		299/1876	185/375	400/1980
		4 of 58	P: GO:0010557: positive regulation of macromolecule biosynthetic process	3.97	1.97	4.79		301/1880	182/369	402/1980
		5 of 58	P: GO:0010628: positive regulation of gene expression	3.97	1.98	4.79		296/1866	180/367	392/1951
		6 of 58	P: GO:0045893: positive regulation of transcription, DNA-dependent	3.97	1.98	4.78		294/1861	180/367	388/1938
		7 of 58	P: GO:0051254: positive regulation of RNA metabolic process	3.97	1.98	4.78		294/1861	180/367	389/1949
		8 of 58	P: GO:0045935: positive regulation of nucleobase-containing compound metabolic process	3.97	1.98	4.77		297/1870	181/369	392/1961
		9 of 58	P: GO:0010604: positive regulation of macromolecule metabolic process	3.97	1.98	4.77		308/1908	185/377	419/2060
		10 of 58	P: GO:0031328: positive regulation of cellular biosynthetic process	4.02	2.07	4.43		405/2328	275/633	564/2712
		11 of 58	P: GO:0009891: positive regulation of biosynthetic process	4.02	2.07	4.43		405/2328	275/633	564/2712
		12 of 58	P: GO:0009893: positive regulation of metabolic process	4	2.14	4.34		417/2430	282/708	596/3006
		13 of 58	P: GO:0031325: positive regulation of cellular metabolic process	3.99	2.14	4.35		414/2420	282/708	591/2975
		14 of 58	P: GO:0009887: organ morphogenesis	3.89	2.67	3.88		303/2188	228/1264	433/2342
		15 of 58	P: GO:0009886: post-embryonic morphogenesis	3.24	2.73	4.37		275/1291	181/1025	375/1274
		16 of 58	P: GO:2000241: regulation of reproductive process	3.82	2.66	3.67		184/469	170/625	303/688
		17 of 58	P: GO:0009410: response to xenobiotic stimulus	3.8	1.66	3.34		39/70	19/25	52/131
		18 of 58	P: GO:0034976: response to endoplasmic reticulum stress	3.34	1.76	3.57		223/817	124/197	313/764
		19 of 58	P: GO:0006986: response to unfolded protein	3.15	1.84	3.51		145/618	72/116	189/489
		20 of 58	P: GO:0035967: cellular response to topologically incorrect protein	3.15	1.84	3.51		145/618	72/116	189/489
		21 of 58	P: GO:0034620: cellular response to unfolded protein	3.15	1.84	3.51		145/618	72/116	189/489
		22 of 58	P: GO:0030968: endoplasmic reticulum unfolded protein response	3.17	1.84	3.49		143/608	72/116	188/484
		23 of 58	P: GO:0035966: response to topologically incorrect protein	3.16	1.85	3.49		163/659	100/150	287/700
		24 of 58	P: GO:0006984: ER-nucleus signaling pathway	3.17	1.83	3.47		147/625	75/121	198/517
		Conserved: 24 terms P = 0.0000 (0/10000) Rand. median: 5
		Subset at os			Avpath				#nodes/#edges
			GO term	At	Os	Pt		At	Os	Pt
		Conserved: 0 terms P = 1.0000 (10000/10000) Rand. median: 5
		Subset os pt			Avpath				#nodes/#edges
			GO term	At	Os	Pt		At	Os	Pt
		1 of 58	P: GO:0009723: response to ethylene stimulus	2.55	3.13	3.8		243/1653	150/373	392/1784
		2 of 58	P: GO:0009863: salicylic acid mediated signaling pathway	2.55	3.16	3.58		303/2053	203/631	366/1703
		3 of 58	P: GO:0071446: cellular response to salicylic acid stimulus	2.55	3.16	3.58		304/2054	203/631	367/1704
		4 of 58	P: GO:0009790: embryo development	1.76	3.25	3.73		170/584	179/345	390/994
		5 of 58	P: GO:0009793: embryo development ending in seed dormancy	1.77	3.25	3.7		157/546	164/320	350/878
		Conserved: 5 terms P = 0.5328 (5328/10000) Rand. median: 5
	Molecular function	11 common terms
		Subset at os pt			Avpath				#nodes/#edges
			GO term	At	Os	Pt		At	Os	Pt
		Conserved: 0 terms P = 1.0000 (10000/10000) Rand. median: 0
		Subset at pt			Avpath				#nodes/#edges
			GO term	At	Os	Pt		At	Os	Pt
		Conserved: 0 terms P = 1.0000 (10000/10000) Rand. median: 0
		Subset at os			Avpath				#nodes/#edges
			GO term	At	Os	Pt		At	Os	Pt
		Conserved: 0 terms P = 1.0000 (10000/10000) Rand. median: 0
		Subset os pt			Avpath				#nodes/#edges
			GO term	At	Os	Pt		At	Os	Pt
		Conserved: 0 terms P = 1.0000 (10000/10000) Rand. median: 0
	Cellular compartment	9 common terms
		Subset at os pt			Avpath				#nodes/#edges
			GO term	At	Os	Pt		At	Os	Pt
		Conserved: 0 terms P = 1.0000 (10000/10000) Rand. median: 0
		Subset at pt			Avpath				#nodes/#edges
			GO term	At	Os	Pt		At	Os	Pt
		Conserved: 0 terms P = 1.0000 (10000/10000) Rand. median: 0
		Subset at os			Avpath				#nodes/#edges
			GO term	At	Os	Pt		At	Os	Pt
		Conserved: 0 terms P = 1.0000 (10000/10000) Rand. median: 0
		Subset os pt			Avpath				#nodes/#edges
			GO term	At	Os	Pt		At	Os	Pt
		Conserved: 0 terms P = 1.0000 (10000/10000) Rand. median: 0
Genes	Low Avpath
	Biological process	1139 common terms
		Subset at os pt			Avpath				#nodes/#edges
			GO term	At	Os	Pt		At	Os	Pt
		1 of 113	P: GO:0006270: DNA replication initiation	1.31	1.5	1.69		60/1234	43/639	65/948
		2 of 113	P: GO:0010207: photosystem II assembly	1.32	1.51	1.61		165/9732	107/3292	175/8132
		3 of 113	P: GO:0043255: regulation of carbohydrate biosynthetic process	1.41	1.45	1.52		13/11	18/55	26/50
		4 of 113	P: GO:0006662: glycerol ether metabolic process	1.32	1.42	1.4		24/84	15/15	13/12
		5 of 113	P: GO:0018904: ether metabolic process	1.32	1.42	1.4		24/84	15/15	13/12
		6 of 113	P: GO:2000602: regulation of interphase of mitotic cell cycle	1.24	1.26	1.61		59/1298	40/620	73/1129
		7 of 113	P: GO:0010109: regulation of photosynthesis	1.23	1.29	1.56		20/146	15/76	26/134
		8 of 113	P: GO:0042274: ribosomal small subunit biogenesis	1.08	1.45	1.43		13/72	12/39	17/63
		9 of 113	P: GO:0010389: regulation of G2/M transition of mitotic cell cycle	1.22	1.12	1.61		58/1284	38/618	71/1074
		10 of 113	P: GO:0043467: regulation of generation of precursor metabolites and energy	1.17	1.22	1.3		13/65	10/35	16/65
		11 of 113	P: GO:0042548: regulation of photosynthesis, light reaction	1.17	1.22	1.3		13/65	10/35	16/65
		12 of 113	P: GO:0018208: peptidyl-proline modification	1.05	1.12	1.51		25/74	13/21	21/55
		13 of 113	P: GO:0009765: photosynthesis, light harvesting	1.19	1.08	1.28		35/483	25/277	39/486
		14 of 113	P: GO:0009767: photosynthetic electron transport chain	1.16	1.04	1.26		70/2032	41/785	69/1827
		15 of 113	P: GO:0009773: photosynthetic electron transport in photosystem I	1.04	1.05	1.13		51/1221	35/567	59/1491
		Conserved: 15 terms P = 0.0000 (0/10000) Rand. median: 1
		Subset at pt			Avpath				#nodes/#edges
			GO term	At	Os	Pt		At	Os	Pt
		1 of 113	P: GO:0043603: cellular amide metabolic process	1.4	2.79	1.54		18/19	22/33	13/13
		Conserved: 1 terms P = 0.9998 (9998/10000) Rand. median: 7
		Subset at os			Avpath				#nodes/#edges
			GO term	At	Os	Pt		At	Os	Pt
		1 of 113	P: GO:0018193: peptidyl-amino acid modification	1.32	1.25	2.98		44/127	24/40	53/133
		2 of 113	P: GO:0007051: spindle organization	1.39	1.52	2.42		43/563	35/304	62/409
		3 of 113	P: GO:0045036: protein targeting to chloroplast	1.26	1.51	2.29		51/944	40/330	73/694
		4 of 113	P: GO:0072596: establishment of protein localization to chloroplast	1.26	1.51	2.29		51/944	40/330	73/694
		5 of 113	P: GO:0072598: protein localization to chloroplast	1.26	1.51	2.29		51/944	40/330	73/694
		6 of 113	P: GO:0046351: disaccharide biosynthetic process	1.25	1.38	2.2		17/15	18/11	24/34
		7 of 113	P: GO:0051667: establishment of plastid localization	1.24	1.47	1.87		100/3813	77/1611	123/3239
		8 of 113	P: GO:0009902: chloroplast relocation	1.24	1.47	1.87		100/3813	77/1611	123/3239
		9 of 113	P: GO:0051644: plastid localization	1.24	1.47	1.87		100/3813	79/1612	123/3239
		10 of 113	P: GO:0051656: establishment of organelle localization	1.24	1.47	1.87		100/3813	77/1611	127/3241
		11 of 113	P: GO:0006109: regulation of carbohydrate metabolic process	1.36	1.45	1.77		18/28	21/57	40/67
		12 of 113	P: GO:0009142: nucleoside triphosphate biosynthetic process	1.41	1.1	2		40/92	24/28	37/45
		13 of 113	P: GO:0090502: RNA phosphodiester bond hydrolysis, endonucleolytic	1.46	1.24	1.77		16/71	11/28	16/33
		14 of 113	P: GO:0000469: cleavage involved in rRNA processing	1.46	1.24	1.77		16/71	11/28	16/33
		15 of 113	P: GO:0000478: endonucleolytic cleavage involved in rRNA processing	1.46	1.24	1.77		16/71	11/28	16/33
		16 of 113	P: GO:0090501: RNA phosphodiester bond hydrolysis	1.46	1.24	1.77		16/71	11/28	16/33
		17 of 113	P: GO:0009201: ribonucleoside triphosphate biosynthetic process	1.41	1.1	1.93		40/92	24/28	35/42
		18 of 113	P: GO:0009206: purine ribonucleoside triphosphate biosynthetic process	1.41	1.1	1.93		40/92	24/28	35/42
		19 of 113	P: GO:0009145: purine nucleoside triphosphate biosynthetic process	1.41	1.1	1.93		40/92	24/28	35/42
		20 of 113	P: GO:0006754: ATP biosynthetic process	1.44	1.1	1.77		37/75	22/27	27/32
		21 of 113	P: GO:0015986: ATP synthesis coupled proton transport	1.4	1	1.84		24/60	10/17	17/26
		22 of 113	P: GO:0015985: energy coupled proton transport, down electrochemical gradient	1.4	1	1.84		24/60	10/17	17/26
		Conserved: 22 terms P = 0.0000 (0/10000) Rand. median: 7
		Subset os pt			Avpath				#nodes/#edges
			GO term	At	Os	Pt		At	Os	Pt
		1 of 113	P: GO:0009556: microsporogenesis	2.65	1.23	1.52		19/15	15/10	15/12
		2 of 113	P: GO:0048236: plant-type spore development	2.65	1.23	1.52		19/15	15/10	15/12
		3 of 113	P: GO:0010440: stomatal lineage progression	1.74	1.37	1.4		27/70	17/46	29/89
		4 of 113	P: GO:0042401: cellular biogenic amine biosynthetic process	1.62	1.29	1.55		18/31	14/10	17/11
		5 of 113	P: GO:0022900: electron transport chain	1.63	1.08	1.66		98/2417	61/971	95/2126
		6 of 113	P: GO:0000079: regulation of cyclin-dependent protein kinase activity	1.56	1.33	1.21		28/121	18/57	21/99
		Conserved: 6 terms P = 0.7936 (7936/10000) Rand. median: 7
	Molecular function	248 common terms
		Subset at os pt			Avpath				#nodes/#edges
			GO term	At	Os	Pt		At	Os	Pt
		1 of 24	M: GO:0008266: poly(U) RNA binding	1.1	1.26	1.39		13/70	16/51	20/107
		2 of 24	M: GO:0008187: poly-pyrimidine tract binding	1.1	1.26	1.39		13/70	16/51	20/107
		3 of 24	M: GO:0016168: chlorophyll binding	1.04	1.18	1.28		25/245	15/86	21/152
		Conserved: 3 terms P = 0.0018 (18/10000) Rand. median: 0
		Subset at pt			Avpath				#nodes/#edges
			GO term	At	Os	Pt		At	Os	Pt
		Conserved: 0 terms P = 1.0000 (10000/10000) Rand. median: 1
		Subset at os			Avpath				#nodes/#edges
			GO term	At	Os	Pt		At	Os	Pt
		1 of 24	M: GO:0045735: nutrient reservoir activity	1.3	1.24	3.42		40/115	24/90	28/41
		2 of 24	M: GO:0015932: nucleobase-containing compound transmembrane transporter activity	1.29	1.23	2.2		16/12	15/10	27/19
		3 of 24	M: GO:0003727: single-stranded RNA binding	1.1	1.26	1.57		15/71	28/58	41/123
		Conserved: 3 terms P = 0.2042 (2042/10000) Rand. median: 1
		Subset os pt			Avpath				#nodes/#edges
			GO term	At	Os	Pt		At	Os	Pt
		Conserved: 0 terms P = 1.0000 (10000/10000) Rand. median: 1
	Cellular compartment	146 common terms
		Subset at os pt			Avpath				#nodes/#edges
			GO term	At	Os	Pt		At	Os	Pt
		1 of 14	C: GO:0009523: photosystem II	1.15	1.15	1.34		42/733	13/66	34/408
		2 of 14	C: GO:0009521: photosystem	1.11	1.09	1.29		63/1732	24/252	53/1041
		3 of 14	C: GO:0030076: light-harvesting complex	1.12	1.04	1.01		19/150	13/75	20/152
		4 of 14	C: GO:0009522: photosystem I	1.06	1	1.09		21/198	11/55	18/139
		Conserved: 4 terms P = 0.0000 (0/10000) Rand. median: 0
		Subset at pt			Avpath				#nodes/#edges
			GO term	At	Os	Pt		At	Os	Pt
		Conserved: 0 terms P = 1.0000 (10000/10000) Rand. median: 0
		Subset at os			Avpath				#nodes/#edges
			GO term	At	Os	Pt		At	Os	Pt
		Conserved: 0 terms P = 1.0000 (10000/10000) Rand. median: 0
		Subset os pt			Avpath				#nodes/#edges
			GO term	At	Os	Pt		At	Os	Pt
		Conserved: 0 terms P = 1.0000 (10000/10000) Rand. median: 0
TFs	Low Avpath
	Biological process	583 common terms
		Subset at os pt			Avpath				#nodes/#edges
			GO term	At	Os	Pt		At	Os	Pt
		1 of 58	P: GO:0009218: pyrimidine ribonucleotide metabolic process	1	1	1		85/84	50/49	24/25
		2 of 58	P: GO:0019693: ribose phosphate metabolic process	1	1	1		92/90	50/49	28/29
		Conserved: 2 terms P = 0.1134 (1134/10000) Rand. median: 0
		Subset at pt			Avpath				#nodes/#edges
			GO term	At	Os	Pt		At	Os	Pt
		1 of 58	P: GO:0071359: cellular response to dsRNA	1	1.38	1		13/12	13/15	24/20
		2 of 58	P: GO:0035196: production of miRNAs involved in gene silencing by miRNA	1	1.38	1		12/11	13/15	23/19
		3 of 58	P: GO:0035195: gene silencing by miRNA	1	1.38	1		12/11	13/15	25/20
		4 of 58	P: GO:0031050: dsRNA fragmentation	1	1.38	1		13/12	13/15	24/20
		5 of 58	P: GO:0009220: pyrimidine ribonucleotide biosynthetic process	1	1	1		85/84	50/49	24/25
		Conserved: 5 terms P = 0.5483 (5483/10000) Rand. median: 5
		Subset at os			Avpath				#nodes/#edges
			GO term	At	Os	Pt		At	Os	Pt
		1 of 58	P: GO:0009553: embryo sac development	1	1	1.53		54/53	17/16	16/17
		2 of 58	P: GO:0009117: nucleotide metabolic process	1	1	1.26		295/393	165/206	265/413
		3 of 58	P: GO:0009063: cellular amino acid catabolic process	1	1	1.23		34/43	21/27	42/62
		4 of 58	P: GO:1901606: alpha-amino acid catabolic process	1	1	1.23		34/43	21/27	42/62
		5 of 58	P: GO:0009108: coenzyme biosynthetic process	1	1	1.23		38/51	25/31	36/53
		6 of 58	P: GO:0006766: vitamin metabolic process	1	1	1.23		32/44	23/28	32/47
		7 of 58	P: GO:0006644: phospholipid metabolic process	1	1	1.15		180/277	82/102	169/283
		8 of 58	P: GO:0009106: lipoate metabolic process	1	1	1.14		25/32	18/22	19/30
		9 of 58	P: GO:0019288: isopentenyl diphosphate biosynthetic process, mevalonate-independent pathway	1	1	1.14		166/264	68/89	152/260
		10 of 58	P: GO:0009240: isopentenyl diphosphate biosynthetic process	1	1	1.14		166/264	69/90	152/260
		11 of 58	P: GO:0008213: protein alkylation	1	1	1.07		110/140	98/143	112/120
		Conserved: 11 terms P = 0.0054 (54/10000) Rand. median: 5
		Subset os pt			Avpath				#nodes/#edges
			GO term	At	Os	Pt		At	Os	Pt
		1 of 58	P: GO:0071822: protein complex subunit organization	1.06	1	1		137/257	77/76	126/125
		2 of 58	P: GO:0051667: establishment of plastid localization	1.04	1	1		72/137	46/45	71/70
		3 of 58	P: GO:0006364: rRNA processing	1.02	1	1		169/284	104/102	130/127
		4 of 58	P: GO:0016072: rRNA metabolic process	1.02	1	1		169/284	104/102	130/127
		Conserved: 4 terms P = 0.7334 (7334/10000) Rand. median: 5
	Molecular function	11 common terms
		Subset at os pt			Avpath				#nodes/#edges
			GO term	At	Os	Pt		At	Os	Pt
		Conserved: 0 terms P = 1.0000 (10000/10000) Rand. median: 0
		Subset at pt			Avpath				#nodes/#edges
			GO term	At	Os	Pt		At	Os	Pt
		Conserved: 0 terms P = 1.0000 (10000/10000) Rand. median: 0
		Subset at os			Avpath				#nodes/#edges
			GO term	At	Os	Pt		At	Os	Pt
		Conserved: 0 terms P = 1.0000 (10000/10000) Rand. median: 0
		Subset os pt			Avpath				#nodes/#edges
			GO term	At	Os	Pt		At	Os	Pt
		Conserved: 0 terms P = 1.0000 (10000/10000) Rand. median: 0
	Cellular compartment	9 common terms
		Subset at os pt			Avpath				#nodes/#edges
			GO term	At	Os	Pt		At	Os	Pt
		Conserved: 0 terms P = 1.0000 (10000/10000) Rand. median: 0
		Subset at pt			Avpath				#nodes/#edges
			GO term	At	Os	Pt		At	Os	Pt
		Conserved: 0 terms P = 1.0000 (10000/10000) Rand. median: 0
		Subset at os			Avpath				#nodes/#edges
			GO term	At	Os	Pt		At	Os	Pt
		Conserved: 0 terms P = 1.0000 (10000/10000) Rand. median: 0
		Subset os pt			Avpath				#nodes/#edges
			GO term	At	Os	Pt		At	Os	Pt
		Conserved: 0 terms P = 1.0000 (10000/10000) Rand. median: 0

## Sheet: Connectivity
Genes	High Connectivity
	Biological process	1139 common terms
		Subset at os pt			Connectivity				#nodes/#edges
			GO term	At	Os	Pt		At	Os	Pt
		1 of 113	P: GO:0008643: carbohydrate transport	322.08	393.23	436.86		12/13	13/16	21/13
		2 of 113	P: GO:0048236: plant-type spore development	263	389.07	434.27		19/15	15/10	15/12
		3 of 113	P: GO:0009556: microsporogenesis	259.79	389.07	432.87		19/15	15/10	15/12
		4 of 113	P: GO:0043603: cellular amide metabolic process	254.56	321.86	497.85		18/19	22/33	13/13
		5 of 113	P: GO:0016998: cell wall macromolecule catabolic process	264.73	352.6	364.38		15/27	10/13	13/12
		6 of 113	P: GO:0006200: ATP catabolic process	216.75	309.41	394		20/22	22/26	21/14
		7 of 113	P: GO:0071241: cellular response to inorganic substance	214.82	383	310.96		17/20	13/14	25/22
		Conserved: 7 terms P = 0.0000 (0/10000) Rand. median: 1
		Subset at pt			Connectivity				#nodes/#edges
			GO term	At	Os	Pt		At	Os	Pt
		1 of 113	P: GO:0009109: coenzyme catabolic process	200.58	277.91	475.8		12/31	11/20	10/11
		2 of 113	P: GO:0006099: tricarboxylic acid cycle	196.83	277.91	475.8		12/31	11/20	10/11
		3 of 113	P: GO:0046356: acetyl-CoA catabolic process	196.83	277.91	475.8		12/31	11/20	10/11
		4 of 113	P: GO:0006897: endocytosis	270.71	245.35	364.74		14/10	23/32	23/34
		5 of 113	P: GO:0045426: quinone cofactor biosynthetic process	184.9	237.5	358.22		20/37	18/24	18/22
		6 of 113	P: GO:1901661: quinone metabolic process	184.9	237.5	358.22		20/37	18/24	18/22
		7 of 113	P: GO:0042375: quinone cofactor metabolic process	184.9	237.5	358.22		20/37	18/24	18/22
		8 of 113	P: GO:1901663: quinone biosynthetic process	184.9	237.5	358.22		20/37	18/24	18/22
		Conserved: 8 terms P = 0.6847 (6847/10000) Rand. median: 9
		Subset at os			Connectivity				#nodes/#edges
			GO term	At	Os	Pt		At	Os	Pt
		1 of 113	P: GO:0019722: calcium-mediated signaling	261	423.88	261.58		21/20	17/11	31/22
		2 of 113	P: GO:0043288: apocarotenoid metabolic process	246.4	417.77	238.14		15/15	13/13	35/45
		3 of 113	P: GO:0009687: abscisic acid metabolic process	246.4	417.77	238.14		15/15	13/13	35/45
		4 of 113	P: GO:0010563: negative regulation of phosphorus metabolic process	322.73	301.35	273.14		11/11	17/23	29/32
		5 of 113	P: GO:0045936: negative regulation of phosphate metabolic process	322.73	301.35	273.14		11/11	17/23	29/32
		6 of 113	P: GO:0051240: positive regulation of multicellular organismal process	266.8	356.48	266.92		15/10	21/21	38/46
		7 of 113	P: GO:0009910: negative regulation of flower development	266.57	337.9	284.79		14/16	21/15	28/35
		8 of 113	P: GO:2000242: negative regulation of reproductive process	241.12	354.64	291.79		17/20	22/16	29/37
		9 of 113	P: GO:0006714: sesquiterpenoid metabolic process	253.94	375.4	227.89		16/16	15/15	38/47
		10 of 113	P: GO:0009734: auxin mediated signaling pathway	293.72	336.71	182.47		18/16	24/36	64/96
		11 of 113	P: GO:0009958: positive gravitropism	225.93	304.79	267.37		15/14	19/35	30/40
		12 of 113	P: GO:0043401: steroid hormone mediated signaling pathway	220.94	359.64	200.98		17/13	22/33	46/41
		13 of 113	P: GO:0071383: cellular response to steroid hormone stimulus	220.94	359.64	200.98		17/13	22/33	46/41
		14 of 113	P: GO:0048545: response to steroid hormone stimulus	220.94	359.64	200.98		17/13	22/33	46/41
		15 of 113	P: GO:0009742: brassinosteroid mediated signaling pathway	220.94	359.64	200.98		17/13	22/33	46/41
		16 of 113	P: GO:0071367: cellular response to brassinosteroid stimulus	220.94	359.64	200.98		17/13	22/33	46/41
		17 of 113	P: GO:0009875: pollen-pistil interaction	192.95	403.45	180.05		19/23	11/12	37/42
		18 of 113	P: GO:0002218: activation of innate immune response	267.44	287.4	214.65		16/20	25/32	49/54
		19 of 113	P: GO:0002253: activation of immune response	267.44	287.4	214.65		16/20	25/32	49/54
		20 of 113	P: GO:0010020: chloroplast fission	187.27	319.1	248.12		11/25	10/10	16/12
		21 of 113	P: GO:0006184: GTP catabolic process	213.16	320.62	212.92		19/49	16/41	36/72
		22 of 113	P: GO:1901069: guanosine-containing compound catabolic process	213.16	320.62	212.92		19/49	16/41	36/72
		23 of 113	P: GO:0006813: potassium ion transport	209.26	307.3	224.43		23/23	20/19	44/50
		24 of 113	P: GO:0044764: multi-organism cellular process	209.35	299.96	228.93		17/15	23/17	45/50
		25 of 113	P: GO:0009225: nucleotide-sugar metabolic process	197.88	309.71	222.46		16/15	17/19	24/43
		26 of 113	P: GO:0046039: GTP metabolic process	205.68	289.84	205.82		22/53	19/48	40/80
		27 of 113	P: GO:0048544: recognition of pollen	211.59	324.09	163.78		17/22	11/12	36/41
		28 of 113	P: GO:0008037: cell recognition	211.59	324.09	163.78		17/22	11/12	36/41
		29 of 113	P: GO:0006875: cellular metal ion homeostasis	183.26	298.85	189.94		23/16	20/17	51/55
		30 of 113	P: GO:0071365: cellular response to auxin stimulus	232.12	291.5	145.04		25/27	32/48	85/126
		Conserved: 30 terms P = 0.0000 (0/10000) Rand. median: 9
		Subset os pt			Connectivity				#nodes/#edges
			GO term	At	Os	Pt		At	Os	Pt
		1 of 113	P: GO:2000243: positive regulation of reproductive process	180	377	378.29		13/11	16/16	24/30
		2 of 113	P: GO:0006662: glycerol ether metabolic process	148.17	309	440.54		24/84	15/15	13/12
		3 of 113	P: GO:0018904: ether metabolic process	148.17	309	440.54		24/84	15/15	13/12
		4 of 113	P: GO:0042401: cellular biogenic amine biosynthetic process	147.06	306.71	306.53		18/31	14/10	17/11
		5 of 113	P: GO:0006301: postreplication repair	85.16	302.56	364.79		25/18	16/17	14/10
		6 of 113	P: GO:0006754: ATP biosynthetic process	130.49	300.5	316.15		37/75	22/27	27/32
		Conserved: 6 terms P = 0.8958 (8958/10000) Rand. median: 9
	Molecular function	248 common terms
		Subset at os pt			Connectivity				#nodes/#edges
			GO term	At	Os	Pt		At	Os	Pt
		Conserved: 0 terms P = 1.0000 (10000/10000) Rand. median: 0
		Subset at pt			Connectivity				#nodes/#edges
			GO term	At	Os	Pt		At	Os	Pt
		1 of 24	M: GO:0008080: N-acetyltransferase activity	268.65	311.5	420.78		17/19	16/16	18/16
		2 of 24	M: GO:0016410: N-acyltransferase activity	286.88	342.25	369.3		17/19	16/16	23/26
		Conserved: 2 terms P = 0.6421 (6421/10000) Rand. median: 2
		Subset at os			Connectivity				#nodes/#edges
			GO term	At	Os	Pt		At	Os	Pt
		1 of 24	M: GO:0010181: FMN binding	340.82	350.86	291.7		11/10	14/15	23/27
		2 of 24	M: GO:0015932: nucleobase-containing compound transmembrane transporter activity	272.44	372	294.48		16/12	15/10	27/19
		3 of 24	M: GO:1901677: phosphate transmembrane transporter activity	257.81	417.87	261.09		16/13	15/12	34/44
		Conserved: 3 terms P = 0.3465 (3465/10000) Rand. median: 2
		Subset os pt			Connectivity				#nodes/#edges
			GO term	At	Os	Pt		At	Os	Pt
		1 of 24	M: GO:0016709: oxidoreductase activity, acting on paired donors, with incorporation or reduction of molecular oxygen, NAD(P)H as one donor, and incorporation of one atom of oxygen	181.85	451.6	348.62		27/35	10/10	16/21
		Conserved: 1 terms P = 0.8932 (8932/10000) Rand. median: 2
	Cellular compartment	146 common terms
		Subset at os pt			Connectivity				#nodes/#edges
			GO term	At	Os	Pt		At	Os	Pt
		1 of 14	C: GO:0010008: endosome membrane	158.38	407	392		13/15	10/13	13/11
		2 of 14	C: GO:0044440: endosomal part	158.38	407	392		13/15	10/13	13/11
		3 of 14	C: GO:0009707: chloroplast outer membrane	159.63	358.36	336.31		19/29	11/11	16/13
		Conserved: 3 terms P = 0.0003 (3/10000) Rand. median: 0
		Subset at pt			Connectivity				#nodes/#edges
			GO term	At	Os	Pt		At	Os	Pt
		Conserved: 0 terms P = 1.0000 (10000/10000) Rand. median: 1
		Subset at os			Connectivity				#nodes/#edges
			GO term	At	Os	Pt		At	Os	Pt
		Conserved: 0 terms P = 1.0000 (10000/10000) Rand. median: 1
		Subset os pt			Connectivity				#nodes/#edges
			GO term	At	Os	Pt		At	Os	Pt
		Conserved: 0 terms P = 1.0000 (10000/10000) Rand. median: 1
TFs	High Connectivity
	Biological process	583 common terms
		Subset at os pt			Connectivity				#nodes/#edges
			GO term	At	Os	Pt		At	Os	Pt
		1 of 58	P: GO:0010074: maintenance of meristem identity	109.56	219	209.33		16/26	10/20	12/37
		2 of 58	P: GO:0009410: response to xenobiotic stimulus	96.67	237.26	170.31		39/70	19/25	52/131
		3 of 58	P: GO:0010029: regulation of seed germination	144	118.57	151.15		17/19	14/12	34/34
		4 of 58	P: GO:0045596: negative regulation of cell differentiation	102.48	145.71	159.72		21/40	21/45	32/92
		5 of 58	P: GO:0048864: stem cell development	100.21	131.59	165.44		19/34	17/27	18/55
		6 of 58	P: GO:0019827: stem cell maintenance	100.16	131.59	165.44		19/34	17/27	18/55
		7 of 58	P: GO:0048863: stem cell differentiation	100.21	131.59	149.15		19/34	17/27	20/56
		Conserved: 7 terms P = 0.0000 (0/10000) Rand. median: 0
		Subset at pt			Connectivity				#nodes/#edges
			GO term	At	Os	Pt		At	Os	Pt
		Conserved: 0 terms P = 1.0000 (10000/10000) Rand. median: 4
		Subset at os			Connectivity				#nodes/#edges
			GO term	At	Os	Pt		At	Os	Pt
		1 of 58	P: GO:0006417: regulation of translation	97.47	203.54	130.05		17/75	13/13	20/61
		2 of 58	P: GO:1900140: regulation of seedling development	136	122.43	139.68		18/21	14/12	37/38
		3 of 58	P: GO:0071368: cellular response to cytokinin stimulus	87.1	159.18	129.65		29/30	11/17	34/43
		4 of 58	P: GO:0009736: cytokinin mediated signaling pathway	87.1	159.18	129.65		29/30	11/17	34/43
		5 of 58	P: GO:0010150: leaf senescence	115.61	132.31	126.18		18/21	16/23	38/50
		6 of 58	P: GO:0001708: cell fate specification	72.3	150.52	141.93		27/30	21/64	30/69
		7 of 58	P: GO:0045165: cell fate commitment	73.15	140.67	140.12		27/30	24/66	32/70
		8 of 58	P: GO:0071478: cellular response to radiation	106.16	132.62	113.91		25/40	13/23	44/121
		9 of 58	P: GO:0071482: cellular response to light stimulus	106.16	132.62	113.91		25/40	13/23	44/121
		10 of 58	P: GO:0009851: auxin biosynthetic process	113.92	137.2	95.25		12/11	10/10	24/34
		11 of 58	P: GO:0009850: auxin metabolic process	118.33	120	100.62		12/11	14/15	26/35
		12 of 58	P: GO:0009683: indoleacetic acid metabolic process	107.5	134.4	96.65		12/11	10/10	23/33
		13 of 58	P: GO:0009684: indoleacetic acid biosynthetic process	107.42	134.2	96.57		12/11	10/10	23/33
		14 of 58	P: GO:0043543: protein acylation	103	118.29	114.58		13/17	21/20	31/53
		15 of 58	P: GO:0010646: regulation of cell communication	96.74	118.42	84.29		27/31	19/18	59/60
		16 of 58	P: GO:0009966: regulation of signal transduction	96.74	118.16	84.2		27/31	19/18	59/60
		17 of 58	P: GO:0023051: regulation of signaling	96.74	118.16	84.2		27/31	19/18	59/60
		18 of 58	P: GO:0051093: negative regulation of developmental process	80.25	125.38	89.25		55/109	40/65	81/224
		Conserved: 18 terms P = 0.0000 (0/10000) Rand. median: 4
		Subset os pt			Connectivity				#nodes/#edges
			GO term	At	Os	Pt		At	Os	Pt
		1 of 58	P: GO:0010476: gibberellin mediated signaling pathway	60.37	138	155.48		38/94	13/11	23/25
		2 of 58	P: GO:0009740: gibberellic acid mediated signaling pathway	60.37	137.54	155.26		38/94	13/11	23/25
		Conserved: 2 terms P = 0.9282 (9282/10000) Rand. median: 4
	Molecular function	11 common terms
		Subset at os pt			Connectivity				#nodes/#edges
			GO term	At	Os	Pt		At	Os	Pt
		Conserved: 0 terms P = 1.0000 (10000/10000) Rand. median: 0
		Subset at pt			Connectivity				#nodes/#edges
			GO term	At	Os	Pt		At	Os	Pt
		Conserved: 0 terms P = 1.0000 (10000/10000) Rand. median: 0
		Subset at os			Connectivity				#nodes/#edges
			GO term	At	Os	Pt		At	Os	Pt
		Conserved: 0 terms P = 1.0000 (10000/10000) Rand. median: 0
		Subset os pt			Connectivity				#nodes/#edges
			GO term	At	Os	Pt		At	Os	Pt
		Conserved: 0 terms P = 1.0000 (10000/10000) Rand. median: 0
	Cellular compartment	9 common terms
		Subset at os pt			Connectivity				#nodes/#edges
			GO term	At	Os	Pt		At	Os	Pt
		Conserved: 0 terms P = 1.0000 (10000/10000) Rand. median: 0
		Subset at pt			Connectivity				#nodes/#edges
			GO term	At	Os	Pt		At	Os	Pt
		Conserved: 0 terms P = 1.0000 (10000/10000) Rand. median: 0
		Subset at os			Connectivity				#nodes/#edges
			GO term	At	Os	Pt		At	Os	Pt
		Conserved: 0 terms P = 1.0000 (10000/10000) Rand. median: 0
		Subset os pt			Connectivity				#nodes/#edges
			GO term	At	Os	Pt		At	Os	Pt
		Conserved: 0 terms P = 1.0000 (10000/10000) Rand. median: 0
Genes	Low Connectivity
	Biological process	1139 common terms
		Subset at os pt			Connectivity				#nodes/#edges
			GO term	At	Os	Pt		At	Os	Pt
		1 of 113	P: GO:0006412: translation	18.61	34.89	31.78		438/20823	322/9922	481/15176
		2 of 113	P: GO:0008652: cellular amino acid biosynthetic process	22.06	34.1	26.34		479/10493	477/5844	721/11513
		3 of 113	P: GO:0006790: sulfur compound metabolic process	20.33	33.29	24.89		493/15862	507/8067	782/15503
		4 of 113	P: GO:0051186: cofactor metabolic process	20.78	31.63	25.45		498/26316	520/13975	740/24266
		5 of 113	P: GO:0006007: glucose catabolic process	19.42	31.76	25.01		431/13269	536/8801	738/16326
		6 of 113	P: GO:0046365: monosaccharide catabolic process	19.41	31.76	25.01		432/13305	536/8801	738/16326
		7 of 113	P: GO:0019320: hexose catabolic process	19.41	31.76	25.01		432/13305	536/8801	738/16326
		8 of 113	P: GO:0006259: DNA metabolic process	19.05	32.44	24.06		600/11479	538/9774	800/12092
		9 of 113	P: GO:0044724: single-organism carbohydrate catabolic process	19.5	30.75	23.98		453/14120	560/9334	776/17581
		10 of 113	P: GO:0016052: carbohydrate catabolic process	19.5	30.75	23.98		453/14120	560/9334	776/17581
		11 of 113	P: GO:0009117: nucleotide metabolic process	18.9	30.09	23.27		589/22930	576/11874	847/20197
		12 of 113	P: GO:0006091: generation of precursor metabolites and energy	15.76	31.49	24.96		574/36657	516/15052	745/31511
		13 of 113	P: GO:0006753: nucleoside phosphate metabolic process	18.84	30.09	23.2		591/22934	576/11874	850/20221
		14 of 113	P: GO:0006006: glucose metabolic process	19.36	29.38	22.9		491/13737	592/9389	816/17937
		15 of 113	P: GO:0043414: macromolecule methylation	14.48	29.57	25.94		470/18954	428/9695	679/16550
		16 of 113	P: GO:0019318: hexose metabolic process	19.46	28.15	22.1		517/14118	621/9831	852/18731
		17 of 113	P: GO:0032259: methylation	14.35	29.58	25.69		478/19068	435/9748	693/16728
		Conserved: 17 terms P = 0.0000 (0/10000) Rand. median: 1
		Subset at pt			Connectivity				#nodes/#edges
			GO term	At	Os	Pt		At	Os	Pt
		1 of 113	P: GO:0016458: gene silencing	21.26	46.28	35.83		331/6306	311/3985	494/5168
		2 of 113	P: GO:0034660: ncRNA metabolic process	18.35	42.64	35.36		350/18732	289/9436	431/15387
		3 of 113	P: GO:0016569: covalent chromatin modification	18.87	42.97	33.75		350/10330	320/6022	514/7907
		4 of 113	P: GO:0040029: regulation of gene expression, epigenetic	19.65	42.55	32.58		371/8087	337/5125	548/7088
		5 of 113	P: GO:0009657: plastid organization	16.76	43.38	31.76		360/35759	319/15720	482/28709
		6 of 113	P: GO:0016568: chromatin modification	18.48	41.28	31.98		376/10934	344/6449	554/8367
		7 of 113	P: GO:0015979: photosynthesis	14.44	40.28	34.3		385/42304	253/14929	382/31608
		8 of 113	P: GO:0010200: response to chitin	18.31	42.03	27.89		382/17277	362/3381	645/6937
		9 of 113	P: GO:0022613: ribonucleoprotein complex biogenesis	13.93	38.41	34.81		340/18530	268/7581	410/14963
		10 of 113	P: GO:0033365: protein localization to organelle	21.53	37	27.96		467/7088	478/3844	672/6968
		11 of 113	P: GO:0042254: ribosome biogenesis	13.73	38	34.62		338/18515	262/7547	400/14916
		12 of 113	P: GO:1901605: alpha-amino acid metabolic process	21.85	37.08	26.71		481/9480	452/4320	728/9888
		13 of 113	P: GO:0006325: chromatin organization	18.7	37.87	28.95		462/12760	395/7305	633/9627
		14 of 113	P: GO:0010243: response to organic nitrogen	18.42	39.15	26.86		391/17403	396/3779	677/7233
		15 of 113	P: GO:0034654: nucleobase-containing compound biosynthetic process	19.59	36.97	27.42		571/16489	462/6731	702/10113
		Conserved: 15 terms P = 0.0034 (34/10000) Rand. median: 7
		Subset at os			Connectivity				#nodes/#edges
			GO term	At	Os	Pt		At	Os	Pt
		1 of 113	P: GO:0001510: RNA methylation	18.67	35.77	40.39		172/8035	160/4086	251/6741
		Conserved: 1 terms P = 0.9996 (9996/10000) Rand. median: 7
		Subset os pt			Connectivity				#nodes/#edges
			GO term	At	Os	Pt		At	Os	Pt
		1 of 113	P: GO:0016044: cellular membrane organization	24.14	34.94	26.58		449/16785	513/8355	741/14565
		2 of 113	P: GO:0061024: membrane organization	24.14	34.94	26.58		449/16785	513/8355	741/14565
		3 of 113	P: GO:0044265: cellular macromolecule catabolic process	24.92	35.47	24.82		484/2887	504/3786	785/7703
		4 of 113	P: GO:0030001: metal ion transport	22.62	36.19	25.53		472/15760	464/3426	769/8141
		5 of 113	P: GO:0046686: response to cadmium ion	25.62	33.42	24.41		380/3293	513/3971	789/7558
		Conserved: 5 terms P = 0.8714 (8714/10000) Rand. median: 7
	Molecular function	248 common terms
		Subset at os pt			Connectivity				#nodes/#edges
			GO term	At	Os	Pt		At	Os	Pt
		1 of 24	M: GO:0015075: ion transmembrane transporter activity	27	45.83	35.14		437/2197	353/2050	540/2676
		2 of 24	M: GO:0005198: structural molecule activity	23.49	45.57	35.63		410/18729	277/6989	425/12775
		3 of 24	M: GO:0003735: structural constituent of ribosome	19.87	40.76	39.86		319/17771	210/6417	320/11267
		4 of 24	M: GO:0017111: nucleoside-triphosphatase activity	23.1	42.35	29.03		562/4378	424/2632	682/4929
		5 of 24	M: GO:0022891: substrate-specific transmembrane transporter activity	22.82	39.03	29.36		563/3399	442/2888	666/3999
		6 of 24	M: GO:0016462: pyrophosphatase activity	22.49	40.62	27.84		584/4563	446/2821	715/5351
		7 of 24	M: GO:0016788: hydrolase activity, acting on ester bonds	21.9	39.27	29.04		619/3251	468/1885	695/3414
		8 of 24	M: GO:0016818: hydrolase activity, acting on acid anhydrides, in phosphorus-containing anhydrides	22.15	40.37	27.58		594/4599	449/2870	723/5435
		9 of 24	M: GO:0003723: RNA binding	21.22	39.93	28.77		500/6049	417/4164	614/6653
		10 of 24	M: GO:0016817: hydrolase activity, acting on acid anhydrides	21.95	39.81	27.24		602/4639	456/2942	733/5530
		Conserved: 10 terms P = 0.0000 (0/10000) Rand. median: 0
		Subset at pt			Connectivity				#nodes/#edges
			GO term	At	Os	Pt		At	Os	Pt
		1 of 24	M: GO:0009055: electron carrier activity	33.18	80.81	58.76		311/2619	173/695	264/1157
		2 of 24	M: GO:0016887: ATPase activity	34.9	64.74	48.31		328/1712	256/1089	382/1503
		3 of 24	M: GO:0008324: cation transmembrane transporter activity	36.55	59.9	49.59		278/1056	250/1234	357/1331
		4 of 24	M: GO:0048037: cofactor binding	33.32	58.17	48.11		331/1891	264/1176	358/1503
		5 of 24	M: GO:0016757: transferase activity, transferring glycosyl groups	30.4	63.4	42.4		373/1522	256/934	419/2335
		Conserved: 5 terms P = 0.0001 (1/10000) Rand. median: 1
		Subset at os			Connectivity				#nodes/#edges
			GO term	At	Os	Pt		At	Os	Pt
		Conserved: 0 terms P = 1.0000 (10000/10000) Rand. median: 1
		Subset os pt			Connectivity				#nodes/#edges
			GO term	At	Os	Pt		At	Os	Pt
		Conserved: 0 terms P = 1.0000 (10000/10000) Rand. median: 1
	Cellular compartment	146 common terms
		Subset at os pt			Connectivity				#nodes/#edges
			GO term	At	Os	Pt		At	Os	Pt
		Conserved: 0 terms P = 1.0000 (10000/10000) Rand. median: 0
		Subset at pt			Connectivity				#nodes/#edges
			GO term	At	Os	Pt		At	Os	Pt
		1 of 14	C: GO:0009579: thylakoid	17.25	39.8	29.88		449/52690	344/20963	521/40904
		2 of 14	C: GO:0009570: chloroplast stroma	14.46	30.32	24.27		579/45050	489/20548	733/34877
		Conserved: 2 terms P = 0.3458 (3458/10000) Rand. median: 1
		Subset at os			Connectivity				#nodes/#edges
			GO term	At	Os	Pt		At	Os	Pt
		Conserved: 0 terms P = 1.0000 (10000/10000) Rand. median: 1
		Subset os pt			Connectivity				#nodes/#edges
			GO term	At	Os	Pt		At	Os	Pt
		Conserved: 0 terms P = 1.0000 (10000/10000) Rand. median: 1
TFs	Low Connectivity
	Biological process	583 common terms
		Subset at os pt			Connectivity				#nodes/#edges
			GO term	At	Os	Pt		At	Os	Pt
		1 of 58	P: GO:0007010: cytoskeleton organization	9.46	17.39	15.9		170/467	175/423	302/799
		2 of 58	P: GO:0007017: microtubule-based process	7	19.43	14.53		142/293	101/159	138/302
		3 of 58	P: GO:0009117: nucleotide metabolic process	8.53	13.56	17.63		295/393	165/206	265/413
		4 of 58	P: GO:0006753: nucleoside phosphate metabolic process	8.53	13.56	17.56		295/393	165/206	266/415
		5 of 58	P: GO:0051186: cofactor metabolic process	8.9	16.41	12.2		222/356	166/293	254/659
		6 of 58	P: GO:0006091: generation of precursor metabolites and energy	8.2	14.18	12.29		264/499	163/220	311/799
		7 of 58	P: GO:0022613: ribonucleoprotein complex biogenesis	7.6	10.52	16.31		245/368	134/132	155/154
		8 of 58	P: GO:0042254: ribosome biogenesis	7.59	10.39	16.12		245/368	134/132	155/154
		9 of 58	P: GO:0015979: photosynthesis	7.82	13.7	12.52		287/553	174/179	271/462
		10 of 58	P: GO:0019684: photosynthesis, light reaction	7.03	11.6	12.02		235/435	125/124	196/196
		Conserved: 10 terms P = 0.0000 (0/10000) Rand. median: 0
		Subset at pt			Connectivity				#nodes/#edges
			GO term	At	Os	Pt		At	Os	Pt
		1 of 58	P: GO:0008299: isoprenoid biosynthetic process	8.64	25.37	19.04		244/584	118/147	246/771
		2 of 58	P: GO:0006720: isoprenoid metabolic process	8.76	25.55	18.52		245/586	118/147	255/787
		3 of 58	P: GO:0006090: pyruvate metabolic process	9.1	28.35	14.94		166/264	68/89	152/260
		4 of 58	P: GO:0019288: isopentenyl diphosphate biosynthetic process, mevalonate-independent pathway	9.06	28.28	14.9		166/264	68/89	152/260
		5 of 58	P: GO:0019682: glyceraldehyde-3-phosphate metabolic process	9.06	28.28	14.9		166/264	68/89	152/260
		6 of 58	P: GO:0009240: isopentenyl diphosphate biosynthetic process	9.07	28.09	14.99		166/264	69/90	152/260
		7 of 58	P: GO:0046490: isopentenyl diphosphate metabolic process	9.07	28.09	14.99		166/264	69/90	152/260
		8 of 58	P: GO:0000911: cytokinesis by cell plate formation	7.2	26.02	18.7		120/277	82/137	127/295
		9 of 58	P: GO:0033205: cell cycle cytokinesis	7.02	25.72	18.46		123/281	83/139	129/299
		10 of 58	P: GO:0051322: anaphase	6.85	24.98	17.85		94/216	62/106	89/219
		11 of 58	P: GO:0000910: cytokinesis	6.92	24.17	17.92		130/292	89/147	133/308
		12 of 58	P: GO:0009657: plastid organization	9.12	25.95	12.41		296/2839	158/389	302/2108
		13 of 58	P: GO:0000226: microtubule cytoskeleton organization	7.63	21.66	17.17		125/264	90/141	116/256
		Conserved: 13 terms P = 0.0000 (0/10000) Rand. median: 3
		Subset at os			Connectivity				#nodes/#edges
			GO term	At	Os	Pt		At	Os	Pt
		1 of 58	P: GO:0072528: pyrimidine-containing compound biosynthetic process	9.33	10.78	59.58		85/84	50/49	24/25
		2 of 58	P: GO:0072527: pyrimidine-containing compound metabolic process	9.31	11	59.32		86/85	51/50	25/26
		3 of 58	P: GO:0006221: pyrimidine nucleotide biosynthetic process	8.84	10.22	54.29		85/84	50/49	24/25
		4 of 58	P: GO:0006220: pyrimidine nucleotide metabolic process	8.73	10.06	54.29		86/85	51/50	24/25
		5 of 58	P: GO:0009218: pyrimidine ribonucleotide metabolic process	8.25	9.82	53.5		85/84	50/49	24/25
		6 of 58	P: GO:0009220: pyrimidine ribonucleotide biosynthetic process	8.25	9.82	53.5		85/84	50/49	24/25
		7 of 58	P: GO:0006275: regulation of DNA replication	8.63	18.64	38.71		84/88	28/27	59/96
		8 of 58	P: GO:1901293: nucleoside phosphate biosynthetic process	8.5	16.64	38.32		125/124	70/69	79/95
		9 of 58	P: GO:0009165: nucleotide biosynthetic process	8.5	16.63	38.32		125/124	70/69	79/95
		10 of 58	P: GO:0009451: RNA modification	8.07	15.23	28.52		249/439	86/84	106/106
		11 of 58	P: GO:0006260: DNA replication	9.16	17.8	24.16		141/366	96/149	114/184
		12 of 58	P: GO:0043414: macromolecule methylation	5.53	13.55	23.36		302/447	215/336	258/313
		13 of 58	P: GO:0032259: methylation	5.52	13.51	22.95		303/448	216/337	263/320
		14 of 58	P: GO:0001510: RNA methylation	4.62	5.44	28.75		145/160	82/81	40/39
		Conserved: 14 terms P = 0.0000 (0/10000) Rand. median: 3
		Subset os pt			Connectivity				#nodes/#edges
			GO term	At	Os	Pt		At	Os	Pt
		1 of 58	P: GO:0006259: DNA metabolic process	12.07	18.16	21.23		246/641	209/707	454/977
		2 of 58	P: GO:0006732: coenzyme metabolic process	10.57	18.57	14.94		166/268	87/129	168/296
		3 of 58	P: GO:0006733: oxidoreduction coenzyme metabolic process	10.48	17.94	14.79		154/251	81/122	155/278
		4 of 58	P: GO:0016072: rRNA metabolic process	10.97	13.35	18.81		169/284	104/102	130/127
		5 of 58	P: GO:0006364: rRNA processing	10.97	13.12	18.81		169/284	104/102	130/127
		6 of 58	P: GO:0034470: ncRNA processing	11.02	12.8	18.68		174/289	116/119	136/133
		7 of 58	P: GO:0034660: ncRNA metabolic process	9.94	12.07	16.44		197/328	137/143	159/156
		8 of 58	P: GO:0010207: photosystem II assembly	10.14	13.28	14.29		127/239	68/67	106/105
		Conserved: 8 terms P = 0.0199 (199/10000) Rand. median: 3
	Molecular function	11 common terms
		Subset at os pt			Connectivity				#nodes/#edges
			GO term	At	Os	Pt		At	Os	Pt
		Conserved: 0 terms P = 1.0000 (10000/10000) Rand. median: 0
		Subset at pt			Connectivity				#nodes/#edges
			GO term	At	Os	Pt		At	Os	Pt
		Conserved: 0 terms P = 1.0000 (10000/10000) Rand. median: 0
		Subset at os			Connectivity				#nodes/#edges
			GO term	At	Os	Pt		At	Os	Pt
		Conserved: 0 terms P = 1.0000 (10000/10000) Rand. median: 0
		Subset os pt			Connectivity				#nodes/#edges
			GO term	At	Os	Pt		At	Os	Pt
		Conserved: 0 terms P = 1.0000 (10000/10000) Rand. median: 0
	Cellular compartment	9 common terms
		Subset at os pt			Connectivity				#nodes/#edges
			GO term	At	Os	Pt		At	Os	Pt
		Conserved: 0 terms P = 1.0000 (10000/10000) Rand. median: 0
		Subset at pt			Connectivity				#nodes/#edges
			GO term	At	Os	Pt		At	Os	Pt
		Conserved: 0 terms P = 1.0000 (10000/10000) Rand. median: 0
		Subset at os			Connectivity				#nodes/#edges
			GO term	At	Os	Pt		At	Os	Pt
		Conserved: 0 terms P = 1.0000 (10000/10000) Rand. median: 0
		Subset os pt			Connectivity				#nodes/#edges
			GO term	At	Os	Pt		At	Os	Pt
		Conserved: 0 terms P = 1.0000 (10000/10000) Rand. median: 0

## Sheet: Connectivity in
TFs	High Connectivity in
	Biological process	583 common terms
		Subset at os pt			Connectivity in				#nodes/#edges
			GO term	At	Os	Pt		At	Os	Pt
		1 of 58	P: GO:0071822: protein complex subunit organization	238	805	1086		137/257	77/76	126/125
		2 of 58	P: GO:0006461: protein complex assembly	235.5	799	1077		137/257	75/74	125/124
		3 of 58	P: GO:0070271: protein complex biogenesis	235.5	799	1077		137/257	75/74	125/124
		4 of 58	P: GO:0043623: cellular protein complex assembly	219.5	766	1063		137/257	73/72	123/122
		5 of 58	P: GO:0072521: purine-containing compound metabolic process	225	654	467.5		29/27	17/16	12/10
		6 of 58	P: GO:0009259: ribonucleotide metabolic process	223.5	664	314.33		92/90	50/49	28/29
		7 of 58	P: GO:0019693: ribose phosphate metabolic process	223.5	664	314.33		92/90	50/49	28/29
		8 of 58	P: GO:0006732: coenzyme metabolic process	235	371.5	343		166/268	87/129	168/296
		9 of 58	P: GO:0009063: cellular amino acid catabolic process	179	296	301.33		34/43	21/27	42/62
		Conserved: 9 terms P = 0.0000 (0/10000) Rand. median: 0
		Subset at pt			Connectivity in				#nodes/#edges
			GO term	At	Os	Pt		At	Os	Pt
		1 of 58	P: GO:0009851: auxin biosynthetic process	319	249.5	417		12/11	10/10	24/34
		2 of 58	P: GO:0009683: indoleacetic acid metabolic process	287	235.5	385.5		12/11	10/10	23/33
		3 of 58	P: GO:0009684: indoleacetic acid biosynthetic process	286	234.5	384.5		12/11	10/10	23/33
		4 of 58	P: GO:0009850: auxin metabolic process	345	154.5	299		12/11	14/15	26/35
		5 of 58	P: GO:0006081: cellular aldehyde metabolic process	193.5	207	310.67		174/274	71/92	163/279
		Conserved: 5 terms P = 0.3141 (3141/10000) Rand. median: 4
		Subset at os			Connectivity in				#nodes/#edges
			GO term	At	Os	Pt		At	Os	Pt
		1 of 58	P: GO:0043933: macromolecular complex subunit organization	246.5	407	222.8		137/257	81/79	167/162
		2 of 58	P: GO:0065003: macromolecular complex assembly	245.5	406	221.4		137/257	79/77	164/159
		3 of 58	P: GO:0034622: cellular macromolecular complex assembly	231	390	220		137/257	77/75	160/155
		4 of 58	P: GO:0055085: transmembrane transport	181	296.33	117.7		18/14	21/19	117/157
		Conserved: 4 terms P = 0.5181 (5181/10000) Rand. median: 4
		Subset os pt			Connectivity in				#nodes/#edges
			GO term	At	Os	Pt		At	Os	Pt
		1 of 58	P: GO:0051640: organelle localization	143	432	680		73/139	46/45	71/70
		2 of 58	P: GO:0051656: establishment of organelle localization	62	302	548		72/137	46/45	71/70
		Conserved: 2 terms P = 0.9028 (9028/10000) Rand. median: 4
	Molecular function	11 common terms
		Subset at os pt			Connectivity in				#nodes/#edges
			GO term	At	Os	Pt		At	Os	Pt
		Conserved: 0 terms P = 1.0000 (10000/10000) Rand. median: 0
		Subset at pt			Connectivity in				#nodes/#edges
			GO term	At	Os	Pt		At	Os	Pt
		Conserved: 0 terms P = 1.0000 (10000/10000) Rand. median: 0
		Subset at os			Connectivity in				#nodes/#edges
			GO term	At	Os	Pt		At	Os	Pt
		Conserved: 0 terms P = 1.0000 (10000/10000) Rand. median: 0
		Subset os pt			Connectivity in				#nodes/#edges
			GO term	At	Os	Pt		At	Os	Pt
		Conserved: 0 terms P = 1.0000 (10000/10000) Rand. median: 0
	Cellular compartment	9 common terms
		Subset at os pt			Connectivity in				#nodes/#edges
			GO term	At	Os	Pt		At	Os	Pt
		Conserved: 0 terms P = 1.0000 (10000/10000) Rand. median: 0
		Subset at pt			Connectivity in				#nodes/#edges
			GO term	At	Os	Pt		At	Os	Pt
		Conserved: 0 terms P = 1.0000 (10000/10000) Rand. median: 0
		Subset at os			Connectivity in				#nodes/#edges
			GO term	At	Os	Pt		At	Os	Pt
		Conserved: 0 terms P = 1.0000 (10000/10000) Rand. median: 0
		Subset os pt			Connectivity in				#nodes/#edges
			GO term	At	Os	Pt		At	Os	Pt
		Conserved: 0 terms P = 1.0000 (10000/10000) Rand. median: 0
TFs	Low Connectivity in
	Biological process	583 common terms
		Subset at os pt			Connectivity in				#nodes/#edges
			GO term	At	Os	Pt		At	Os	Pt
		1 of 58	P: GO:0048440: carpel development	10.02	16.23	21.41		109/605	92/503	117/342
		2 of 58	P: GO:2000241: regulation of reproductive process	9.98	18.8	17.59		184/469	170/625	303/688
		3 of 58	P: GO:0048827: phyllome development	9.05	21.2	11.35		213/1714	155/441	349/1611
		4 of 58	P: GO:0048580: regulation of post-embryonic development	9.55	16.44	15.17		223/604	192/709	347/948
		5 of 58	P: GO:0048438: floral whorl development	9.04	14.4	14.61		228/1084	207/1086	309/935
		6 of 58	P: GO:0048437: floral organ development	8.99	14.53	14.41		265/1251	232/1220	366/1042
		7 of 58	P: GO:0009887: organ morphogenesis	7.25	15.72	10.88		303/2188	228/1264	433/2342
		8 of 58	P: GO:0051173: positive regulation of nitrogen compound metabolic process	6.31	15.69	8.69		299/1876	185/375	400/1980
		9 of 58	P: GO:0010557: positive regulation of macromolecule biosynthetic process	6.32	15.42	8.65		301/1880	182/369	402/1980
		10 of 58	P: GO:0031328: positive regulation of cellular biosynthetic process	6.2	15.82	8.36		405/2328	275/633	564/2712
		11 of 58	P: GO:0009891: positive regulation of biosynthetic process	6.2	15.82	8.36		405/2328	275/633	564/2712
		12 of 58	P: GO:0010604: positive regulation of macromolecule metabolic process	6.28	15.42	8.64		308/1908	185/377	419/2060
		13 of 58	P: GO:0045935: positive regulation of nucleobase-containing compound metabolic process	6.29	15.31	8.63		297/1870	181/369	392/1961
		14 of 58	P: GO:0051254: positive regulation of RNA metabolic process	6.27	15.31	8.62		294/1861	180/367	389/1949
		15 of 58	P: GO:0045893: positive regulation of transcription, DNA-dependent	6.27	15.31	8.62		294/1861	180/367	388/1938
		16 of 58	P: GO:0010628: positive regulation of gene expression	6.27	15.31	8.59		296/1866	180/367	392/1951
		17 of 58	P: GO:0009893: positive regulation of metabolic process	6.13	15.44	8.01		417/2430	282/708	596/3006
		18 of 58	P: GO:0031325: positive regulation of cellular metabolic process	6.13	15.44	8		414/2420	282/708	591/2975
		Conserved: 18 terms P = 0.0000 (0/10000) Rand. median: 0
		Subset at pt			Connectivity in				#nodes/#edges
			GO term	At	Os	Pt		At	Os	Pt
		1 of 58	P: GO:0009965: leaf morphogenesis	10.05	31.35	21.25		136/1345	86/237	155/809
		2 of 58	P: GO:0035556: intracellular signal transduction	10.06	28.77	16.26		323/3796	182/633	369/2147
		3 of 58	P: GO:0048366: leaf development	9.58	24.82	12.76		196/1530	135/357	310/1259
		4 of 58	P: GO:0010200: response to chitin	6.64	25.65	14.74		339/6300	172/883	369/2568
		5 of 58	P: GO:0010243: response to organic nitrogen	6.96	24.64	14.52		344/6322	184/897	381/2595
		6 of 58	P: GO:0009723: response to ethylene stimulus	7.63	24.24	10.05		243/1653	150/373	392/1784
		Conserved: 6 terms P = 0.0317 (317/10000) Rand. median: 2
		Subset at os			Connectivity in				#nodes/#edges
			GO term	At	Os	Pt		At	Os	Pt
		1 of 58	P: GO:0035670: plant-type ovary development	9.84	16.38	23.11		88/518	77/439	93/269
		2 of 58	P: GO:0048481: ovule development	9.84	16.38	23.11		88/518	77/439	93/269
		Conserved: 2 terms P = 0.7339 (7339/10000) Rand. median: 2
		Subset os pt			Connectivity in				#nodes/#edges
			GO term	At	Os	Pt		At	Os	Pt
		1 of 58	P: GO:0003002: regionalization	11.74	23	18.98		101/423	108/588	215/792
		2 of 58	P: GO:0010016: shoot morphogenesis	11.02	22.22	15.42		256/2834	190/660	364/2223
		3 of 58	P: GO:0009886: post-embryonic morphogenesis	11.4	19.64	16.5		275/1291	181/1025	375/1274
		4 of 58	P: GO:0048507: meristem development	10.96	19.09	15.93		210/756	230/1022	398/1224
		5 of 58	P: GO:0009733: response to auxin stimulus	11.52	23.08	11.03		190/495	131/271	345/1082
		Conserved: 5 terms P = 0.0903 (903/10000) Rand. median: 2
	Molecular function	11 common terms
		Subset at os pt			Connectivity in				#nodes/#edges
			GO term	At	Os	Pt		At	Os	Pt
		Conserved: 0 terms P = 1.0000 (10000/10000) Rand. median: 0
		Subset at pt			Connectivity in				#nodes/#edges
			GO term	At	Os	Pt		At	Os	Pt
		1 of 1	M: GO:0043565: sequence-specific DNA binding	3.86	7.48	4.66		206/1361	115/514	274/2107
		Conserved: 1 terms P = 0.0770 (770/10000) Rand. median: 0
		Subset at os			Connectivity in				#nodes/#edges
			GO term	At	Os	Pt		At	Os	Pt
		Conserved: 0 terms P = 1.0000 (10000/10000) Rand. median: 0
		Subset os pt			Connectivity in				#nodes/#edges
			GO term	At	Os	Pt		At	Os	Pt
		Conserved: 0 terms P = 1.0000 (10000/10000) Rand. median: 0
	Cellular compartment	9 common terms
		Subset at os pt			Connectivity in				#nodes/#edges
			GO term	At	Os	Pt		At	Os	Pt
		Conserved: 0 terms P = 1.0000 (10000/10000) Rand. median: 0
		Subset at pt			Connectivity in				#nodes/#edges
			GO term	At	Os	Pt		At	Os	Pt
		Conserved: 0 terms P = 1.0000 (10000/10000) Rand. median: 0
		Subset at os			Connectivity in				#nodes/#edges
			GO term	At	Os	Pt		At	Os	Pt
		Conserved: 0 terms P = 1.0000 (10000/10000) Rand. median: 0
		Subset os pt			Connectivity in				#nodes/#edges
			GO term	At	Os	Pt		At	Os	Pt
		Conserved: 0 terms P = 1.0000 (10000/10000) Rand. median: 0

## Sheet: Connectivity out
TFs	High Connectivity out
	Biological process	583 common terms
		Subset at os pt			Connectivity out				#nodes/#edges
			GO term	At	Os	Pt		At	Os	Pt
		1 of 58	P: GO:0009410: response to xenobiotic stimulus	106.26	245.06	175.32		39/70	19/25	52/131
		2 of 58	P: GO:0010074: maintenance of meristem identity	120	210.5	184.42		16/26	10/20	12/37
		3 of 58	P: GO:0010029: regulation of seed germination	160.71	133.55	162.79		17/19	14/12	34/34
		4 of 58	P: GO:1900140: regulation of seedling development	150	133.55	147.53		18/21	14/12	37/38
		5 of 58	P: GO:0045596: negative regulation of cell differentiation	109.58	147.65	160.47		21/40	21/45	32/92
		6 of 58	P: GO:0019827: stem cell maintenance	107.24	140.33	147.94		19/34	17/27	18/55
		7 of 58	P: GO:0048864: stem cell development	107.24	140.33	147.94		19/34	17/27	18/55
		8 of 58	P: GO:0001708: cell fate specification	78.08	146.52	145.96		27/30	21/64	30/69
		9 of 58	P: GO:0045165: cell fate commitment	78.12	142.87	147.83		27/30	24/66	32/70
		Conserved: 9 terms P = 0.0000 (0/10000) Rand. median: 0
		Subset at pt			Connectivity out				#nodes/#edges
			GO term	At	Os	Pt		At	Os	Pt
		Conserved: 0 terms P = 1.0000 (10000/10000) Rand. median: 4
		Subset at os			Connectivity out				#nodes/#edges
			GO term	At	Os	Pt		At	Os	Pt
		1 of 58	P: GO:0006417: regulation of translation	90.81	222.55	121.17		17/75	13/13	20/61
		2 of 58	P: GO:0010150: leaf senescence	144.69	115.88	135.81		18/21	16/23	38/50
		3 of 58	P: GO:0071478: cellular response to radiation	113	160.3	107.36		25/40	13/23	44/121
		4 of 58	P: GO:0071482: cellular response to light stimulus	113	160.3	107.36		25/40	13/23	44/121
		5 of 58	P: GO:0071368: cellular response to cytokinin stimulus	88.26	155.8	129.94		29/30	11/17	34/43
		6 of 58	P: GO:0009736: cytokinin mediated signaling pathway	88.26	155.8	129.94		29/30	11/17	34/43
		7 of 58	P: GO:0048825: cotyledon development	111.86	111.95	138.02		18/16	24/40	48/106
		8 of 58	P: GO:0051093: negative regulation of developmental process	82.12	139.29	91.03		55/109	40/65	81/224
		9 of 58	P: GO:0043543: protein acylation	98.36	106.61	100.93		13/17	21/20	31/53
		10 of 58	P: GO:0010646: regulation of cell communication	92.52	122.29	79.04		27/31	19/18	59/60
		11 of 58	P: GO:0009966: regulation of signal transduction	92.52	122.29	79.04		27/31	19/18	59/60
		12 of 58	P: GO:0023051: regulation of signaling	92.52	122.29	79.04		27/31	19/18	59/60
		13 of 58	P: GO:0009851: auxin biosynthetic process	100	114.62	64.21		12/11	10/10	24/34
		14 of 58	P: GO:0009684: indoleacetic acid biosynthetic process	94.91	114.62	67		12/11	10/10	23/33
		15 of 58	P: GO:0009683: indoleacetic acid metabolic process	94.91	114.62	67		12/11	10/10	23/33
		16 of 58	P: GO:0048527: lateral root development	74.93	138	55.64		32/42	19/16	46/55
		Conserved: 16 terms P = 0.0000 (0/10000) Rand. median: 4
		Subset os pt			Connectivity out				#nodes/#edges
			GO term	At	Os	Pt		At	Os	Pt
		1 of 58	P: GO:0009740: gibberellic acid mediated signaling pathway	59.58	144.2	169.17		38/94	13/11	23/25
		2 of 58	P: GO:0010476: gibberellin mediated signaling pathway	59.58	144.2	169.17		38/94	13/11	23/25
		3 of 58	P: GO:0071370: cellular response to gibberellin stimulus	59.58	144.2	160.26		38/94	13/11	24/26
		Conserved: 3 terms P = 0.7381 (7381/10000) Rand. median: 4
	Molecular function	11 common terms
		Subset at os pt			Connectivity out				#nodes/#edges
			GO term	At	Os	Pt		At	Os	Pt
		Conserved: 0 terms P = 1.0000 (10000/10000) Rand. median: 0
		Subset at pt			Connectivity out				#nodes/#edges
			GO term	At	Os	Pt		At	Os	Pt
		Conserved: 0 terms P = 1.0000 (10000/10000) Rand. median: 0
		Subset at os			Connectivity out				#nodes/#edges
			GO term	At	Os	Pt		At	Os	Pt
		Conserved: 0 terms P = 1.0000 (10000/10000) Rand. median: 0
		Subset os pt			Connectivity out				#nodes/#edges
			GO term	At	Os	Pt		At	Os	Pt
		Conserved: 0 terms P = 1.0000 (10000/10000) Rand. median: 0
	Cellular compartment	9 common terms
		Subset at os pt			Connectivity out				#nodes/#edges
			GO term	At	Os	Pt		At	Os	Pt
		Conserved: 0 terms P = 1.0000 (10000/10000) Rand. median: 0
		Subset at pt			Connectivity out				#nodes/#edges
			GO term	At	Os	Pt		At	Os	Pt
		Conserved: 0 terms P = 1.0000 (10000/10000) Rand. median: 0
		Subset at os			Connectivity out				#nodes/#edges
			GO term	At	Os	Pt		At	Os	Pt
		Conserved: 0 terms P = 1.0000 (10000/10000) Rand. median: 0
		Subset os pt			Connectivity out				#nodes/#edges
			GO term	At	Os	Pt		At	Os	Pt
		Conserved: 0 terms P = 1.0000 (10000/10000) Rand. median: 0
TFs	Low Connectivity out
	Biological process	583 common terms
		Subset at os pt			Connectivity out				#nodes/#edges
			GO term	At	Os	Pt		At	Os	Pt
		1 of 58	P: GO:0009117: nucleotide metabolic process	6.98	9.16	14.35		295/393	165/206	265/413
		2 of 58	P: GO:0006753: nucleoside phosphate metabolic process	6.98	9.16	14.29		295/393	165/206	266/415
		3 of 58	P: GO:0015979: photosynthesis	7.34	11.77	10.73		287/553	174/179	271/462
		4 of 58	P: GO:0042254: ribosome biogenesis	7.25	8.27	12.48		245/368	134/132	155/154
		5 of 58	P: GO:0022613: ribonucleoprotein complex biogenesis	7.25	8.27	12.48		245/368	134/132	155/154
		6 of 58	P: GO:0006091: generation of precursor metabolites and energy	6.97	9.96	9.65		264/499	163/220	311/799
		7 of 58	P: GO:0019684: photosynthesis, light reaction	6.32	8.93	9.49		235/435	125/124	196/196
		Conserved: 7 terms P = 0.0000 (0/10000) Rand. median: 0
		Subset at pt			Connectivity out				#nodes/#edges
			GO term	At	Os	Pt		At	Os	Pt
		1 of 58	P: GO:0006720: isoprenoid metabolic process	7.16	21.87	16		245/586	118/147	255/787
		2 of 58	P: GO:0051322: anaphase	5.98	21.39	12.14		94/216	62/106	89/219
		3 of 58	P: GO:0000911: cytokinesis by cell plate formation	5.7	20.07	12.37		120/277	82/137	127/295
		4 of 58	P: GO:0033205: cell cycle cytokinesis	5.56	19.83	12.17		123/281	83/139	129/299
		5 of 58	P: GO:0000910: cytokinesis	5.26	18.46	11.79		130/292	89/147	133/308
		6 of 58	P: GO:0007010: cytoskeleton organization	7.07	13.95	13.21		170/467	175/423	302/799
		7 of 58	P: GO:0051567: histone H3-K9 methylation	4.56	16.99	12.54		97/128	86/117	48/46
		8 of 58	P: GO:0034968: histone lysine methylation	4.25	16.21	12.54		104/136	90/122	48/46
		9 of 58	P: GO:0000226: microtubule cytoskeleton organization	5.6	14.66	9.24		125/264	90/141	116/256
		Conserved: 9 terms P = 0.0135 (135/10000) Rand. median: 4
		Subset at os			Connectivity out				#nodes/#edges
			GO term	At	Os	Pt		At	Os	Pt
		1 of 58	P: GO:0009218: pyrimidine ribonucleotide metabolic process	6.86	6.67	42.67		85/84	50/49	24/25
		2 of 58	P: GO:0006221: pyrimidine nucleotide biosynthetic process	6.86	6.67	42.67		85/84	50/49	24/25
		3 of 58	P: GO:0072528: pyrimidine-containing compound biosynthetic process	6.86	6.67	42.67		85/84	50/49	24/25
		4 of 58	P: GO:0009220: pyrimidine ribonucleotide biosynthetic process	6.86	6.67	42.67		85/84	50/49	24/25
		5 of 58	P: GO:0006220: pyrimidine nucleotide metabolic process	6.78	6.54	42.67		86/85	51/50	24/25
		6 of 58	P: GO:0072527: pyrimidine-containing compound metabolic process	6.78	6.54	40.73		86/85	51/50	25/26
		7 of 58	P: GO:0009260: ribonucleotide biosynthetic process	6.55	6.67	37.33		89/88	50/49	27/28
		8 of 58	P: GO:0046390: ribose phosphate biosynthetic process	6.55	6.67	37.33		89/88	50/49	27/28
		9 of 58	P: GO:0009259: ribonucleotide metabolic process	6.5	6.67	35.84		92/90	50/49	28/29
		10 of 58	P: GO:0019693: ribose phosphate metabolic process	6.5	6.67	35.84		92/90	50/49	28/29
		11 of 58	P: GO:0009165: nucleotide biosynthetic process	5.4	8.07	28.7		125/124	70/69	79/95
		12 of 58	P: GO:1901293: nucleoside phosphate biosynthetic process	5.4	8.07	28.7		125/124	70/69	79/95
		13 of 58	P: GO:0009451: RNA modification	7.29	10.1	22.32		249/439	86/84	106/106
		14 of 58	P: GO:0043414: macromolecule methylation	4.77	11.89	21.78		302/447	215/336	258/313
		15 of 58	P: GO:0032259: methylation	4.76	11.83	21.35		303/448	216/337	263/320
		16 of 58	P: GO:0001510: RNA methylation	4.19	4.04	19.71		145/160	82/81	40/39
		Conserved: 16 terms P = 0.0000 (0/10000) Rand. median: 4
		Subset os pt			Connectivity out				#nodes/#edges
			GO term	At	Os	Pt		At	Os	Pt
		1 of 58	P: GO:0016072: rRNA metabolic process	10.52	10.7	14.94		169/284	104/102	130/127
		2 of 58	P: GO:0006364: rRNA processing	10.52	10.7	14.94		169/284	104/102	130/127
		3 of 58	P: GO:0034470: ncRNA processing	10.22	10.32	14.26		174/289	116/119	136/133
		4 of 58	P: GO:0010207: photosystem II assembly	9.42	11.4	10.93		127/239	68/67	106/105
		5 of 58	P: GO:0006733: oxidoreduction coenzyme metabolic process	8.88	11.61	10.23		154/251	81/122	155/278
		6 of 58	P: GO:0034660: ncRNA metabolic process	9.02	8.7	12.16		197/328	137/143	159/156
		7 of 58	P: GO:0043623: cellular protein complex assembly	8.73	10.61	9.41		137/257	73/72	123/122
		8 of 58	P: GO:0006732: coenzyme metabolic process	8.23	10.79	9.43		166/268	87/129	168/296
		9 of 58	P: GO:0006461: protein complex assembly	8.73	10.32	9.26		137/257	75/74	125/124
		10 of 58	P: GO:0070271: protein complex biogenesis	8.73	10.32	9.26		137/257	75/74	125/124
		11 of 58	P: GO:0071822: protein complex subunit organization	8.73	10.05	9.18		137/257	77/76	126/125
		Conserved: 11 terms P = 0.0008 (8/10000) Rand. median: 4
	Molecular function	11 common terms
		Subset at os pt			Connectivity out				#nodes/#edges
			GO term	At	Os	Pt		At	Os	Pt
		Conserved: 0 terms P = 1.0000 (10000/10000) Rand. median: 0
		Subset at pt			Connectivity out				#nodes/#edges
			GO term	At	Os	Pt		At	Os	Pt
		Conserved: 0 terms P = 1.0000 (10000/10000) Rand. median: 0
		Subset at os			Connectivity out				#nodes/#edges
			GO term	At	Os	Pt		At	Os	Pt
		Conserved: 0 terms P = 1.0000 (10000/10000) Rand. median: 0
		Subset os pt			Connectivity out				#nodes/#edges
			GO term	At	Os	Pt		At	Os	Pt
		Conserved: 0 terms P = 1.0000 (10000/10000) Rand. median: 0
	Cellular compartment	9 common terms
		Subset at os pt			Connectivity out				#nodes/#edges
			GO term	At	Os	Pt		At	Os	Pt
		Conserved: 0 terms P = 1.0000 (10000/10000) Rand. median: 0
		Subset at pt			Connectivity out				#nodes/#edges
			GO term	At	Os	Pt		At	Os	Pt
		Conserved: 0 terms P = 1.0000 (10000/10000) Rand. median: 0
		Subset at os			Connectivity out				#nodes/#edges
			GO term	At	Os	Pt		At	Os	Pt
		Conserved: 0 terms P = 1.0000 (10000/10000) Rand. median: 0
		Subset os pt			Connectivity out				#nodes/#edges
			GO term	At	Os	Pt		At	Os	Pt
		Conserved: 0 terms P = 1.0000 (10000/10000) Rand. median: 0
