# Supplementary material for: ComPlEx: conservation and divergence of co-expression networks in A. thaliana, Populus and O. sativa
Source: BMC Genomics. 2014 Feb 6;15:106. doi: 10.1186/1471-2164-15-106 (PMC3925997; doi:10.1186/1471-2164-15-106)
Supplement: Additional file 4 — Conservation of network motifs in Gene Ontology subnetworks. [file 1471-2164-15-106-S4.xlsx]

## Sheet: Legend
Additional file 4. Conserved networkmotifs in Gene Ontology subnetworks.
In the example below, we list Gene Ontology subnetworks ("Biological process") that have the top 20% highest enrichment for Motif 3 13 ("High Motif3 13") in the TF-gene network ("TFs") in all three species ("Subset at os pt"). At the end, we show the number of the top 20% subnetworks that have enriched motif (e.g. "38"). A P-value for the number of conserved subnetworks (10 000 randomization, "P=…
See motifs_isoclasses.zip for pictures of all the motifs (e.g. Motif3 13 -> motif.tfg.3.13.png)
EXAMPLE:
TFs	High Motif3 13
	Biological process	461 common terms
		Subset at os pt			Motif3 13				#nodes/#edges
			GO term	At	Os	Pt		At	Os	Pt
		1 of 92	P: GO:0048522: positive regulation of cellular process	7.01	7.02	7.06		553/2938	443/1252	879/4762
		2 of 92	P: GO:0048518: positive regulation of biological process	7.02	7.01	7.06		623/3350	512/1514	995/5511
		3 of 92	P: GO:1901701: cellular response to oxygen-containing compound	7.01	6.95	7.05		628/4683	528/1714	973/5229
		4 of 92	P: GO:0033993: response to lipid	7	6.96	7.03		545/2919	416/1093	802/3240
		5 of 92	P: GO:0071495: cellular response to endogenous stimulus	7.02	6.92	7.03		529/3869	369/1181	789/4372
		…
		Conserved:	38 terms P = 0.0000 (0/10000) Rand. median: 4

## Sheet: Motif3_6
TFs	High Motif3 6
	Biological process	610 common terms
		Subset at os pt			Motif3 6				#nodes/#edges
			GO term	At	Os	Pt		At	Os	Pt
		1 of 122	P: GO:0009657: plastid organization	7.04	6.56	7		296/2839	158/389	302/2108
		2 of 122	P: GO:0010200: response to chitin	7.03	6.46	6.83		339/6300	172/883	369/2568
		3 of 122	P: GO:0010243: response to organic nitrogen	7.03	6.44	6.68		344/6322	184/897	381/2595
		4 of 122	P: GO:0022621: shoot system development	6.97	6.15	6.88		346/3422	269/899	593/3055
		5 of 122	P: GO:1901698: response to nitrogen compound	7.05	6.21	6.61		366/6346	226/947	473/2810
		6 of 122	P: GO:0009887: organ morphogenesis	6.83	6.42	6.62		303/2188	228/1264	433/2342
		7 of 122	P: GO:0048367: shoot development	7.01	5.95	6.82		346/3422	267/896	591/3051
		8 of 122	P: GO:0050793: regulation of developmental process	6.83	6.71	6.24		452/1721	430/1832	839/3131
		9 of 122	P: GO:0010016: shoot morphogenesis	7.01	5.95	6.7		256/2834	190/660	364/2223
		10 of 122	P: GO:0035304: regulation of protein dephosphorylation	6.85	6	6.72		125/739	59/150	122/631
		11 of 122	P: GO:0044085: cellular component biogenesis	6.91	5.96	6.68		613/2460	495/928	893/2649
		12 of 122	P: GO:0002376: immune system process	6.98	5.89	6.68		589/6533	437/1378	809/4478
		13 of 122	P: GO:0051246: regulation of protein metabolic process	6.85	5.71	6.89		144/1184	88/245	169/1046
		14 of 122	P: GO:0035303: regulation of dephosphorylation	6.79	5.84	6.8		125/739	59/150	124/633
		15 of 122	P: GO:0009620: response to fungus	6.89	6.13	6.26		300/2204	175/551	355/1371
		16 of 122	P: GO:0009814: defense response, incompatible interaction	6.85	5.81	6.25		405/2774	279/781	485/1926
		17 of 122	P: GO:0072330: monocarboxylic acid biosynthetic process	6.83	5.72	6.25		361/1712	201/482	494/1376
		Conserved:	17 terms P = 0.0000 (0/10000) Rand. median: 5							High at os pt
		Subset at pt			Motif3 6				#nodes/#edges
			GO term	At	Os	Pt		At	Os	Pt
		1 of 122	P: GO:0010628: positive regulation of gene expression	6.92	5.68	6.91		296/1866	180/367	392/1951
		2 of 122	P: GO:0032268: regulation of cellular protein metabolic process	6.85	5.7	6.92		141/1179	87/244	154/983
		3 of 122	P: GO:0045935: positive regulation of nucleobase-containing compound metabolic process	6.96	5.52	6.8		297/1870	181/369	392/1961
		4 of 122	P: GO:0051254: positive regulation of RNA metabolic process	6.95	5.43	6.86		294/1861	180/367	389/1949
		5 of 122	P: GO:0051173: positive regulation of nitrogen compound metabolic process	6.99	5.37	6.81		299/1876	185/375	400/1980
		6 of 122	P: GO:1901701: cellular response to oxygen-containing compound	6.97	5.64	6.56		628/4683	528/1714	973/5229
		7 of 122	P: GO:0010604: positive regulation of macromolecule metabolic process	6.95	5.39	6.81		308/1908	185/377	419/2060
		8 of 122	P: GO:0010557: positive regulation of macromolecule biosynthetic process	6.93	5.32	6.85		301/1880	182/369	402/1980
		9 of 122	P: GO:0045893: positive regulation of transcription, DNA-dependent	6.94	5.29	6.84		294/1861	180/367	388/1938
		10 of 122	P: GO:0035556: intracellular signal transduction	6.89	5.6	6.42		323/3796	182/633	369/2147
		11 of 122	P: GO:0009965: leaf morphogenesis	6.9	5.27	6.65		136/1345	86/237	155/809
		12 of 122	P: GO:0009668: plastid membrane organization	6.97	4.91	6.86		173/1280	91/96	170/636
		13 of 122	P: GO:0022607: cellular component assembly	6.89	5.01	6.78		292/1540	206/295	344/983
		14 of 122	P: GO:0045087: innate immune response	6.89	5.55	6.23		480/3310	370/995	650/2628
		15 of 122	P: GO:0014070: response to organic cyclic compound	6.89	5.41	6.38		599/4405	444/1217	890/4301
		16 of 122	P: GO:0002679: respiratory burst involved in defense response	6.95	5.13	6.59		117/1759	49/173	140/908
		17 of 122	P: GO:0048366: leaf development	6.88	5.36	6.34		196/1530	135/357	310/1259
		18 of 122	P: GO:0048522: positive regulation of cellular process	6.79	5.17	6.57		553/2938	443/1252	879/4762
		19 of 122	P: GO:0010035: response to inorganic substance	6.82	5.07	6.59		625/3536	479/1165	920/4036
		20 of 122	P: GO:0009617: response to bacterium	6.78	5.24	6.45		385/2630	239/631	474/2039
		21 of 122	P: GO:0010027: thylakoid membrane organization	6.95	4.61	6.83		173/1280	91/96	170/636
		22 of 122	P: GO:0031328: positive regulation of cellular biosynthetic process	6.79	4.82	6.76		405/2328	275/633	564/2712
		23 of 122	P: GO:0032870: cellular response to hormone stimulus	6.82	5.25	6.2		526/3845	369/1181	785/4340
		24 of 122	P: GO:0009891: positive regulation of biosynthetic process	6.92	4.69	6.67		405/2328	275/633	564/2712
		25 of 122	P: GO:0045088: regulation of innate immune response	6.93	5.02	6.3		340/2619	172/462	369/1488
		26 of 122	P: GO:0071495: cellular response to endogenous stimulus	6.9	4.85	6.42		529/3869	369/1181	789/4372
		27 of 122	P: GO:0010363: regulation of plant-type hypersensitive response	6.86	5.08	6.2		317/2292	162/400	329/1380
		28 of 122	P: GO:0016044: cellular membrane organization	6.91	4.47	6.73		288/1624	212/276	325/1038
		29 of 122	P: GO:0048827: phyllome development	6.78	4.95	6.33		213/1714	155/441	349/1611
		30 of 122	P: GO:0045184: establishment of protein localization	6.79	4.91	6.3		521/2737	303/601	720/2439
		31 of 122	P: GO:0009863: salicylic acid mediated signaling pathway	6.88	4.9	6.19		303/2053	203/631	366/1703
		32 of 122	P: GO:0009753: response to jasmonic acid stimulus	6.84	4.74	6.3		378/2964	217/613	478/2346
		33 of 122	P: GO:0048585: negative regulation of response to stimulus	6.88	4.72	6.2		263/1632	147/386	285/1243
		34 of 122	P: GO:0009893: positive regulation of metabolic process	6.77	4.51	6.45		417/2430	282/708	596/3006
		35 of 122	P: GO:0006886: intracellular protein transport	6.83	4.53	6.3		504/2700	294/591	692/2374
		36 of 122	P: GO:0061024: membrane organization	6.86	4.1	6.59		288/1624	212/276	325/1038
		37 of 122	P: GO:0033036: macromolecule localization	6.85	4.27	6.26		671/3536	439/868	984/3406
		38 of 122	P: GO:0007243: intracellular protein kinase cascade	6.78	3.91	6.47		188/1211	100/233	172/722
		Conserved:	38 terms P = 0.0000 (0/10000) Rand. median: 14							High at pt
		Subset at os			Motif3 6				#nodes/#edges
			GO term	At	Os	Pt		At	Os	Pt
		1 of 122	P: GO:0009908: flower development	6.9	6.79	6.15		322/1660	287/1677	481/1467
		2 of 122	P: GO:2000026: regulation of multicellular organismal development	6.81	6.74	6.12		377/1237	346/1289	689/2249
		3 of 122	P: GO:0051239: regulation of multicellular organismal process	6.8	6.7	5.98		377/1237	349/1292	694/2254
		4 of 122	P: GO:0009751: response to salicylic acid stimulus	6.93	5.92	6.18		391/2915	275/849	524/2715
		5 of 122	P: GO:0031347: regulation of defense response	6.94	5.82	6.03		418/3373	224/593	451/1803
		6 of 122	P: GO:0009909: regulation of flower development	6.84	6.7	3.55		164/425	143/535	190/398
		Conserved:	6 terms P = 0.9991 (9991/10000) Rand. median: 14							High at os
		Subset os pt			Motif3 6				#nodes/#edges
			GO term	At	Os	Pt		At	Os	Pt
		1 of 122	P: GO:0051301: cell division	6.74	6.71	6.54		159/407	136/486	277/957
		2 of 122	P: GO:0048437: floral organ development	6.63	6.61	6.34		265/1251	232/1220	366/1042
		3 of 122	P: GO:0030154: cell differentiation	6.63	6.14	6.81		533/2925	447/1358	815/3345
		4 of 122	P: GO:0048507: meristem development	6.49	6.68	6.39		210/756	230/1022	398/1224
		5 of 122	P: GO:0048869: cellular developmental process	6.73	6.08	6.61		641/3535	524/1607	956/3839
		6 of 122	P: GO:0019438: aromatic compound biosynthetic process	6.66	6.11	6.62		715/2235	424/890	838/2156
		7 of 122	P: GO:1901362: organic cyclic compound biosynthetic process	6.66	6.24	6.48		848/2641	459/956	993/2560
		8 of 122	P: GO:0009888: tissue development	6.58	6.42	6.35		485/1835	486/1830	899/2778
		9 of 122	P: GO:0051186: cofactor metabolic process	6.34	6.33	6.66		222/356	166/293	254/659
		10 of 122	P: GO:0007049: cell cycle	6.29	6.64	6.32		272/526	230/722	530/1487
		11 of 122	P: GO:0051276: chromosome organization	6.14	6.73	6.35		276/580	260/876	491/1097
		12 of 122	P: GO:0031399: regulation of protein modification process	6.72	5.73	6.76		127/745	71/164	135/651
		13 of 122	P: GO:0006091: generation of precursor metabolites and energy	6.46	5.79	6.75		264/499	163/220	311/799
		14 of 122	P: GO:0046148: pigment biosynthetic process	6.3	5.92	6.74		145/307	96/166	149/387
		15 of 122	P: GO:0048438: floral whorl development	6.15	6.43	6.25		228/1084	207/1086	309/935
		16 of 122	P: GO:0048449: floral organ formation	6.37	6.13	6.3		97/272	61/195	84/198
		17 of 122	P: GO:0010073: meristem maintenance	5.78	6.48	6.45		153/416	153/651	265/761
		18 of 122	P: GO:0000910: cytokinesis	6.39	5.73	6.33		130/292	89/147	133/308
		Conserved:	18 terms P = 0.1780 (1780/10000) Rand. median: 14							High os pt
	Molecular function	11 common terms
		Subset at os pt			Motif3 6				#nodes/#edges
			GO term	At	Os	Pt		At	Os	Pt
		Conserved:	0 terms P = 1.0000 (10000/10000) Rand. median: 0							High at os pt
		Subset at pt			Motif3 6				#nodes/#edges
			GO term	At	Os	Pt		At	Os	Pt
		Conserved:	0 terms P = 1.0000 (10000/10000) Rand. median: 0							High at pt
		Subset at os			Motif3 6				#nodes/#edges
			GO term	At	Os	Pt		At	Os	Pt
		Conserved:	0 terms P = 1.0000 (10000/10000) Rand. median: 0							High at os
		Subset os pt			Motif3 6				#nodes/#edges
			GO term	At	Os	Pt		At	Os	Pt
		Conserved:	0 terms P = 1.0000 (10000/10000) Rand. median: 0							High os pt
	Cellular compartment	19 common terms
		Subset at os pt			Motif3 6				#nodes/#edges
			GO term	At	Os	Pt		At	Os	Pt
		Conserved:	0 terms P = 1.0000 (10000/10000) Rand. median: 0							High at os pt
		Subset at pt			Motif3 6				#nodes/#edges
			GO term	At	Os	Pt		At	Os	Pt
		Conserved:	0 terms P = 1.0000 (10000/10000) Rand. median: 0							High at pt
		Subset at os			Motif3 6				#nodes/#edges
			GO term	At	Os	Pt		At	Os	Pt
		Conserved:	0 terms P = 1.0000 (10000/10000) Rand. median: 0							High at os
		Subset os pt			Motif3 6				#nodes/#edges
			GO term	At	Os	Pt		At	Os	Pt
		Conserved:	0 terms P = 1.0000 (10000/10000) Rand. median: 0							High os pt
TFs	Low Motif3 6
	Biological process	610 common terms
		Subset at os pt			Motif3 6				#nodes/#edges
			GO term	At	Os	Pt		At	Os	Pt
		1 of 122	P: GO:0009699: phenylpropanoid biosynthetic process	1.82	1.89	1.03		66/60	41/40	76/77
		2 of 122	P: GO:0009615: response to virus	1.51	1.54	1.22		27/24	30/36	65/68
		3 of 122	P: GO:0009741: response to brassinosteroid stimulus	1.33	0.92	1.28		41/49	13/14	47/52
		4 of 122	P: GO:0009812: flavonoid metabolic process	0.96	1.92	0.14		36/32	17/14	31/28
		5 of 122	P: GO:0009813: flavonoid biosynthetic process	0.81	1.77	0.05		35/31	15/12	31/28
		6 of 122	P: GO:0071368: cellular response to cytokinin stimulus	1.29	0.23	0.95		29/30	11/17	34/43
		7 of 122	P: GO:0009736: cytokinin mediated signaling pathway	1.35	0.19	0.84		29/30	11/17	34/43
		Conserved:	7 terms P = 0.2120 (2120/10000) Rand. median: 5							Low at os pt
		Subset at pt			Motif3 6				#nodes/#edges
			GO term	At	Os	Pt		At	Os	Pt
		1 of 122	P: GO:0072329: monocarboxylic acid catabolic process	1.89	2.19	0.97		20/15	15/12	97/109
		2 of 122	P: GO:0016042: lipid catabolic process	1.78	2.13	1.12		20/15	16/13	106/123
		3 of 122	P: GO:0044242: cellular lipid catabolic process	1.93	2.16	0.92		20/15	16/13	104/120
		4 of 122	P: GO:0009062: fatty acid catabolic process	1.79	2.05	0.91		20/15	15/12	96/108
		Conserved:	4 terms P = 1.0000 (10000/10000) Rand. median: 17							Low at pt
		Subset at os			Motif3 6				#nodes/#edges
			GO term	At	Os	Pt		At	Os	Pt
		1 of 122	P: GO:0048767: root hair elongation	2	0.85	3.9		16/16	11/15	55/68
		2 of 122	P: GO:0048193: Golgi vesicle transport	1.68	0.83	2.14		40/40	40/46	123/141
		3 of 122	P: GO:0000303: response to superoxide	0.18	0.41	3.44		20/16	12/17	39/119
		4 of 122	P: GO:0010029: regulation of seed germination	1.61	-0.09	2		17/19	14/12	34/34
		5 of 122	P: GO:1900140: regulation of seedling development	0.29	-0.34	1.97		18/21	14/12	37/38
		Conserved:	5 terms P = 1.0000 (10000/10000) Rand. median: 17							Low at os
		Subset os pt			Motif3 6				#nodes/#edges
			GO term	At	Os	Pt		At	Os	Pt
		1 of 122	P: GO:0048229: gametophyte development	4.51	1.85	0.65		125/138	92/97	93/96
		2 of 122	P: GO:2000762: regulation of phenylpropanoid metabolic process	3.69	1.96	0.97		96/150	23/20	87/112
		3 of 122	P: GO:0051093: negative regulation of developmental process	5.45	0.36	0.48		55/109	40/65	81/224
		4 of 122	P: GO:0007267: cell-cell signaling	3.09	1.67	0.99		14/13	14/16	21/17
		5 of 122	P: GO:0051817: modification of morphology or physiology of other organism involved in symbiotic interaction	3.26	0.83	1.08		20/19	26/30	34/35
		6 of 122	P: GO:0044403: symbiosis, encompassing mutualism through parasitism	3	0.99	0.98		21/20	26/30	47/48
		7 of 122	P: GO:0009740: gibberellic acid mediated signaling pathway	4.6	-0.34	0.24		38/94	13/11	23/25
		8 of 122	P: GO:0009739: response to gibberellin stimulus	4.33	1.1	-0.96		93/252	48/61	97/181
		9 of 122	P: GO:0010476: gibberellin mediated signaling pathway	4.17	-0.28	0.54		38/94	13/11	23/25
		10 of 122	P: GO:0071370: cellular response to gibberellin stimulus	3.8	-0.2	-0.29		38/94	13/11	24/26
		Conserved:	10 terms P = 0.9911 (9911/10000) Rand. median: 17							Low os pt
	Molecular function	11 common terms
		Subset at os pt			Motif3 6				#nodes/#edges
			GO term	At	Os	Pt		At	Os	Pt
		1 of 2	M: GO:0042803: protein homodimerization activity	0.46	0.22	-0.08		16/11	17/19	38/48
		Conserved:	1 terms P = 0.0649 (649/10000) Rand. median: 0							Low at os pt
		Subset at pt			Motif3 6				#nodes/#edges
			GO term	At	Os	Pt		At	Os	Pt
		Conserved:	0 terms P = 1.0000 (10000/10000) Rand. median: 0							Low at pt
		Subset at os			Motif3 6				#nodes/#edges
			GO term	At	Os	Pt		At	Os	Pt
		Conserved:	0 terms P = 1.0000 (10000/10000) Rand. median: 0							Low at os
		Subset os pt			Motif3 6				#nodes/#edges
			GO term	At	Os	Pt		At	Os	Pt
		Conserved:	0 terms P = 1.0000 (10000/10000) Rand. median: 0							Low os pt
	Cellular compartment	19 common terms
		Subset at os pt			Motif3 6				#nodes/#edges
			GO term	At	Os	Pt		At	Os	Pt
		Conserved:	0 terms P = 1.0000 (10000/10000) Rand. median: 0							Low at os pt
		Subset at pt			Motif3 6				#nodes/#edges
			GO term	At	Os	Pt		At	Os	Pt
		Conserved:	0 terms P = 1.0000 (10000/10000) Rand. median: 0							Low at pt
		Subset at os			Motif3 6				#nodes/#edges
			GO term	At	Os	Pt		At	Os	Pt
		1 of 3	C: GO:0005654: nucleoplasm	0.47	-0.42	1.65		19/22	13/14	54/62
		Conserved:	1 terms P = 0.3420 (3420/10000) Rand. median: 0							Low at os
		Subset os pt			Motif3 6				#nodes/#edges
			GO term	At	Os	Pt		At	Os	Pt
		Conserved:	0 terms P = 1.0000 (10000/10000) Rand. median: 0							Low os pt

## Sheet: Motif3_13
TFs	High Motif3 13
	Biological process	461 common terms
		Subset at os pt			Motif3 13				#nodes/#edges
			GO term	At	Os	Pt		At	Os	Pt
		1 of 92	P: GO:0048522: positive regulation of cellular process	7.01	7.02	7.06		553/2938	443/1252	879/4762
		2 of 92	P: GO:0048518: positive regulation of biological process	7.02	7.01	7.06		623/3350	512/1514	995/5511
		3 of 92	P: GO:1901701: cellular response to oxygen-containing compound	7.01	6.95	7.05		628/4683	528/1714	973/5229
		4 of 92	P: GO:0033993: response to lipid	7	6.96	7.03		545/2919	416/1093	802/3240
		5 of 92	P: GO:0071495: cellular response to endogenous stimulus	7.02	6.92	7.03		529/3869	369/1181	789/4372
		6 of 92	P: GO:0014070: response to organic cyclic compound	6.99	6.93	7.05		599/4405	444/1217	890/4301
		7 of 92	P: GO:0009755: hormone-mediated signaling pathway	7	6.91	7.02		502/3747	344/1124	759/4231
		8 of 92	P: GO:0048869: cellular developmental process	7.03	6.87	7.01		641/3535	524/1607	956/3839
		9 of 92	P: GO:0032870: cellular response to hormone stimulus	7.03	6.85	7.03		526/3845	369/1181	785/4340
		10 of 92	P: GO:0030154: cell differentiation	7.01	6.86	7.02		533/2925	447/1358	815/3345
		11 of 92	P: GO:0033036: macromolecule localization	6.95	6.88	7.03		671/3536	439/868	984/3406
		12 of 92	P: GO:0048583: regulation of response to stimulus	6.92	6.89	7.03		505/3944	338/954	662/2878
		13 of 92	P: GO:0031325: positive regulation of cellular metabolic process	6.97	6.82	7.04		414/2420	282/708	591/2975
		14 of 92	P: GO:0010035: response to inorganic substance	6.94	6.87	7.01		625/3536	479/1165	920/4036
		15 of 92	P: GO:0031328: positive regulation of cellular biosynthetic process	6.95	6.85	7.02		405/2328	275/633	564/2712
		16 of 92	P: GO:0009893: positive regulation of metabolic process	6.98	6.79	7.02		417/2430	282/708	596/3006
		17 of 92	P: GO:0097305: response to alcohol	6.98	6.78	7.02		467/2342	346/882	704/2626
		18 of 92	P: GO:0002376: immune system process	6.99	6.77	7.02		589/6533	437/1378	809/4478
		19 of 92	P: GO:0009891: positive regulation of biosynthetic process	6.99	6.71	7.03		405/2328	275/633	564/2712
		20 of 92	P: GO:0045087: innate immune response	6.93	6.75	7.03		480/3310	370/995	650/2628
		21 of 92	P: GO:0009751: response to salicylic acid stimulus	6.92	6.76	7.02		391/2915	275/849	524/2715
		22 of 92	P: GO:0022621: shoot system development	6.95	6.73	6.99		346/3422	269/899	593/3055
		23 of 92	P: GO:0009605: response to external stimulus	6.95	6.69	7.02		460/2035	342/678	740/2621
		24 of 92	P: GO:0009651: response to salt stress	6.95	6.78	6.93		370/1674	278/657	660/2564
		25 of 92	P: GO:0009266: response to temperature stimulus	6.9	6.82	6.94		428/1746	309/632	692/2183
		26 of 92	P: GO:0010243: response to organic nitrogen	7	6.75	6.9		344/6322	184/897	381/2595
		27 of 92	P: GO:0048367: shoot development	6.98	6.65	7.01		346/3422	267/896	591/3051
		28 of 92	P: GO:0046907: intracellular transport	6.89	6.73	6.98		589/2892	376/713	912/3088
		29 of 92	P: GO:0006955: immune response	6.87	6.71	7.02		482/3312	372/997	653/2634
		30 of 92	P: GO:0009737: response to abscisic acid stimulus	6.92	6.67	7		399/2071	290/739	586/2232
		31 of 92	P: GO:1901698: response to nitrogen compound	7.04	6.62	6.92		366/6346	226/947	473/2810
		32 of 92	P: GO:0006605: protein targeting	6.92	6.63	7		487/2669	282/577	657/2281
		33 of 92	P: GO:0034613: cellular protein localization	6.89	6.66	6.99		506/2702	302/607	724/2450
		34 of 92	P: GO:0048569: post-embryonic organ development	6.95	6.62	6.96		331/1414	288/1371	500/1372
		35 of 92	P: GO:0009908: flower development	6.94	6.72	6.87		322/1660	287/1677	481/1467
		36 of 92	P: GO:0015031: protein transport	6.88	6.64	6.98		521/2737	303/601	720/2439
		37 of 92	P: GO:0006970: response to osmotic stress	6.9	6.65	6.94		396/1794	294/678	691/2694
		38 of 92	P: GO:0002682: regulation of immune system process	6.85	6.63	6.91		342/2760	173/463	371/1492
		Conserved:	38 terms P = 0.0000 (0/10000) Rand. median: 4							High at os pt
		Subset at pt			Motif3 13				#nodes/#edges
			GO term	At	Os	Pt		At	Os	Pt
		1 of 92	P: GO:0006886: intracellular protein transport	6.96	6.61	6.98		504/2700	294/591	692/2374
		2 of 92	P: GO:0045184: establishment of protein localization	6.89	6.6	7		521/2737	303/601	720/2439
		3 of 92	P: GO:0010200: response to chitin	7.02	6.57	6.9		339/6300	172/883	369/2568
		4 of 92	P: GO:0070727: cellular macromolecule localization	6.87	6.62	7		525/2773	334/649	738/2505
		5 of 92	P: GO:0009887: organ morphogenesis	6.97	6.48	7		303/2188	228/1264	433/2342
		6 of 92	P: GO:0009753: response to jasmonic acid stimulus	6.88	6.52	7.02		378/2964	217/613	478/2346
		7 of 92	P: GO:0010557: positive regulation of macromolecule biosynthetic process	6.9	6.44	7.01		301/1880	182/369	402/1980
		8 of 92	P: GO:0048827: phyllome development	6.88	6.45	6.99		213/1714	155/441	349/1611
		9 of 92	P: GO:0010604: positive regulation of macromolecule metabolic process	6.91	6.4	6.98		308/1908	185/377	419/2060
		10 of 92	P: GO:0045935: positive regulation of nucleobase-containing compound metabolic process	6.95	6.3	7		297/1870	181/369	392/1961
		11 of 92	P: GO:0051254: positive regulation of RNA metabolic process	6.96	6.27	7		294/1861	180/367	389/1949
		12 of 92	P: GO:0009814: defense response, incompatible interaction	6.87	6.4	6.93		405/2774	279/781	485/1926
		13 of 92	P: GO:0051173: positive regulation of nitrogen compound metabolic process	6.94	6.28	6.96		299/1876	185/375	400/1980
		14 of 92	P: GO:0010628: positive regulation of gene expression	6.93	6.26	7		296/1866	180/367	392/1951
		15 of 92	P: GO:0045893: positive regulation of transcription, DNA-dependent	6.97	6.17	7.01		294/1861	180/367	388/1938
		16 of 92	P: GO:0045088: regulation of innate immune response	6.9	6.36	6.85		340/2619	172/462	369/1488
		17 of 92	P: GO:0050776: regulation of immune response	6.85	6.3	6.94		341/2623	173/463	371/1492
		18 of 92	P: GO:1901362: organic cyclic compound biosynthetic process	6.88	6.17	6.93		848/2641	459/956	993/2560
		19 of 92	P: GO:0048366: leaf development	6.85	6.05	6.98		196/1530	135/357	310/1259
		20 of 92	P: GO:0010016: shoot morphogenesis	6.86	6.03	6.92		256/2834	190/660	364/2223
		Conserved:	20 terms P = 0.0000 (0/10000) Rand. median: 5							High at pt
		Subset at os			Motif3 13				#nodes/#edges
			GO term	At	Os	Pt		At	Os	Pt
		1 of 92	P: GO:0048438: floral whorl development	6.93	6.66	6.84		228/1084	207/1086	309/935
		Conserved:	1 terms P = 0.9962 (9962/10000) Rand. median: 5							High at os
		Subset os pt			Motif3 13				#nodes/#edges
			GO term	At	Os	Pt		At	Os	Pt
		1 of 92	P: GO:0050793: regulation of developmental process	6.79	6.82	7.03		452/1721	430/1832	839/3131
		2 of 92	P: GO:0048523: negative regulation of cellular process	6.82	6.83	6.98		400/1568	375/887	714/2214
		3 of 92	P: GO:0031347: regulation of defense response	6.78	6.67	6.92		418/3373	224/593	451/1803
		4 of 92	P: GO:0071407: cellular response to organic cyclic compound	6.77	6.62	6.97		347/2134	255/736	507/2074
		5 of 92	P: GO:0048316: seed development	6.5	6.64	6.94		205/678	220/463	498/1292
		6 of 92	P: GO:0005975: carbohydrate metabolic process	6.1	6.74	6.95		330/552	430/582	970/1867
		Conserved:	6 terms P = 0.3783 (3783/10000) Rand. median: 5							High os pt
	Molecular function	5 common terms
		Subset at os pt			Motif3 13				#nodes/#edges
			GO term	At	Os	Pt		At	Os	Pt
		Conserved:	0 terms P = 1.0000 (10000/10000) Rand. median: 0							High at os pt
		Subset at pt			Motif3 13				#nodes/#edges
			GO term	At	Os	Pt		At	Os	Pt
		1 of 1	M: GO:0008270: zinc ion binding	7.02	6.59	7.03		481/1394	323/502	816/2856
		Conserved:	1 terms P = 0.1616 (1616/10000) Rand. median: 0							High at pt
		Subset at os			Motif3 13				#nodes/#edges
			GO term	At	Os	Pt		At	Os	Pt
		Conserved:	0 terms P = 1.0000 (10000/10000) Rand. median: 0							High at os
		Subset os pt			Motif3 13				#nodes/#edges
			GO term	At	Os	Pt		At	Os	Pt
		Conserved:	0 terms P = 1.0000 (10000/10000) Rand. median: 0							High os pt
	Cellular compartment	12 common terms
		Subset at os pt			Motif3 13				#nodes/#edges
			GO term	At	Os	Pt		At	Os	Pt
		Conserved:	0 terms P = 1.0000 (10000/10000) Rand. median: 0							High at os pt
		Subset at pt			Motif3 13				#nodes/#edges
			GO term	At	Os	Pt		At	Os	Pt
		Conserved:	0 terms P = 1.0000 (10000/10000) Rand. median: 0							High at pt
		Subset at os			Motif3 13				#nodes/#edges
			GO term	At	Os	Pt		At	Os	Pt
		Conserved:	0 terms P = 1.0000 (10000/10000) Rand. median: 0							High at os
		Subset os pt			Motif3 13				#nodes/#edges
			GO term	At	Os	Pt		At	Os	Pt
		1 of 2	C: GO:0005829: cytosol	4.64	6.1	6.31		194/254	338/418	605/848
		Conserved:	1 terms P = 0.2456 (2456/10000) Rand. median: 0							High os pt
TFs	Low Motif3 13
	Biological process	461 common terms
		Subset at os pt			Motif3 13				#nodes/#edges
			GO term	At	Os	Pt		At	Os	Pt
		1 of 92	P: GO:0051701: interaction with host	-0.46	1.35	1.52		21/20	26/30	40/42
		2 of 92	P: GO:0009615: response to virus	-0.43	0.8	1.8		27/24	30/36	65/68
		3 of 92	P: GO:0052018: modulation by symbiont of RNA levels in host	-0.4	1.21	0.91		20/19	26/30	33/33
		4 of 92	P: GO:0009616: virus induced gene silencing	-0.52	1.38	0.84		20/19	26/30	33/33
		5 of 92	P: GO:0044003: modification by symbiont of host morphology or physiology	-0.62	1.27	0.6		20/19	26/30	34/35
		6 of 92	P: GO:0051817: modification of morphology or physiology of other organism involved in symbiotic interaction	-0.49	1.36	0.34		20/19	26/30	34/35
		7 of 92	P: GO:0035821: modification of morphology or physiology of other organism	-0.46	0.87	0.57		20/19	26/30	34/35
		Conserved:	7 terms P = 0.0715 (715/10000) Rand. median: 4							Low at os pt
		Subset at pt			Motif3 13				#nodes/#edges
			GO term	At	Os	Pt		At	Os	Pt
		1 of 92	P: GO:0044403: symbiosis, encompassing mutualism through parasitism	-0.4	1.53	1.36		21/20	26/30	47/48
		2 of 92	P: GO:0000303: response to superoxide	-0.2	1.71	0.78		20/16	12/17	39/119
		3 of 92	P: GO:0008283: cell proliferation	-0.58	1.71	0.27		97/100	83/166	81/92
		Conserved:	3 terms P = 1.0000 (10000/10000) Rand. median: 12							Low at pt
		Subset at os			Motif3 13				#nodes/#edges
			GO term	At	Os	Pt		At	Os	Pt
		1 of 92	P: GO:0010114: response to red light	-0.86	1.18	5		62/83	36/71	96/230
		2 of 92	P: GO:0046148: pigment biosynthetic process	0.94	-1.3	4.91		145/307	96/166	149/387
		3 of 92	P: GO:0051186: cofactor metabolic process	-0.63	-1.36	4.97		222/356	166/293	254/659
		4 of 92	P: GO:0071322: cellular response to carbohydrate stimulus	-0.7	0.5	3.01		20/21	32/41	57/110
		5 of 92	P: GO:0033013: tetrapyrrole metabolic process	-0.54	-1.35	4.69		113/174	88/141	128/339
		6 of 92	P: GO:0044419: interspecies interaction between organisms	-0.37	0.72	2.17		21/20	27/31	47/48
		7 of 92	P: GO:0015994: chlorophyll metabolic process	-0.7	-1.48	4.7		103/162	85/138	123/327
		8 of 92	P: GO:0006778: porphyrin-containing compound metabolic process	-0.6	-1.88	4.75		112/173	87/140	128/339
		9 of 92	P: GO:0051607: defense response to virus	-0.4	0.38	1.95		24/22	29/35	51/55
		10 of 92	P: GO:0050826: response to freezing	-0.9	0.53	1.95		23/29	31/39	46/93
		Conserved:	10 terms P = 0.8469 (8469/10000) Rand. median: 12							Low at os
		Subset os pt			Motif3 13				#nodes/#edges
			GO term	At	Os	Pt		At	Os	Pt
		1 of 92	P: GO:0048446: petal morphogenesis	2.74	1.01	1.83		51/88	21/31	42/70
		2 of 92	P: GO:0048453: sepal formation	2.57	0.98	1.92		50/87	21/31	39/65
		3 of 92	P: GO:0009736: cytokinin mediated signaling pathway	2.56	-0.74	1.19		29/30	11/17	34/43
		4 of 92	P: GO:0071368: cellular response to cytokinin stimulus	2.96	-0.74	0.71		29/30	11/17	34/43
		5 of 92	P: GO:0015979: photosynthesis	3.09	-0.37	-1.08		287/553	174/179	271/462
		Conserved:	5 terms P = 0.9984 (9984/10000) Rand. median: 12							Low os pt
	Molecular function	5 common terms
		Subset at os pt			Motif3 13				#nodes/#edges
			GO term	At	Os	Pt		At	Os	Pt
		Conserved:	0 terms P = 1.0000 (10000/10000) Rand. median: 0							Low at os pt
		Subset at pt			Motif3 13				#nodes/#edges
			GO term	At	Os	Pt		At	Os	Pt
		Conserved:	0 terms P = 1.0000 (10000/10000) Rand. median: 0							Low at pt
		Subset at os			Motif3 13				#nodes/#edges
			GO term	At	Os	Pt		At	Os	Pt
		Conserved:	0 terms P = 1.0000 (10000/10000) Rand. median: 0							Low at os
		Subset os pt			Motif3 13				#nodes/#edges
			GO term	At	Os	Pt		At	Os	Pt
		Conserved:	0 terms P = 1.0000 (10000/10000) Rand. median: 0							Low os pt
	Cellular compartment	12 common terms
		Subset at os pt			Motif3 13				#nodes/#edges
			GO term	At	Os	Pt		At	Os	Pt
		Conserved:	0 terms P = 1.0000 (10000/10000) Rand. median: 0							Low at os pt
		Subset at pt			Motif3 13				#nodes/#edges
			GO term	At	Os	Pt		At	Os	Pt
		Conserved:	0 terms P = 1.0000 (10000/10000) Rand. median: 0							Low at pt
		Subset at os			Motif3 13				#nodes/#edges
			GO term	At	Os	Pt		At	Os	Pt
		Conserved:	0 terms P = 1.0000 (10000/10000) Rand. median: 0							Low at os
		Subset os pt			Motif3 13				#nodes/#edges
			GO term	At	Os	Pt		At	Os	Pt
		Conserved:	0 terms P = 1.0000 (10000/10000) Rand. median: 0							Low os pt

## Sheet: Motif4_19
TFs	High Motif4 19
	Biological process	542 common terms
		Subset at os pt			Motif4 19				#nodes/#edges
			GO term	At	Os	Pt		At	Os	Pt
		1 of 108	P: GO:0048518: positive regulation of biological process	6.98	7.02	7.02		623/3350	512/1514	995/5511
		2 of 108	P: GO:0048522: positive regulation of cellular process	6.93	6.99	7		553/2938	443/1252	879/4762
		3 of 108	P: GO:0009893: positive regulation of metabolic process	6.94	6.92	7.01		417/2430	282/708	596/3006
		4 of 108	P: GO:0009891: positive regulation of biosynthetic process	6.95	6.89	6.98		405/2328	275/633	564/2712
		5 of 108	P: GO:0031325: positive regulation of cellular metabolic process	6.86	6.91	7.03		414/2420	282/708	591/2975
		6 of 108	P: GO:0031328: positive regulation of cellular biosynthetic process	6.9	6.87	7.01		405/2328	275/633	564/2712
		7 of 108	P: GO:0010604: positive regulation of macromolecule metabolic process	6.89	6.84	6.98		308/1908	185/377	419/2060
		8 of 108	P: GO:0050793: regulation of developmental process	7	6.9	6.8		452/1721	430/1832	839/3131
		9 of 108	P: GO:0051254: positive regulation of RNA metabolic process	6.94	6.81	6.95		294/1861	180/367	389/1949
		10 of 108	P: GO:0045893: positive regulation of transcription, DNA-dependent	6.88	6.83	6.97		294/1861	180/367	388/1938
		11 of 108	P: GO:0022621: shoot system development	6.98	6.68	6.95		346/3422	269/899	593/3055
		12 of 108	P: GO:0048367: shoot development	6.98	6.68	6.93		346/3422	267/896	591/3051
		13 of 108	P: GO:0045935: positive regulation of nucleobase-containing compound metabolic process	6.86	6.75	6.98		297/1870	181/369	392/1961
		14 of 108	P: GO:0010628: positive regulation of gene expression	6.83	6.75	6.99		296/1866	180/367	392/1951
		15 of 108	P: GO:0010557: positive regulation of macromolecule biosynthetic process	6.84	6.7	7.02		301/1880	182/369	402/1980
		16 of 108	P: GO:0051173: positive regulation of nitrogen compound metabolic process	6.85	6.71	7		299/1876	185/375	400/1980
		17 of 108	P: GO:0009888: tissue development	6.87	6.86	6.75		485/1835	486/1830	899/2778
		18 of 108	P: GO:0009639: response to red or far red light	6.87	6.96	6.63		179/319	136/280	382/1351
		19 of 108	P: GO:0009887: organ morphogenesis	6.86	6.8	6.77		303/2188	228/1264	433/2342
		20 of 108	P: GO:2000026: regulation of multicellular organismal development	7.03	6.85	6.54		377/1237	346/1289	689/2249
		21 of 108	P: GO:0048580: regulation of post-embryonic development	7.05	6.79	6.56		223/604	192/709	347/948
		22 of 108	P: GO:0048869: cellular developmental process	6.96	6.58	6.83		641/3535	524/1607	956/3839
		23 of 108	P: GO:0051239: regulation of multicellular organismal process	7.01	6.81	6.5		377/1237	349/1292	694/2254
		24 of 108	P: GO:0010016: shoot morphogenesis	6.97	6.5	6.78		256/2834	190/660	364/2223
		25 of 108	P: GO:0030154: cell differentiation	6.96	6.53	6.75		533/2925	447/1358	815/3345
		26 of 108	P: GO:0051246: regulation of protein metabolic process	6.78	6.67	6.78		144/1184	88/245	169/1046
		27 of 108	P: GO:0033993: response to lipid	6.82	6.48	6.91		545/2919	416/1093	802/3240
		28 of 108	P: GO:0032268: regulation of cellular protein metabolic process	6.81	6.77	6.6		141/1179	87/244	154/983
		29 of 108	P: GO:0009908: flower development	6.75	6.89	6.46		322/1660	287/1677	481/1467
		30 of 108	P: GO:0048437: floral organ development	6.65	6.77	6.64		265/1251	232/1220	366/1042
		31 of 108	P: GO:0097305: response to alcohol	6.65	6.53	6.75		467/2342	346/882	704/2626
		32 of 108	P: GO:0009886: post-embryonic morphogenesis	6.61	6.65	6.29		275/1291	181/1025	375/1274
		Conserved:	32 terms P = 0.0000 (0/10000) Rand. median: 4							High at os pt
		Subset at pt			Motif4 19				#nodes/#edges
			GO term	At	Os	Pt		At	Os	Pt
		1 of 108	P: GO:0048366: leaf development	6.87	5.97	6.85		196/1530	135/357	310/1259
		2 of 108	P: GO:0014070: response to organic cyclic compound	6.89	5.9	6.75		599/4405	444/1217	890/4301
		3 of 108	P: GO:0048827: phyllome development	6.9	5.93	6.69		213/1714	155/441	349/1611
		4 of 108	P: GO:0009965: leaf morphogenesis	6.78	6.09	6.51		136/1345	86/237	155/809
		5 of 108	P: GO:0009737: response to abscisic acid stimulus	6.63	5.99	6.76		399/2071	290/739	586/2232
		6 of 108	P: GO:0010154: fruit development	6.77	5.23	6.93		218/750	231/518	536/1411
		7 of 108	P: GO:0048316: seed development	6.86	4.53	6.86		205/678	220/463	498/1292
		8 of 108	P: GO:0009751: response to salicylic acid stimulus	6.68	4.71	6.78		391/2915	275/849	524/2715
		9 of 108	P: GO:0009793: embryo development ending in seed dormancy	6.74	1.52	6.79		157/546	164/320	350/878
		10 of 108	P: GO:0009790: embryo development	6.73	1.36	6.84		170/584	179/345	390/994
		Conserved:	10 terms P = 0.3395 (3395/10000) Rand. median: 8							High at pt
		Subset at os			Motif4 19				#nodes/#edges
			GO term	At	Os	Pt		At	Os	Pt
		1 of 108	P: GO:2000241: regulation of reproductive process	7.04	6.66	6.16		184/469	170/625	303/688
		2 of 108	P: GO:0006629: lipid metabolic process	6.77	7.02	5.72		529/1088	391/483	875/2050
		3 of 108	P: GO:0044255: cellular lipid metabolic process	6.75	7.01	5.12		394/787	320/389	717/1667
		4 of 108	P: GO:0008610: lipid biosynthetic process	6.81	6.84	5.09		388/851	208/258	484/1332
		5 of 108	P: GO:1901564: organonitrogen compound metabolic process	6.87	7.01	4.34		681/1112	442/625	871/1889
		6 of 108	P: GO:0009909: regulation of flower development	7.03	6.53	3.97		164/425	143/535	190/398
		7 of 108	P: GO:1901566: organonitrogen compound biosynthetic process	6.74	6.98	3.45		459/702	277/378	562/1204
		8 of 108	P: GO:0008652: cellular amino acid biosynthetic process	6.75	6.52	2.57		190/248	103/121	262/442
		Conserved:	8 terms P = 0.6382 (6382/10000) Rand. median: 8							High at os
		Subset os pt			Motif4 19				#nodes/#edges
			GO term	At	Os	Pt		At	Os	Pt
		1 of 108	P: GO:1901701: cellular response to oxygen-containing compound	6.6	6.71	6.88		628/4683	528/1714	973/5229
		2 of 108	P: GO:0048569: post-embryonic organ development	6.51	6.89	6.73		331/1414	288/1371	500/1372
		3 of 108	P: GO:0031324: negative regulation of cellular metabolic process	4.16	6.51	6.17		192/310	183/316	301/487
		Conserved:	3 terms P = 0.9934 (9934/10000) Rand. median: 8							High os pt
	Molecular function	6 common terms
		Subset at os pt			Motif4 19				#nodes/#edges
			GO term	At	Os	Pt		At	Os	Pt
		Conserved:	0 terms P = 1.0000 (10000/10000) Rand. median: 0							High at os pt
		Subset at pt			Motif4 19				#nodes/#edges
			GO term	At	Os	Pt		At	Os	Pt
		Conserved:	0 terms P = 1.0000 (10000/10000) Rand. median: 0							High at pt
		Subset at os			Motif4 19				#nodes/#edges
			GO term	At	Os	Pt		At	Os	Pt
		Conserved:	0 terms P = 1.0000 (10000/10000) Rand. median: 0							High at os
		Subset os pt			Motif4 19				#nodes/#edges
			GO term	At	Os	Pt		At	Os	Pt
		Conserved:	0 terms P = 1.0000 (10000/10000) Rand. median: 0							High os pt
	Cellular compartment	13 common terms
		Subset at os pt			Motif4 19				#nodes/#edges
			GO term	At	Os	Pt		At	Os	Pt
		Conserved:	0 terms P = 1.0000 (10000/10000) Rand. median: 0							High at os pt
		Subset at pt			Motif4 19				#nodes/#edges
			GO term	At	Os	Pt		At	Os	Pt
		Conserved:	0 terms P = 1.0000 (10000/10000) Rand. median: 0							High at pt
		Subset at os			Motif4 19				#nodes/#edges
			GO term	At	Os	Pt		At	Os	Pt
		Conserved:	0 terms P = 1.0000 (10000/10000) Rand. median: 0							High at os
		Subset os pt			Motif4 19				#nodes/#edges
			GO term	At	Os	Pt		At	Os	Pt
		Conserved:	0 terms P = 1.0000 (10000/10000) Rand. median: 0							High os pt
TFs	Low Motif4 19
	Biological process	542 common terms
		Subset at os pt			Motif4 19				#nodes/#edges
			GO term	At	Os	Pt		At	Os	Pt
		1 of 108	P: GO:0032970: regulation of actin filament-based process	-0.64	-0.31	-1.61		26/52	39/84	71/185
		2 of 108	P: GO:0032535: regulation of cellular component size	-0.47	-0.69	-1.42		42/76	66/121	113/270
		3 of 108	P: GO:0010638: positive regulation of organelle organization	-0.65	-0.35	-1.65		34/60	44/92	76/197
		4 of 108	P: GO:0022610: biological adhesion	-0.57	-0.84	-1.53		23/45	26/53	66/173
		5 of 108	P: GO:0008064: regulation of actin polymerization or depolymerization	-0.66	-0.46	-1.92		26/52	39/84	71/185
		6 of 108	P: GO:0090066: regulation of anatomical structure size	-0.51	-0.56	-2.02		42/76	66/121	113/270
		Conserved:	6 terms P = 0.2602 (2602/10000) Rand. median: 4							Low at os pt
		Subset at pt			Motif4 19				#nodes/#edges
			GO term	At	Os	Pt		At	Os	Pt
		1 of 108	P: GO:0042435: indole-containing compound biosynthetic process	-1.12	3.21	-1.41		51/80	21/23	45/77
		2 of 108	P: GO:0042430: indole-containing compound metabolic process	-1.13	2.54	-1.09		56/89	25/29	49/85
		3 of 108	P: GO:0043254: regulation of protein complex assembly	-0.66	-0.04	-1.25		27/53	41/86	71/185
		4 of 108	P: GO:0032956: regulation of actin cytoskeleton organization	-0.55	-0.16	-1.72		26/52	39/84	71/185
		5 of 108	P: GO:0051493: regulation of cytoskeleton organization	-0.62	-0.2	-1.64		27/53	42/87	74/199
		6 of 108	P: GO:0051495: positive regulation of cytoskeleton organization	-0.66	-0.12	-1.74		27/53	40/85	69/182
		7 of 108	P: GO:0030832: regulation of actin filament length	-0.56	-0.11	-1.91		26/52	39/84	71/185
		8 of 108	P: GO:0030838: positive regulation of actin filament polymerization	-0.63	-0.21	-1.76		26/52	38/83	69/182
		9 of 108	P: GO:0030833: regulation of actin filament polymerization	-0.8	-0.12	-1.67		26/52	39/84	71/185
		10 of 108	P: GO:0007015: actin filament organization	-0.71	-0.17	-1.72		26/52	44/90	83/217
		11 of 108	P: GO:0032273: positive regulation of protein polymerization	-0.78	-0.16	-1.72		27/53	40/85	69/182
		12 of 108	P: GO:0032271: regulation of protein polymerization	-0.9	-0.24	-1.54		27/53	41/86	71/185
		13 of 108	P: GO:0045010: actin nucleation	-0.7	-0.11	-1.87		26/52	38/83	69/182
		14 of 108	P: GO:0031334: positive regulation of protein complex assembly	-0.76	-0.22	-1.76		27/53	40/85	69/182
		15 of 108	P: GO:0051130: positive regulation of cellular component organization	-0.81	-0.26	-1.75		34/60	44/92	78/205
		Conserved:	15 terms P = 0.5945 (5945/10000) Rand. median: 15							Low at pt
		Subset at os			Motif4 19				#nodes/#edges
			GO term	At	Os	Pt		At	Os	Pt
		1 of 108	P: GO:0048193: Golgi vesicle transport	-0.65	-0.62	2.09		40/40	40/46	123/141
		2 of 108	P: GO:0009658: chloroplast organization	-0.58	-0.62	1.26		103/237	65/112	117/315
		3 of 108	P: GO:0044087: regulation of cellular component biogenesis	-0.86	-1.04	-0.36		33/69	47/110	88/298
		Conserved:	3 terms P = 1.0000 (10000/10000) Rand. median: 15							Low at os
		Subset os pt			Motif4 19				#nodes/#edges
			GO term	At	Os	Pt		At	Os	Pt
		1 of 108	P: GO:0009408: response to heat	5.75	-1.29	-1		114/502	55/84	105/145
		2 of 108	P: GO:0010286: heat acclimation	4.66	-0.52	-0.78		52/208	11/17	31/51
		3 of 108	P: GO:0071555: cell wall organization	3.86	-0.5	-1.51		139/352	207/318	227/557
		4 of 108	P: GO:0005976: polysaccharide metabolic process	3.81	-1.7	-0.66		114/242	133/197	225/419
		5 of 108	P: GO:0000271: polysaccharide biosynthetic process	3.43	-1.39	-0.95		101/220	114/168	190/374
		6 of 108	P: GO:0016051: carbohydrate biosynthetic process	3.17	-1.13	-1.42		125/254	150/212	310/510
		7 of 108	P: GO:0042542: response to hydrogen peroxide	2.9	-0.9	-1.83		93/152	39/54	119/145
		8 of 108	P: GO:0048825: cotyledon development	-0.2	-0.54	-0.7		18/16	24/40	48/106
		9 of 108	P: GO:0030029: actin filament-based process	0.44	-0.79	-1.88		33/67	54/107	107/271
		10 of 108	P: GO:0007155: cell adhesion	-0.38	-0.58	-2.11		23/45	26/53	66/173
		Conserved:	10 terms P = 0.9644 (9644/10000) Rand. median: 15							Low os pt
	Molecular function	6 common terms
		Subset at os pt			Motif4 19				#nodes/#edges
			GO term	At	Os	Pt		At	Os	Pt
		Conserved:	0 terms P = 1.0000 (10000/10000) Rand. median: 0							Low at os pt
		Subset at pt			Motif4 19				#nodes/#edges
			GO term	At	Os	Pt		At	Os	Pt
		Conserved:	0 terms P = 1.0000 (10000/10000) Rand. median: 0							Low at pt
		Subset at os			Motif4 19				#nodes/#edges
			GO term	At	Os	Pt		At	Os	Pt
		Conserved:	0 terms P = 1.0000 (10000/10000) Rand. median: 0							Low at os
		Subset os pt			Motif4 19				#nodes/#edges
			GO term	At	Os	Pt		At	Os	Pt
		Conserved:	0 terms P = 1.0000 (10000/10000) Rand. median: 0							Low os pt
	Cellular compartment	13 common terms
		Subset at os pt			Motif4 19				#nodes/#edges
			GO term	At	Os	Pt		At	Os	Pt
		Conserved:	0 terms P = 1.0000 (10000/10000) Rand. median: 0							Low at os pt
		Subset at pt			Motif4 19				#nodes/#edges
			GO term	At	Os	Pt		At	Os	Pt
		Conserved:	0 terms P = 1.0000 (10000/10000) Rand. median: 0							Low at pt
		Subset at os			Motif4 19				#nodes/#edges
			GO term	At	Os	Pt		At	Os	Pt
		Conserved:	0 terms P = 1.0000 (10000/10000) Rand. median: 0							Low at os
		Subset os pt			Motif4 19				#nodes/#edges
			GO term	At	Os	Pt		At	Os	Pt
		Conserved:	0 terms P = 1.0000 (10000/10000) Rand. median: 0							Low os pt

## Sheet: Motif4_56
TFs	High Motif4 56
	Biological process	388 common terms
		Subset at os pt			Motif4 56				#nodes/#edges
			GO term	At	Os	Pt		At	Os	Pt
		1 of 77	P: GO:0009657: plastid organization	6.03	6.57	6.51		296/2839	158/389	302/2108
		2 of 77	P: GO:0051246: regulation of protein metabolic process	6.08	5.88	6.59		144/1184	88/245	169/1046
		3 of 77	P: GO:0022621: shoot system development	6.86	5.47	6.01		346/3422	269/899	593/3055
		4 of 77	P: GO:0010243: response to organic nitrogen	6.93	5.34	5.96		344/6322	184/897	381/2595
		5 of 77	P: GO:0032268: regulation of cellular protein metabolic process	6.41	5.32	6.45		141/1179	87/244	154/983
		6 of 77	P: GO:1901701: cellular response to oxygen-containing compound	6.27	5.35	6.36		628/4683	528/1714	973/5229
		7 of 77	P: GO:0010200: response to chitin	6.88	5.29	5.6		339/6300	172/883	369/2568
		Conserved:	7 terms P = 0.0297 (297/10000) Rand. median: 3							High at os pt
		Subset at pt			Motif4 56				#nodes/#edges
			GO term	At	Os	Pt		At	Os	Pt
		1 of 77	P: GO:0048367: shoot development	6.76	4.96	5.55		346/3422	267/896	591/3051
		2 of 77	P: GO:0009723: response to ethylene stimulus	6.32	4.58	6.28		243/1653	150/373	392/1784
		3 of 77	P: GO:1901698: response to nitrogen compound	6.85	4.92	5.37		366/6346	226/947	473/2810
		4 of 77	P: GO:0014070: response to organic cyclic compound	6.61	3.58	6.11		599/4405	444/1217	890/4301
		5 of 77	P: GO:0010035: response to inorganic substance	6.19	2.39	6.58		625/3536	479/1165	920/4036
		6 of 77	P: GO:0009751: response to salicylic acid stimulus	6.53	2.12	5.55		391/2915	275/849	524/2715
		Conserved:	6 terms P = 0.9604 (9604/10000) Rand. median: 10							High at pt
		Subset at os			Motif4 56				#nodes/#edges
			GO term	At	Os	Pt		At	Os	Pt
		1 of 77	P: GO:0045087: innate immune response	6.3	5.35	4.48		480/3310	370/995	650/2628
		2 of 77	P: GO:0051173: positive regulation of nitrogen compound metabolic process	6.09	5.34	4.27		299/1876	185/375	400/1980
		Conserved:	2 terms P = 0.9999 (9999/10000) Rand. median: 10							High at os
		Subset os pt			Motif4 56				#nodes/#edges
			GO term	At	Os	Pt		At	Os	Pt
		1 of 77	P: GO:0050793: regulation of developmental process	5.46	6.35	6.36		452/1721	430/1832	839/3131
		2 of 77	P: GO:0009888: tissue development	5.99	5.77	6.38		485/1835	486/1830	899/2778
		3 of 77	P: GO:0009886: post-embryonic morphogenesis	5.53	6.32	5.5		275/1291	181/1025	375/1274
		4 of 77	P: GO:2000026: regulation of multicellular organismal development	5.3	6.17	5.74		377/1237	346/1289	689/2249
		5 of 77	P: GO:0051239: regulation of multicellular organismal process	5.11	6.24	5.86		377/1237	349/1292	694/2254
		6 of 77	P: GO:0048522: positive regulation of cellular process	4.17	6.22	6.55		553/2938	443/1252	879/4762
		7 of 77	P: GO:0048518: positive regulation of biological process	3.77	6.42	6.69		623/3350	512/1514	995/5511
		8 of 77	P: GO:0006259: DNA metabolic process	5.7	5.77	5.36		246/641	209/707	454/977
		9 of 77	P: GO:0031325: positive regulation of cellular metabolic process	4.59	5.76	6.42		414/2420	282/708	591/2975
		10 of 77	P: GO:0009893: positive regulation of metabolic process	4.91	5.49	6.27		417/2430	282/708	596/3006
		11 of 77	P: GO:0007389: pattern specification process	4.63	6.02	5.97		140/546	154/717	340/1175
		12 of 77	P: GO:0051276: chromosome organization	5.14	5.81	5.26		276/580	260/876	491/1097
		13 of 77	P: GO:0031328: positive regulation of cellular biosynthetic process	4.81	5.28	6.08		405/2328	275/633	564/2712
		14 of 77	P: GO:0009891: positive regulation of biosynthetic process	5	5.35	5.67		405/2328	275/633	564/2712
		15 of 77	P: GO:0003002: regionalization	4.28	6.04	5.58		101/423	108/588	215/792
		16 of 77	P: GO:0048869: cellular developmental process	4.69	5.68	5.35		641/3535	524/1607	956/3839
		17 of 77	P: GO:0007049: cell cycle	3.27	5.5	6.31		272/526	230/722	530/1487
		18 of 77	P: GO:0048507: meristem development	3.96	5.47	5.27		210/756	230/1022	398/1224
		19 of 77	P: GO:0009933: meristem structural organization	3.47	5.47	5.22		90/280	120/430	192/555
		20 of 77	P: GO:0009908: flower development	2.62	5.83	5.69		322/1660	287/1677	481/1467
		Conserved:	20 terms P = 0.0007 (7/10000) Rand. median: 10							High os pt
	Molecular function	4 common terms
		Subset at os pt			Motif4 56				#nodes/#edges
			GO term	At	Os	Pt		At	Os	Pt
		Conserved:	0 terms P = 1.0000 (10000/10000) Rand. median: 0							High at os pt
		Subset at pt			Motif4 56				#nodes/#edges
			GO term	At	Os	Pt		At	Os	Pt
		Conserved:	0 terms P = 1.0000 (10000/10000) Rand. median: 0							High at pt
		Subset at os			Motif4 56				#nodes/#edges
			GO term	At	Os	Pt		At	Os	Pt
		Conserved:	0 terms P = 1.0000 (10000/10000) Rand. median: 0							High at os
		Subset os pt			Motif4 56				#nodes/#edges
			GO term	At	Os	Pt		At	Os	Pt
		Conserved:	0 terms P = 1.0000 (10000/10000) Rand. median: 0							High os pt
	Cellular compartment	6 common terms
		Subset at os pt			Motif4 56				#nodes/#edges
			GO term	At	Os	Pt		At	Os	Pt
		Conserved:	0 terms P = 1.0000 (10000/10000) Rand. median: 0							High at os pt
		Subset at pt			Motif4 56				#nodes/#edges
			GO term	At	Os	Pt		At	Os	Pt
		Conserved:	0 terms P = 1.0000 (10000/10000) Rand. median: 0							High at pt
		Subset at os			Motif4 56				#nodes/#edges
			GO term	At	Os	Pt		At	Os	Pt
		Conserved:	0 terms P = 1.0000 (10000/10000) Rand. median: 0							High at os
		Subset os pt			Motif4 56				#nodes/#edges
			GO term	At	Os	Pt		At	Os	Pt
		Conserved:	0 terms P = 1.0000 (10000/10000) Rand. median: 0							High os pt
TFs	Low Motif4 56
	Biological process	388 common terms
		Subset at os pt			Motif4 56				#nodes/#edges
			GO term	At	Os	Pt		At	Os	Pt
		Conserved:	0 terms P = 1.0000 (10000/10000) Rand. median: 3							Low at os pt
		Subset at pt			Motif4 56				#nodes/#edges
			GO term	At	Os	Pt		At	Os	Pt
		1 of 77	P: GO:0048467: gynoecium development	-3	3.03	-1.93		111/606	94/505	122/354
		2 of 77	P: GO:0048440: carpel development	-3.06	3.05	-1.93		109/605	92/503	117/342
		Conserved:	2 terms P = 1.0000 (10000/10000) Rand. median: 12							Low at pt
		Subset at os			Motif4 56				#nodes/#edges
			GO term	At	Os	Pt		At	Os	Pt
		Conserved:	0 terms P = 1.0000 (10000/10000) Rand. median: 12							Low at os
		Subset os pt			Motif4 56				#nodes/#edges
			GO term	At	Os	Pt		At	Os	Pt
		1 of 77	P: GO:0048610: cellular process involved in reproduction	4.44	-1.98	-1.49		173/345	192/338	262/411
		2 of 77	P: GO:0033692: cellular polysaccharide biosynthetic process	3.41	-1.39	-1.3		98/217	91/134	168/346
		3 of 77	P: GO:0000271: polysaccharide biosynthetic process	3.24	-1.17	-1.41		101/220	114/168	190/374
		4 of 77	P: GO:0040007: growth	3.57	-1.86	-1.68		177/380	172/272	403/798
		5 of 77	P: GO:0044262: cellular carbohydrate metabolic process	2.66	-1.2	-1.54		115/246	128/189	216/404
		6 of 77	P: GO:0016051: carbohydrate biosynthetic process	2.52	-1.21	-1.55		125/254	150/212	310/510
		7 of 77	P: GO:0044264: cellular polysaccharide metabolic process	2.75	-1.25	-1.75		110/237	116/174	200/385
		8 of 77	P: GO:0005976: polysaccharide metabolic process	3.14	-1.6	-1.87		114/242	133/197	225/419
		Conserved:	8 terms P = 0.9527 (9527/10000) Rand. median: 12							Low os pt
	Molecular function	4 common terms
		Subset at os pt			Motif4 56				#nodes/#edges
			GO term	At	Os	Pt		At	Os	Pt
		Conserved:	0 terms P = 1.0000 (10000/10000) Rand. median: 0							Low at os pt
		Subset at pt			Motif4 56				#nodes/#edges
			GO term	At	Os	Pt		At	Os	Pt
		Conserved:	0 terms P = 1.0000 (10000/10000) Rand. median: 0							Low at pt
		Subset at os			Motif4 56				#nodes/#edges
			GO term	At	Os	Pt		At	Os	Pt
		Conserved:	0 terms P = 1.0000 (10000/10000) Rand. median: 0							Low at os
		Subset os pt			Motif4 56				#nodes/#edges
			GO term	At	Os	Pt		At	Os	Pt
		Conserved:	0 terms P = 1.0000 (10000/10000) Rand. median: 0							Low os pt
	Cellular compartment	6 common terms
		Subset at os pt			Motif4 56				#nodes/#edges
			GO term	At	Os	Pt		At	Os	Pt
		Conserved:	0 terms P = 1.0000 (10000/10000) Rand. median: 0							Low at os pt
		Subset at pt			Motif4 56				#nodes/#edges
			GO term	At	Os	Pt		At	Os	Pt
		Conserved:	0 terms P = 1.0000 (10000/10000) Rand. median: 0							Low at pt
		Subset at os			Motif4 56				#nodes/#edges
			GO term	At	Os	Pt		At	Os	Pt
		Conserved:	0 terms P = 1.0000 (10000/10000) Rand. median: 0							Low at os
		Subset os pt			Motif4 56				#nodes/#edges
			GO term	At	Os	Pt		At	Os	Pt
		Conserved:	0 terms P = 1.0000 (10000/10000) Rand. median: 0							Low os pt

## Sheet: Motif4_76
TFs	High Motif4 76
	Biological process	610 common terms
		Subset at os pt			Motif4 76				#nodes/#edges
			GO term	At	Os	Pt		At	Os	Pt
		1 of 122	P: GO:0009657: plastid organization	7.03	6.83	7.02		296/2839	158/389	302/2108
		2 of 122	P: GO:0010016: shoot morphogenesis	7.01	6.5	6.89		256/2834	190/660	364/2223
		3 of 122	P: GO:0010200: response to chitin	7.03	6.39	6.85		339/6300	172/883	369/2568
		4 of 122	P: GO:0022621: shoot system development	7.03	6.35	6.82		346/3422	269/899	593/3055
		5 of 122	P: GO:0050793: regulation of developmental process	6.93	6.84	6.29		452/1721	430/1832	839/3131
		6 of 122	P: GO:0051246: regulation of protein metabolic process	6.91	6.2	6.94		144/1184	88/245	169/1046
		7 of 122	P: GO:0009887: organ morphogenesis	6.87	6.56	6.61		303/2188	228/1264	433/2342
		8 of 122	P: GO:0010243: response to organic nitrogen	7.04	6.28	6.66		344/6322	184/897	381/2595
		9 of 122	P: GO:0032268: regulation of cellular protein metabolic process	6.91	5.92	6.93		141/1179	87/244	154/983
		10 of 122	P: GO:0045893: positive regulation of transcription, DNA-dependent	6.98	5.87	6.88		294/1861	180/367	388/1938
		11 of 122	P: GO:0035303: regulation of dephosphorylation	6.87	5.96	6.86		125/739	59/150	124/633
		12 of 122	P: GO:0051254: positive regulation of RNA metabolic process	6.93	5.85	6.89		294/1861	180/367	389/1949
		13 of 122	P: GO:1901698: response to nitrogen compound	7.03	6.09	6.52		366/6346	226/947	473/2810
		14 of 122	P: GO:0048367: shoot development	7.02	5.82	6.79		346/3422	267/896	591/3051
		15 of 122	P: GO:0016053: organic acid biosynthetic process	6.84	6.06	6.67		561/2204	345/684	799/2587
		16 of 122	P: GO:0044085: cellular component biogenesis	6.95	5.83	6.69		613/2460	495/928	893/2649
		Conserved:	16 terms P = 0.0000 (0/10000) Rand. median: 5							High at os pt
		Subset at pt			Motif4 76				#nodes/#edges
			GO term	At	Os	Pt		At	Os	Pt
		1 of 122	P: GO:0051173: positive regulation of nitrogen compound metabolic process	6.95	5.75	6.9		299/1876	185/375	400/1980
		2 of 122	P: GO:0031399: regulation of protein modification process	6.84	5.81	6.83		127/745	71/164	135/651
		3 of 122	P: GO:0010557: positive regulation of macromolecule biosynthetic process	6.99	5.48	6.93		301/1880	182/369	402/1980
		4 of 122	P: GO:0010604: positive regulation of macromolecule metabolic process	6.97	5.58	6.81		308/1908	185/377	419/2060
		5 of 122	P: GO:0045935: positive regulation of nucleobase-containing compound metabolic process	6.98	5.48	6.87		297/1870	181/369	392/1961
		6 of 122	P: GO:0046394: carboxylic acid biosynthetic process	6.85	5.66	6.7		561/2204	345/684	799/2587
		7 of 122	P: GO:0002679: respiratory burst involved in defense response	7	5.69	6.49		117/1759	49/173	140/908
		8 of 122	P: GO:0072330: monocarboxylic acid biosynthetic process	6.87	5.8	6.47		361/1712	201/482	494/1376
		9 of 122	P: GO:0045730: respiratory burst	7.01	5.71	6.39		117/1759	49/173	140/908
		10 of 122	P: GO:0002376: immune system process	6.98	5.59	6.53		589/6533	437/1378	809/4478
		11 of 122	P: GO:0019220: regulation of phosphate metabolic process	6.92	5.39	6.79		129/749	74/167	145/660
		12 of 122	P: GO:0022607: cellular component assembly	6.96	5.23	6.89		292/1540	206/295	344/983
		13 of 122	P: GO:0010628: positive regulation of gene expression	6.97	5.1	6.91		296/1866	180/367	392/1951
		14 of 122	P: GO:0009620: response to fungus	6.96	5.66	6.29		300/2204	175/551	355/1371
		15 of 122	P: GO:0010027: thylakoid membrane organization	6.98	4.97	6.91		173/1280	91/96	170/636
		16 of 122	P: GO:0010035: response to inorganic substance	6.86	5.64	6.34		625/3536	479/1165	920/4036
		17 of 122	P: GO:1901701: cellular response to oxygen-containing compound	6.89	5.57	6.34		628/4683	528/1714	973/5229
		18 of 122	P: GO:0009965: leaf morphogenesis	6.93	5.43	6.41		136/1345	86/237	155/809
		19 of 122	P: GO:0009668: plastid membrane organization	6.99	4.81	6.94		173/1280	91/96	170/636
		20 of 122	P: GO:0035556: intracellular signal transduction	6.97	5.32	6.44		323/3796	182/633	369/2147
		21 of 122	P: GO:0009814: defense response, incompatible interaction	6.92	5.5	6.27		405/2774	279/781	485/1926
		22 of 122	P: GO:0009891: positive regulation of biosynthetic process	6.94	4.89	6.6		405/2328	275/633	564/2712
		23 of 122	P: GO:0061024: membrane organization	6.93	4.21	6.89		288/1624	212/276	325/1038
		24 of 122	P: GO:0009893: positive regulation of metabolic process	6.87	4.45	6.62		417/2430	282/708	596/3006
		25 of 122	P: GO:0008299: isoprenoid biosynthetic process	6.86	4.19	6.88		244/584	118/147	246/771
		26 of 122	P: GO:0031325: positive regulation of cellular metabolic process	6.91	4.26	6.74		414/2420	282/708	591/2975
		27 of 122	P: GO:0016044: cellular membrane organization	6.94	4.2	6.69		288/1624	212/276	325/1038
		28 of 122	P: GO:0006612: protein targeting to membrane	6.87	4.33	6.28		321/2275	166/404	333/1406
		29 of 122	P: GO:0032870: cellular response to hormone stimulus	6.89	4.2	6.34		526/3845	369/1181	785/4340
		30 of 122	P: GO:0000165: MAPK cascade	6.93	3.92	6.28		185/1202	100/233	167/716
		31 of 122	P: GO:0033036: macromolecule localization	6.84	3.75	6.28		671/3536	439/868	984/3406
		Conserved:	31 terms P = 0.0000 (0/10000) Rand. median: 15							High at pt
		Subset at os			Motif4 76				#nodes/#edges
			GO term	At	Os	Pt		At	Os	Pt
		1 of 122	P: GO:0009908: flower development	6.86	6.83	6.23		322/1660	287/1677	481/1467
		2 of 122	P: GO:0048437: floral organ development	6.89	6.75	6.11		265/1251	232/1220	366/1042
		3 of 122	P: GO:0009886: post-embryonic morphogenesis	6.87	6.55	6.23		275/1291	181/1025	375/1274
		4 of 122	P: GO:0051239: regulation of multicellular organismal process	6.88	6.8	5.84		377/1237	349/1292	694/2254
		5 of 122	P: GO:2000026: regulation of multicellular organismal development	6.86	6.8	5.73		377/1237	346/1289	689/2249
		6 of 122	P: GO:0009696: salicylic acid metabolic process	6.93	5.91	5.43		152/847	66/161	127/433
		7 of 122	P: GO:0048580: regulation of post-embryonic development	6.89	6.71	4.57		223/604	192/709	347/948
		Conserved:	7 terms P = 0.9971 (9971/10000) Rand. median: 15							High at os
		Subset os pt			Motif4 76				#nodes/#edges
			GO term	At	Os	Pt		At	Os	Pt
		1 of 122	P: GO:0051301: cell division	6.72	6.82	6.65		159/407	136/486	277/957
		2 of 122	P: GO:0042440: pigment metabolic process	6.57	6.25	6.8		169/351	121/200	188/463
		3 of 122	P: GO:0048507: meristem development	6.6	6.61	6.39		210/756	230/1022	398/1224
		4 of 122	P: GO:0009888: tissue development	6.73	6.5	6.33		485/1835	486/1830	899/2778
		5 of 122	P: GO:0051186: cofactor metabolic process	6.53	6.15	6.86		222/356	166/293	254/659
		6 of 122	P: GO:0030154: cell differentiation	6.77	6.14	6.54		533/2925	447/1358	815/3345
		7 of 122	P: GO:0048444: floral organ morphogenesis	6.64	6.35	6.42		107/293	62/197	100/224
		8 of 122	P: GO:1901362: organic cyclic compound biosynthetic process	6.59	6.17	6.51		848/2641	459/956	993/2560
		9 of 122	P: GO:0048563: post-embryonic organ morphogenesis	6.72	6.15	6.38		107/293	62/197	100/224
		10 of 122	P: GO:0007049: cell cycle	6.19	6.69	6.36		272/526	230/722	530/1487
		11 of 122	P: GO:0048645: organ formation	6.82	6.17	6.24		112/316	77/251	135/311
		12 of 122	P: GO:0000910: cytokinesis	6.6	5.97	6.63		130/292	89/147	133/308
		13 of 122	P: GO:0018130: heterocycle biosynthetic process	6.63	6	6.42		514/1084	318/590	534/1165
		14 of 122	P: GO:0046148: pigment biosynthetic process	6.54	5.96	6.51		145/307	96/166	149/387
		15 of 122	P: GO:0007017: microtubule-based process	6.45	5.92	6.49		142/293	101/159	138/302
		16 of 122	P: GO:0000911: cytokinesis by cell plate formation	6.48	5.86	6.44		120/277	82/137	127/295
		17 of 122	P: GO:0051726: regulation of cell cycle	5.42	6.48	6.7		111/136	80/167	145/326
		18 of 122	P: GO:0044271: cellular nitrogen compound biosynthetic process	6.39	5.84	6.3		484/995	272/464	491/1082
		Conserved:	18 terms P = 0.2002 (2002/10000) Rand. median: 15							High os pt
	Molecular function	11 common terms
		Subset at os pt			Motif4 76				#nodes/#edges
			GO term	At	Os	Pt		At	Os	Pt
		Conserved:	0 terms P = 1.0000 (10000/10000) Rand. median: 0							High at os pt
		Subset at pt			Motif4 76				#nodes/#edges
			GO term	At	Os	Pt		At	Os	Pt
		Conserved:	0 terms P = 1.0000 (10000/10000) Rand. median: 0							High at pt
		Subset at os			Motif4 76				#nodes/#edges
			GO term	At	Os	Pt		At	Os	Pt
		Conserved:	0 terms P = 1.0000 (10000/10000) Rand. median: 0							High at os
		Subset os pt			Motif4 76				#nodes/#edges
			GO term	At	Os	Pt		At	Os	Pt
		Conserved:	0 terms P = 1.0000 (10000/10000) Rand. median: 0							High os pt
	Cellular compartment	19 common terms
		Subset at os pt			Motif4 76				#nodes/#edges
			GO term	At	Os	Pt		At	Os	Pt
		Conserved:	0 terms P = 1.0000 (10000/10000) Rand. median: 0							High at os pt
		Subset at pt			Motif4 76				#nodes/#edges
			GO term	At	Os	Pt		At	Os	Pt
		Conserved:	0 terms P = 1.0000 (10000/10000) Rand. median: 0							High at pt
		Subset at os			Motif4 76				#nodes/#edges
			GO term	At	Os	Pt		At	Os	Pt
		Conserved:	0 terms P = 1.0000 (10000/10000) Rand. median: 0							High at os
		Subset os pt			Motif4 76				#nodes/#edges
			GO term	At	Os	Pt		At	Os	Pt
		Conserved:	0 terms P = 1.0000 (10000/10000) Rand. median: 0							High os pt
TFs	Low Motif4 76
	Biological process	610 common terms
		Subset at os pt			Motif4 76				#nodes/#edges
			GO term	At	Os	Pt		At	Os	Pt
		1 of 122	P: GO:0009698: phenylpropanoid metabolic process	1.95	1.8	0.73		77/71	52/49	106/109
		2 of 122	P: GO:0051607: defense response to virus	1.95	1.11	0.95		24/22	29/35	51/55
		3 of 122	P: GO:0044242: cellular lipid catabolic process	1.38	1.72	0.87		20/15	16/13	104/120
		4 of 122	P: GO:0009812: flavonoid metabolic process	0.74	1.52	0.31		36/32	17/14	31/28
		5 of 122	P: GO:0009813: flavonoid biosynthetic process	0.88	1.46	-0.09		35/31	15/12	31/28
		6 of 122	P: GO:0009410: response to xenobiotic stimulus	1.31	-0.58	0.77		39/70	19/25	52/131
		Conserved:	6 terms P = 0.3559 (3559/10000) Rand. median: 5							Low at os pt
		Subset at pt			Motif4 76				#nodes/#edges
			GO term	At	Os	Pt		At	Os	Pt
		1 of 122	P: GO:0016042: lipid catabolic process	1.93	2.42	0.87		20/15	16/13	106/123
		2 of 122	P: GO:0072329: monocarboxylic acid catabolic process	1.43	2.16	0.53		20/15	15/12	97/109
		3 of 122	P: GO:0009699: phenylpropanoid biosynthetic process	1.63	2.09	0.27		66/60	41/40	76/77
		Conserved:	3 terms P = 1.0000 (10000/10000) Rand. median: 18							Low at pt
		Subset at os			Motif4 76				#nodes/#edges
			GO term	At	Os	Pt		At	Os	Pt
		1 of 122	P: GO:0048767: root hair elongation	1.68	0.12	4.63		16/16	11/15	55/68
		2 of 122	P: GO:0007059: chromosome segregation	0.51	1.92	2.1		13/11	32/53	79/145
		3 of 122	P: GO:0048193: Golgi vesicle transport	1.48	0.84	2.11		40/40	40/46	123/141
		4 of 122	P: GO:0009615: response to virus	1.8	0.65	1.34		27/24	30/36	65/68
		5 of 122	P: GO:0009741: response to brassinosteroid stimulus	1.52	0.25	1.6		41/49	13/14	47/52
		6 of 122	P: GO:0010029: regulation of seed germination	1.71	-0.29	1.95		17/19	14/12	34/34
		7 of 122	P: GO:0071368: cellular response to cytokinin stimulus	1.21	-0.29	2.03		29/30	11/17	34/43
		8 of 122	P: GO:1900140: regulation of seedling development	0.38	-0.4	2.23		18/21	14/12	37/38
		9 of 122	P: GO:0009736: cytokinin mediated signaling pathway	1.1	-0.2	1.3		29/30	11/17	34/43
		10 of 122	P: GO:0000303: response to superoxide	-1.27	-0.25	3.12		20/16	12/17	39/119
		Conserved:	10 terms P = 0.9928 (9928/10000) Rand. median: 18							Low at os
		Subset os pt			Motif4 76				#nodes/#edges
			GO term	At	Os	Pt		At	Os	Pt
		1 of 122	P: GO:0043543: protein acylation	4.62	1.8	1.09		13/17	21/20	31/53
		2 of 122	P: GO:0010048: vernalization response	3.63	1.3	1.2		22/26	14/21	14/12
		3 of 122	P: GO:0009555: pollen development	4.45	0.74	0.52		59/68	63/69	34/31
		4 of 122	P: GO:0048863: stem cell differentiation	3.43	0.92	0.95		19/34	17/27	20/56
		5 of 122	P: GO:0044003: modification by symbiont of host morphology or physiology	3.13	0.69	0.97		20/19	26/30	34/35
		6 of 122	P: GO:0009739: response to gibberellin stimulus	4.28	0.65	-1.27		93/252	48/61	97/181
		7 of 122	P: GO:0071370: cellular response to gibberellin stimulus	4.19	-0.47	-0.1		38/94	13/11	24/26
		8 of 122	P: GO:0009740: gibberellic acid mediated signaling pathway	3.43	-0.41	0.3		38/94	13/11	23/25
		Conserved:	8 terms P = 0.9989 (9989/10000) Rand. median: 18							Low os pt
	Molecular function	11 common terms
		Subset at os pt			Motif4 76				#nodes/#edges
			GO term	At	Os	Pt		At	Os	Pt
		Conserved:	0 terms P = 1.0000 (10000/10000) Rand. median: 0							Low at os pt
		Subset at pt			Motif4 76				#nodes/#edges
			GO term	At	Os	Pt		At	Os	Pt
		Conserved:	0 terms P = 1.0000 (10000/10000) Rand. median: 0							Low at pt
		Subset at os			Motif4 76				#nodes/#edges
			GO term	At	Os	Pt		At	Os	Pt
		Conserved:	0 terms P = 1.0000 (10000/10000) Rand. median: 0							Low at os
		Subset os pt			Motif4 76				#nodes/#edges
			GO term	At	Os	Pt		At	Os	Pt
		Conserved:	0 terms P = 1.0000 (10000/10000) Rand. median: 0							Low os pt
	Cellular compartment	19 common terms
		Subset at os pt			Motif4 76				#nodes/#edges
			GO term	At	Os	Pt		At	Os	Pt
		Conserved:	0 terms P = 1.0000 (10000/10000) Rand. median: 0							Low at os pt
		Subset at pt			Motif4 76				#nodes/#edges
			GO term	At	Os	Pt		At	Os	Pt
		Conserved:	0 terms P = 1.0000 (10000/10000) Rand. median: 0							Low at pt
		Subset at os			Motif4 76				#nodes/#edges
			GO term	At	Os	Pt		At	Os	Pt
		Conserved:	0 terms P = 1.0000 (10000/10000) Rand. median: 0							Low at os
		Subset os pt			Motif4 76				#nodes/#edges
			GO term	At	Os	Pt		At	Os	Pt
		Conserved:	0 terms P = 1.0000 (10000/10000) Rand. median: 0							Low os pt

## Sheet: Motif4_103
TFs	High Motif4 103
	Biological process	462 common terms
		Subset at os pt			Motif4 103				#nodes/#edges
			GO term	At	Os	Pt		At	Os	Pt
		1 of 92	P: GO:0033993: response to lipid	6.68	6.05	6.88		545/2919	416/1093	802/3240
		2 of 92	P: GO:1901701: cellular response to oxygen-containing compound	6.26	6.27	6.73		628/4683	528/1714	973/5229
		3 of 92	P: GO:0014070: response to organic cyclic compound	6.29	5.92	6.83		599/4405	444/1217	890/4301
		4 of 92	P: GO:0009755: hormone-mediated signaling pathway	6.42	5.98	6.54		502/3747	344/1124	759/4231
		5 of 92	P: GO:0071495: cellular response to endogenous stimulus	6.42	5.87	6.64		529/3869	369/1181	789/4372
		6 of 92	P: GO:1901698: response to nitrogen compound	6.84	5.72	6.25		366/6346	226/947	473/2810
		7 of 92	P: GO:0032870: cellular response to hormone stimulus	6.23	5.8	6.66		526/3845	369/1181	785/4340
		8 of 92	P: GO:0010200: response to chitin	6.8	5.54	6.29		339/6300	172/883	369/2568
		9 of 92	P: GO:0097305: response to alcohol	6.46	5.28	6.8		467/2342	346/882	704/2626
		10 of 92	P: GO:0010243: response to organic nitrogen	6.83	5.51	6.03		344/6322	184/897	381/2595
		11 of 92	P: GO:0048522: positive regulation of cellular process	5.1	6.39	6.75		553/2938	443/1252	879/4762
		12 of 92	P: GO:0048518: positive regulation of biological process	4.91	6.43	6.88		623/3350	512/1514	995/5511
		13 of 92	P: GO:0033036: macromolecule localization	5.79	6.09	6.3		671/3536	439/868	984/3406
		14 of 92	P: GO:0009737: response to abscisic acid stimulus	6.29	5.25	6.6		399/2071	290/739	586/2232
		15 of 92	P: GO:0050793: regulation of developmental process	5.56	5.69	6.86		452/1721	430/1832	839/3131
		16 of 92	P: GO:0048583: regulation of response to stimulus	6.04	5.75	6.28		505/3944	338/954	662/2878
		17 of 92	P: GO:0002376: immune system process	6.47	5.1	6.47		589/6533	437/1378	809/4478
		18 of 92	P: GO:0009266: response to temperature stimulus	6.33	4.98	6.58		428/1746	309/632	692/2183
		19 of 92	P: GO:0009888: tissue development	5.69	5.66	6.35		485/1835	486/1830	899/2778
		20 of 92	P: GO:0009620: response to fungus	6.28	5.39	5.84		300/2204	175/551	355/1371
		21 of 92	P: GO:0048507: meristem development	5.4	5.56	6.2		210/756	230/1022	398/1224
		22 of 92	P: GO:0009753: response to jasmonic acid stimulus	5.7	5.47	5.88		378/2964	217/613	478/2346
		23 of 92	P: GO:0009651: response to salt stress	5.73	5.24	6.03		370/1674	278/657	660/2564
		24 of 92	P: GO:0006970: response to osmotic stress	5.61	5.24	6.12		396/1794	294/678	691/2694
		25 of 92	P: GO:0010035: response to inorganic substance	4.87	5.23	6.72		625/3536	479/1165	920/4036
		26 of 92	P: GO:0009908: flower development	4.75	5.65	6.23		322/1660	287/1677	481/1467
		27 of 92	P: GO:0046907: intracellular transport	4.96	5.34	6.26		589/2892	376/713	912/3088
		28 of 92	P: GO:0048523: negative regulation of cellular process	4.88	4.98	6.47		400/1568	375/887	714/2214
		29 of 92	P: GO:0070727: cellular macromolecule localization	5	5.55	5.77		525/2773	334/649	738/2505
		30 of 92	P: GO:0034613: cellular protein localization	5.31	4.92	5.93		506/2702	302/607	724/2450
		31 of 92	P: GO:0006605: protein targeting	5.16	5.02	5.97		487/2669	282/577	657/2281
		32 of 92	P: GO:0031347: regulation of defense response	5.51	4.67	5.94		418/3373	224/593	451/1803
		33 of 92	P: GO:0015031: protein transport	4.72	5.38	5.88		521/2737	303/601	720/2439
		Conserved:	33 terms P = 0.0000 (0/10000) Rand. median: 3							High at os pt
		Subset at pt			Motif4 103				#nodes/#edges
			GO term	At	Os	Pt		At	Os	Pt
		1 of 92	P: GO:0009751: response to salicylic acid stimulus	5.47	4.36	6.5		391/2915	275/849	524/2715
		2 of 92	P: GO:0009723: response to ethylene stimulus	6.46	3.68	6.15		243/1653	150/373	392/1784
		3 of 92	P: GO:0007389: pattern specification process	5.42	4.53	6.21		140/546	154/717	340/1175
		4 of 92	P: GO:0006955: immune response	5.19	4.58	5.97		482/3312	372/997	653/2634
		5 of 92	P: GO:0045087: innate immune response	5.2	4.38	5.81		480/3310	370/995	650/2628
		6 of 92	P: GO:0045935: positive regulation of nucleobase-containing compound metabolic process	5.01	2.48	5.88		297/1870	181/369	392/1961
		7 of 92	P: GO:0034976: response to endoplasmic reticulum stress	5.22	1.99	5.92		223/817	124/197	313/764
		8 of 92	P: GO:0010557: positive regulation of macromolecule biosynthetic process	4.92	2.01	6.05		301/1880	182/369	402/1980
		9 of 92	P: GO:0045893: positive regulation of transcription, DNA-dependent	4.74	1.94	6		294/1861	180/367	388/1938
		Conserved:	9 terms P = 0.1348 (1348/10000) Rand. median: 6							High at pt
		Subset at os			Motif4 103				#nodes/#edges
			GO term	At	Os	Pt		At	Os	Pt
		1 of 92	P: GO:0080134: regulation of response to stress	5.77	5.16	5.47		426/3408	231/610	468/1865
		2 of 92	P: GO:0006886: intracellular protein transport	4.86	4.84	5.55		504/2700	294/591	692/2374
		3 of 92	P: GO:0002682: regulation of immune system process	5.6	4.67	4.53		342/2760	173/463	371/1492
		4 of 92	P: GO:0050776: regulation of immune response	5.17	4.67	4.7		341/2623	173/463	371/1492
		5 of 92	P: GO:0045088: regulation of innate immune response	4.72	4.65	4.74		340/2619	172/462	369/1488
		Conserved:	5 terms P = 0.7489 (7489/10000) Rand. median: 6							High at os
		Subset os pt			Motif4 103				#nodes/#edges
			GO term	At	Os	Pt		At	Os	Pt
		1 of 92	P: GO:0048869: cellular developmental process	4.11	5.96	6.61		641/3535	524/1607	956/3839
		2 of 92	P: GO:0030154: cell differentiation	3.84	5.6	6.55		533/2925	447/1358	815/3345
		3 of 92	P: GO:0071407: cellular response to organic cyclic compound	4.45	4.73	6.05		347/2134	255/736	507/2074
		4 of 92	P: GO:0008104: protein localization	4.53	4.73	5.8		526/2741	311/617	755/2516
		5 of 92	P: GO:0048468: cell development	3.84	5.26	5.93		238/669	260/589	466/1196
		6 of 92	P: GO:0048569: post-embryonic organ development	3.38	4.84	6.45		331/1414	288/1371	500/1372
		7 of 92	P: GO:0010154: fruit development	2.4	5.14	6.54		218/750	231/518	536/1411
		8 of 92	P: GO:0048437: floral organ development	2.39	4.73	6.06		265/1251	232/1220	366/1042
		9 of 92	P: GO:0048316: seed development	1.51	5.03	6.3		205/678	220/463	498/1292
		10 of 92	P: GO:0009790: embryo development	1.68	4.73	6		170/584	179/345	390/994
		Conserved:	10 terms P = 0.0661 (661/10000) Rand. median: 6							High os pt
	Molecular function	5 common terms
		Subset at os pt			Motif4 103				#nodes/#edges
			GO term	At	Os	Pt		At	Os	Pt
		Conserved:	0 terms P = 1.0000 (10000/10000) Rand. median: 0							High at os pt
		Subset at pt			Motif4 103				#nodes/#edges
			GO term	At	Os	Pt		At	Os	Pt
		Conserved:	0 terms P = 1.0000 (10000/10000) Rand. median: 0							High at pt
		Subset at os			Motif4 103				#nodes/#edges
			GO term	At	Os	Pt		At	Os	Pt
		Conserved:	0 terms P = 1.0000 (10000/10000) Rand. median: 0							High at os
		Subset os pt			Motif4 103				#nodes/#edges
			GO term	At	Os	Pt		At	Os	Pt
		Conserved:	0 terms P = 1.0000 (10000/10000) Rand. median: 0							High os pt
	Cellular compartment	12 common terms
		Subset at os pt			Motif4 103				#nodes/#edges
			GO term	At	Os	Pt		At	Os	Pt
		Conserved:	0 terms P = 1.0000 (10000/10000) Rand. median: 0							High at os pt
		Subset at pt			Motif4 103				#nodes/#edges
			GO term	At	Os	Pt		At	Os	Pt
		Conserved:	0 terms P = 1.0000 (10000/10000) Rand. median: 0							High at pt
		Subset at os			Motif4 103				#nodes/#edges
			GO term	At	Os	Pt		At	Os	Pt
		Conserved:	0 terms P = 1.0000 (10000/10000) Rand. median: 0							High at os
		Subset os pt			Motif4 103				#nodes/#edges
			GO term	At	Os	Pt		At	Os	Pt
		Conserved:	0 terms P = 1.0000 (10000/10000) Rand. median: 0							High os pt
TFs	Low Motif4 103
	Biological process	462 common terms
		Subset at os pt			Motif4 103				#nodes/#edges
			GO term	At	Os	Pt		At	Os	Pt
		1 of 92	P: GO:0061024: membrane organization	-1.25	-0.46	-0.44		288/1624	212/276	325/1038
		2 of 92	P: GO:0035304: regulation of protein dephosphorylation	-0.97	-0.28	-1.33		125/739	59/150	122/631
		3 of 92	P: GO:0016044: cellular membrane organization	-1.64	-0.7	-0.61		288/1624	212/276	325/1038
		4 of 92	P: GO:0015979: photosynthesis	-1.31	-0.41	-3.32		287/553	174/179	271/462
		Conserved:	4 terms P = 0.5100 (5100/10000) Rand. median: 4							Low at os pt
		Subset at pt			Motif4 103				#nodes/#edges
			GO term	At	Os	Pt		At	Os	Pt
		1 of 92	P: GO:0006066: alcohol metabolic process	-1.51	2.32	-0.6		111/276	26/30	94/104
		2 of 92	P: GO:1901615: organic hydroxy compound metabolic process	-1.26	2.2	-0.81		121/309	26/30	95/105
		3 of 92	P: GO:0046165: alcohol biosynthetic process	-1.38	1.96	-0.53		108/269	22/27	78/87
		4 of 92	P: GO:1901617: organic hydroxy compound biosynthetic process	-1.32	1.71	-0.86		114/297	22/27	79/88
		5 of 92	P: GO:0009639: response to red or far red light	-1.67	0.79	-0.53		179/319	136/280	382/1351
		Conserved:	5 terms P = 0.9995 (9995/10000) Rand. median: 13							Low at pt
		Subset at os			Motif4 103				#nodes/#edges
			GO term	At	Os	Pt		At	Os	Pt
		1 of 92	P: GO:1901564: organonitrogen compound metabolic process	-1.39	-1.06	1.55		681/1112	442/625	871/1889
		2 of 92	P: GO:0051186: cofactor metabolic process	-1.02	-1.68	0.59		222/356	166/293	254/659
		3 of 92	P: GO:0060560: developmental growth involved in morphogenesis	-2.53	-0.29	0.06		73/199	69/87	144/153
		Conserved:	3 terms P = 0.9999 (9999/10000) Rand. median: 13							Low at os
		Subset os pt			Motif4 103				#nodes/#edges
			GO term	At	Os	Pt		At	Os	Pt
		1 of 92	P: GO:0034654: nucleobase-containing compound biosynthetic process	-0.76	-0.24	-0.41		240/291	139/135	204/230
		2 of 92	P: GO:0031399: regulation of protein modification process	-0.71	-0.27	-0.93		127/745	71/164	135/651
		3 of 92	P: GO:0019220: regulation of phosphate metabolic process	-0.57	-0.65	-0.74		129/749	74/167	145/660
		4 of 92	P: GO:0051174: regulation of phosphorus metabolic process	-0.7	-0.48	-0.84		129/749	74/167	145/660
		5 of 92	P: GO:0048878: chemical homeostasis	-0.66	-1.65	-0.46		97/237	81/99	140/350
		6 of 92	P: GO:0050801: ion homeostasis	-0.74	-1.29	-0.78		85/182	68/84	123/292
		Conserved:	6 terms P = 0.9977 (9977/10000) Rand. median: 13							Low os pt
	Molecular function	5 common terms
		Subset at os pt			Motif4 103				#nodes/#edges
			GO term	At	Os	Pt		At	Os	Pt
		Conserved:	0 terms P = 1.0000 (10000/10000) Rand. median: 0							Low at os pt
		Subset at pt			Motif4 103				#nodes/#edges
			GO term	At	Os	Pt		At	Os	Pt
		Conserved:	0 terms P = 1.0000 (10000/10000) Rand. median: 0							Low at pt
		Subset at os			Motif4 103				#nodes/#edges
			GO term	At	Os	Pt		At	Os	Pt
		Conserved:	0 terms P = 1.0000 (10000/10000) Rand. median: 0							Low at os
		Subset os pt			Motif4 103				#nodes/#edges
			GO term	At	Os	Pt		At	Os	Pt
		Conserved:	0 terms P = 1.0000 (10000/10000) Rand. median: 0							Low os pt
	Cellular compartment	12 common terms
		Subset at os pt			Motif4 103				#nodes/#edges
			GO term	At	Os	Pt		At	Os	Pt
		Conserved:	0 terms P = 1.0000 (10000/10000) Rand. median: 0							Low at os pt
		Subset at pt			Motif4 103				#nodes/#edges
			GO term	At	Os	Pt		At	Os	Pt
		Conserved:	0 terms P = 1.0000 (10000/10000) Rand. median: 0							Low at pt
		Subset at os			Motif4 103				#nodes/#edges
			GO term	At	Os	Pt		At	Os	Pt
		Conserved:	0 terms P = 1.0000 (10000/10000) Rand. median: 0							Low at os
		Subset os pt			Motif4 103				#nodes/#edges
			GO term	At	Os	Pt		At	Os	Pt
		Conserved:	0 terms P = 1.0000 (10000/10000) Rand. median: 0							Low os pt

## Sheet: Motif4_117
TFs	High Motif4 117
	Biological process	376 common terms
		Subset at os pt			Motif4 117				#nodes/#edges
			GO term	At	Os	Pt		At	Os	Pt
		1 of 75	P: GO:0048518: positive regulation of biological process	6.91	6.96	7.02		623/3350	512/1514	995/5511
		2 of 75	P: GO:0048522: positive regulation of cellular process	6.93	6.96	6.99		553/2938	443/1252	879/4762
		3 of 75	P: GO:0033993: response to lipid	6.95	6.74	7.02		545/2919	416/1093	802/3240
		4 of 75	P: GO:1901701: cellular response to oxygen-containing compound	6.72	6.77	6.99		628/4683	528/1714	973/5229
		5 of 75	P: GO:0031325: positive regulation of cellular metabolic process	6.82	6.7	6.95		414/2420	282/708	591/2975
		6 of 75	P: GO:0071495: cellular response to endogenous stimulus	6.72	6.75	6.97		529/3869	369/1181	789/4372
		7 of 75	P: GO:0009891: positive regulation of biosynthetic process	6.83	6.6	6.93		405/2328	275/633	564/2712
		8 of 75	P: GO:0032870: cellular response to hormone stimulus	6.71	6.71	6.93		526/3845	369/1181	785/4340
		9 of 75	P: GO:0048869: cellular developmental process	6.87	6.63	6.8		641/3535	524/1607	956/3839
		10 of 75	P: GO:0097305: response to alcohol	6.79	6.47	6.97		467/2342	346/882	704/2626
		11 of 75	P: GO:0010035: response to inorganic substance	6.59	6.65	6.97		625/3536	479/1165	920/4036
		12 of 75	P: GO:0009893: positive regulation of metabolic process	6.77	6.51	6.92		417/2430	282/708	596/3006
		13 of 75	P: GO:0031328: positive regulation of cellular biosynthetic process	6.78	6.47	6.93		405/2328	275/633	564/2712
		14 of 75	P: GO:0009755: hormone-mediated signaling pathway	6.64	6.58	6.92		502/3747	344/1124	759/4231
		15 of 75	P: GO:0030154: cell differentiation	6.85	6.49	6.77		533/2925	447/1358	815/3345
		16 of 75	P: GO:0009737: response to abscisic acid stimulus	6.78	6.39	6.91		399/2071	290/739	586/2232
		17 of 75	P: GO:0048523: negative regulation of cellular process	6.55	6.6	6.84		400/1568	375/887	714/2214
		18 of 75	P: GO:0009887: organ morphogenesis	6.84	6.48	6.63		303/2188	228/1264	433/2342
		19 of 75	P: GO:0009266: response to temperature stimulus	6.69	6.39	6.85		428/1746	309/632	692/2183
		20 of 75	P: GO:0002376: immune system process	6.79	6.39	6.73		589/6533	437/1378	809/4478
		21 of 75	P: GO:1901698: response to nitrogen compound	6.89	6.44	6.5		366/6346	226/947	473/2810
		Conserved:	21 terms P = 0.0000 (0/10000) Rand. median: 3							High at os pt
		Subset at pt			Motif4 117				#nodes/#edges
			GO term	At	Os	Pt		At	Os	Pt
		1 of 75	P: GO:0022621: shoot system development	6.96	6.09	6.91		346/3422	269/899	593/3055
		2 of 75	P: GO:0045893: positive regulation of transcription, DNA-dependent	6.84	6.14	6.79		294/1861	180/367	388/1938
		3 of 75	P: GO:0010628: positive regulation of gene expression	6.76	6.17	6.84		296/1866	180/367	392/1951
		4 of 75	P: GO:0014070: response to organic cyclic compound	6.76	6.03	6.96		599/4405	444/1217	890/4301
		5 of 75	P: GO:0010200: response to chitin	6.88	6.26	6.56		339/6300	172/883	369/2568
		6 of 75	P: GO:0048367: shoot development	6.87	5.87	6.93		346/3422	267/896	591/3051
		7 of 75	P: GO:0051173: positive regulation of nitrogen compound metabolic process	6.78	6	6.81		299/1876	185/375	400/1980
		8 of 75	P: GO:0045935: positive regulation of nucleobase-containing compound metabolic process	6.76	6.05	6.75		297/1870	181/369	392/1961
		9 of 75	P: GO:0010604: positive regulation of macromolecule metabolic process	6.73	5.93	6.84		308/1908	185/377	419/2060
		10 of 75	P: GO:0010016: shoot morphogenesis	6.85	5.94	6.68		256/2834	190/660	364/2223
		11 of 75	P: GO:0051254: positive regulation of RNA metabolic process	6.66	5.79	6.87		294/1861	180/367	389/1949
		12 of 75	P: GO:0006970: response to osmotic stress	6.52	6.05	6.73		396/1794	294/678	691/2694
		13 of 75	P: GO:0046907: intracellular transport	6.52	5.88	6.81		589/2892	376/713	912/3088
		14 of 75	P: GO:0010557: positive regulation of macromolecule biosynthetic process	6.77	5.54	6.88		301/1880	182/369	402/1980
		15 of 75	P: GO:0048827: phyllome development	6.81	5.69	6.66		213/1714	155/441	349/1611
		16 of 75	P: GO:0044283: small molecule biosynthetic process	6.67	5.45	6.85		722/2799	413/853	997/3400
		17 of 75	P: GO:0016053: organic acid biosynthetic process	6.58	5.43	6.57		561/2204	345/684	799/2587
		18 of 75	P: GO:0006955: immune response	6.58	5.14	6.69		482/3312	372/997	653/2634
		19 of 75	P: GO:0048366: leaf development	6.84	3.72	6.71		196/1530	135/357	310/1259
		20 of 75	P: GO:0009723: response to ethylene stimulus	6.62	3.66	6.82		243/1653	150/373	392/1784
		21 of 75	P: GO:0016070: RNA metabolic process	6.62	2.86	6.48		814/2077	462/571	969/1913
		Conserved:	21 terms P = 0.0000 (0/10000) Rand. median: 6							High at pt
		Subset at os			Motif4 117				#nodes/#edges
			GO term	At	Os	Pt		At	Os	Pt
		1 of 75	P: GO:0010243: response to organic nitrogen	6.93	6.4	6.32		344/6322	184/897	381/2595
		2 of 75	P: GO:0035556: intracellular signal transduction	6.61	6.31	5.75		323/3796	182/633	369/2147
		Conserved:	2 terms P = 0.9911 (9911/10000) Rand. median: 6							High at os
		Subset os pt			Motif4 117				#nodes/#edges
			GO term	At	Os	Pt		At	Os	Pt
		1 of 75	P: GO:0050793: regulation of developmental process	6.2	6.65	6.94		452/1721	430/1832	839/3131
		2 of 75	P: GO:0033036: macromolecule localization	6.39	6.37	6.76		671/3536	439/868	984/3406
		3 of 75	P: GO:0009888: tissue development	6.51	6.4	6.53		485/1835	486/1830	899/2778
		4 of 75	P: GO:0009605: response to external stimulus	5.81	6.32	6.89		460/2035	342/678	740/2621
		5 of 75	P: GO:0051239: regulation of multicellular organismal process	5.01	6.52	6.68		377/1237	349/1292	694/2254
		Conserved:	5 terms P = 0.7681 (7681/10000) Rand. median: 6							High os pt
	Molecular function	3 common terms
		Subset at os pt			Motif4 117				#nodes/#edges
			GO term	At	Os	Pt		At	Os	Pt
		Conserved:	0 terms P = 1.0000 (10000/10000) Rand. median: 0							High at os pt
		Subset at pt			Motif4 117				#nodes/#edges
			GO term	At	Os	Pt		At	Os	Pt
		Conserved:	0 terms P = 1.0000 (10000/10000) Rand. median: 0							High at pt
		Subset at os			Motif4 117				#nodes/#edges
			GO term	At	Os	Pt		At	Os	Pt
		Conserved:	0 terms P = 1.0000 (10000/10000) Rand. median: 0							High at os
		Subset os pt			Motif4 117				#nodes/#edges
			GO term	At	Os	Pt		At	Os	Pt
		Conserved:	0 terms P = 1.0000 (10000/10000) Rand. median: 0							High os pt
	Cellular compartment	6 common terms
		Subset at os pt			Motif4 117				#nodes/#edges
			GO term	At	Os	Pt		At	Os	Pt
		Conserved:	0 terms P = 1.0000 (10000/10000) Rand. median: 0							High at os pt
		Subset at pt			Motif4 117				#nodes/#edges
			GO term	At	Os	Pt		At	Os	Pt
		Conserved:	0 terms P = 1.0000 (10000/10000) Rand. median: 0							High at pt
		Subset at os			Motif4 117				#nodes/#edges
			GO term	At	Os	Pt		At	Os	Pt
		Conserved:	0 terms P = 1.0000 (10000/10000) Rand. median: 0							High at os
		Subset os pt			Motif4 117				#nodes/#edges
			GO term	At	Os	Pt		At	Os	Pt
		Conserved:	0 terms P = 1.0000 (10000/10000) Rand. median: 0							High os pt
TFs	Low Motif4 117
	Biological process	376 common terms
		Subset at os pt			Motif4 117				#nodes/#edges
			GO term	At	Os	Pt		At	Os	Pt
		1 of 75	P: GO:0016049: cell growth	-0.59	-0.88	-2.3		122/268	123/187	293/607
		Conserved:	1 terms P = 0.9588 (9588/10000) Rand. median: 3							Low at os pt
		Subset at pt			Motif4 117				#nodes/#edges
			GO term	At	Os	Pt		At	Os	Pt
		1 of 75	P: GO:0048610: cellular process involved in reproduction	-1.11	4.81	-1.56		173/345	192/338	262/411
		2 of 75	P: GO:0042127: regulation of cell proliferation	-0.65	3.69	-1.08		59/95	31/82	88/180
		3 of 75	P: GO:0007155: cell adhesion	-0.52	1.34	-1.53		23/45	26/53	66/173
		Conserved:	3 terms P = 1.0000 (10000/10000) Rand. median: 12							Low at pt
		Subset at os			Motif4 117				#nodes/#edges
			GO term	At	Os	Pt		At	Os	Pt
		1 of 75	P: GO:0009411: response to UV	-0.46	-0.66	3.61		61/85	58/70	87/143
		2 of 75	P: GO:0071482: cellular response to light stimulus	-0.57	-0.36	2.29		25/40	13/23	44/121
		3 of 75	P: GO:0010467: gene expression	-1.74	-0.57	3.54		663/1100	392/479	802/1254
		4 of 75	P: GO:0071478: cellular response to radiation	-0.6	-0.49	2.22		25/40	13/23	44/121
		5 of 75	P: GO:0009612: response to mechanical stimulus	-1.95	-0.8	3.29		35/141	18/30	38/161
		6 of 75	P: GO:0006396: RNA processing	-1.25	-0.35	2.12		324/561	212/248	494/715
		Conserved:	6 terms P = 0.9876 (9876/10000) Rand. median: 11							Low at os
		Subset os pt			Motif4 117				#nodes/#edges
			GO term	At	Os	Pt		At	Os	Pt
		1 of 75	P: GO:0048451: petal formation	-0.33	-0.43	-0.79		50/87	21/31	39/65
		2 of 75	P: GO:0048442: sepal development	-0.34	-0.43	-0.86		50/87	21/31	41/67
		3 of 75	P: GO:0048447: sepal morphogenesis	-0.41	-0.49	-0.87		50/87	21/31	39/65
		4 of 75	P: GO:0048453: sepal formation	-0.37	-0.52	-0.91		50/87	21/31	39/65
		5 of 75	P: GO:0048446: petal morphogenesis	-0.34	-0.49	-1.05		51/88	21/31	42/70
		Conserved:	5 terms P = 0.9956 (9956/10000) Rand. median: 12							Low os pt
	Molecular function	3 common terms
		Subset at os pt			Motif4 117				#nodes/#edges
			GO term	At	Os	Pt		At	Os	Pt
		Conserved:	0 terms P = 1.0000 (10000/10000) Rand. median: 0							Low at os pt
		Subset at pt			Motif4 117				#nodes/#edges
			GO term	At	Os	Pt		At	Os	Pt
		Conserved:	0 terms P = 1.0000 (10000/10000) Rand. median: 0							Low at pt
		Subset at os			Motif4 117				#nodes/#edges
			GO term	At	Os	Pt		At	Os	Pt
		Conserved:	0 terms P = 1.0000 (10000/10000) Rand. median: 0							Low at os
		Subset os pt			Motif4 117				#nodes/#edges
			GO term	At	Os	Pt		At	Os	Pt
		Conserved:	0 terms P = 1.0000 (10000/10000) Rand. median: 0							Low os pt
	Cellular compartment	6 common terms
		Subset at os pt			Motif4 117				#nodes/#edges
			GO term	At	Os	Pt		At	Os	Pt
		Conserved:	0 terms P = 1.0000 (10000/10000) Rand. median: 0							Low at os pt
		Subset at pt			Motif4 117				#nodes/#edges
			GO term	At	Os	Pt		At	Os	Pt
		Conserved:	0 terms P = 1.0000 (10000/10000) Rand. median: 0							Low at pt
		Subset at os			Motif4 117				#nodes/#edges
			GO term	At	Os	Pt		At	Os	Pt
		Conserved:	0 terms P = 1.0000 (10000/10000) Rand. median: 0							Low at os
		Subset os pt			Motif4 117				#nodes/#edges
			GO term	At	Os	Pt		At	Os	Pt
		Conserved:	0 terms P = 1.0000 (10000/10000) Rand. median: 0							Low os pt

## Sheet: Motif4_176
TFs	High Motif4 176
	Biological process	424 common terms
		Subset at os pt			Motif4 176				#nodes/#edges
			GO term	At	Os	Pt		At	Os	Pt
		1 of 84	P: GO:0048522: positive regulation of cellular process	7.07	7.07	7.07		553/2938	443/1252	879/4762
		2 of 84	P: GO:0048518: positive regulation of biological process	7.07	7.07	7.07		623/3350	512/1514	995/5511
		3 of 84	P: GO:1901701: cellular response to oxygen-containing compound	7.06	7.07	7.07		628/4683	528/1714	973/5229
		4 of 84	P: GO:0033993: response to lipid	7.07	7.06	7.07		545/2919	416/1093	802/3240
		5 of 84	P: GO:0031325: positive regulation of cellular metabolic process	7.06	7.06	7.07		414/2420	282/708	591/2975
		6 of 84	P: GO:0033036: macromolecule localization	7.06	7.06	7.07		671/3536	439/868	984/3406
		7 of 84	P: GO:0014070: response to organic cyclic compound	7.06	7.06	7.07		599/4405	444/1217	890/4301
		8 of 84	P: GO:0048869: cellular developmental process	7.07	7.05	7.07		641/3535	524/1607	956/3839
		9 of 84	P: GO:0009755: hormone-mediated signaling pathway	7.06	7.06	7.07		502/3747	344/1124	759/4231
		10 of 84	P: GO:0009891: positive regulation of biosynthetic process	7.06	7.06	7.07		405/2328	275/633	564/2712
		11 of 84	P: GO:0009605: response to external stimulus	7.06	7.06	7.07		460/2035	342/678	740/2621
		12 of 84	P: GO:0071495: cellular response to endogenous stimulus	7.06	7.06	7.07		529/3869	369/1181	789/4372
		13 of 84	P: GO:0009893: positive regulation of metabolic process	7.06	7.06	7.07		417/2430	282/708	596/3006
		14 of 84	P: GO:0031328: positive regulation of cellular biosynthetic process	7.06	7.06	7.07		405/2328	275/633	564/2712
		15 of 84	P: GO:0032870: cellular response to hormone stimulus	7.06	7.05	7.07		526/3845	369/1181	785/4340
		16 of 84	P: GO:0010604: positive regulation of macromolecule metabolic process	7.05	7.05	7.07		308/1908	185/377	419/2060
		17 of 84	P: GO:0050793: regulation of developmental process	7.05	7.05	7.07		452/1721	430/1832	839/3131
		18 of 84	P: GO:0030154: cell differentiation	7.07	7.04	7.07		533/2925	447/1358	815/3345
		19 of 84	P: GO:0010035: response to inorganic substance	7.06	7.04	7.07		625/3536	479/1165	920/4036
		20 of 84	P: GO:0045935: positive regulation of nucleobase-containing compound metabolic process	7.06	7.05	7.07		297/1870	181/369	392/1961
		21 of 84	P: GO:0070727: cellular macromolecule localization	7.05	7.05	7.07		525/2773	334/649	738/2505
		22 of 84	P: GO:0002376: immune system process	7.06	7.04	7.07		589/6533	437/1378	809/4478
		23 of 84	P: GO:0097305: response to alcohol	7.06	7.04	7.07		467/2342	346/882	704/2626
		24 of 84	P: GO:0046907: intracellular transport	7.05	7.05	7.07		589/2892	376/713	912/3088
		25 of 84	P: GO:0006886: intracellular protein transport	7.05	7.04	7.07		504/2700	294/591	692/2374
		26 of 84	P: GO:0048569: post-embryonic organ development	7.06	7.04	7.06		331/1414	288/1371	500/1372
		27 of 84	P: GO:0006605: protein targeting	7.06	7.04	7.07		487/2669	282/577	657/2281
		28 of 84	P: GO:0034613: cellular protein localization	7.06	7.03	7.07		506/2702	302/607	724/2450
		29 of 84	P: GO:0051254: positive regulation of RNA metabolic process	7.05	7.04	7.07		294/1861	180/367	389/1949
		30 of 84	P: GO:0010628: positive regulation of gene expression	7.05	7.04	7.07		296/1866	180/367	392/1951
		31 of 84	P: GO:0009737: response to abscisic acid stimulus	7.06	7.04	7.06		399/2071	290/739	586/2232
		32 of 84	P: GO:0009751: response to salicylic acid stimulus	7.05	7.03	7.07		391/2915	275/849	524/2715
		Conserved:	32 terms P = 0.0000 (0/10000) Rand. median: 3							High at os pt
		Subset at pt			Motif4 176				#nodes/#edges
			GO term	At	Os	Pt		At	Os	Pt
		1 of 84	P: GO:0045893: positive regulation of transcription, DNA-dependent	7.06	7.03	7.07		294/1861	180/367	388/1938
		2 of 84	P: GO:0022621: shoot system development	7.06	7.03	7.07		346/3422	269/899	593/3055
		3 of 84	P: GO:0048583: regulation of response to stimulus	7.06	7.02	7.07		505/3944	338/954	662/2878
		4 of 84	P: GO:0009887: organ morphogenesis	7.06	7.02	7.07		303/2188	228/1264	433/2342
		5 of 84	P: GO:0044283: small molecule biosynthetic process	7.06	7.02	7.06		722/2799	413/853	997/3400
		6 of 84	P: GO:2000026: regulation of multicellular organismal development	7.05	7.02	7.06		377/1237	346/1289	689/2249
		7 of 84	P: GO:0051239: regulation of multicellular organismal process	7.05	7.02	7.06		377/1237	349/1292	694/2254
		8 of 84	P: GO:0009753: response to jasmonic acid stimulus	7.05	7.02	7.06		378/2964	217/613	478/2346
		9 of 84	P: GO:0048367: shoot development	7.06	7.01	7.07		346/3422	267/896	591/3051
		10 of 84	P: GO:0006955: immune response	7.05	7	7.07		482/3312	372/997	653/2634
		11 of 84	P: GO:0035556: intracellular signal transduction	7.06	7	7.06		323/3796	182/633	369/2147
		12 of 84	P: GO:0045087: innate immune response	7.05	6.99	7.06		480/3310	370/995	650/2628
		13 of 84	P: GO:0019438: aromatic compound biosynthetic process	7.05	6.99	7.06		715/2235	424/890	838/2156
		14 of 84	P: GO:0010557: positive regulation of macromolecule biosynthetic process	7.06	6.97	7.07		301/1880	182/369	402/1980
		Conserved:	14 terms P = 0.0003 (3/10000) Rand. median: 5							High at pt
		Subset at os			Motif4 176				#nodes/#edges
			GO term	At	Os	Pt		At	Os	Pt
		1 of 84	P: GO:1901698: response to nitrogen compound	7.06	7.03	7.05		366/6346	226/947	473/2810
		2 of 84	P: GO:0009908: flower development	7.05	7.04	7.06		322/1660	287/1677	481/1467
		Conserved:	2 terms P = 0.9752 (9752/10000) Rand. median: 5							High at os
		Subset os pt			Motif4 176				#nodes/#edges
			GO term	At	Os	Pt		At	Os	Pt
		1 of 84	P: GO:0009266: response to temperature stimulus	7.05	7.05	7.06		428/1746	309/632	692/2183
		2 of 84	P: GO:0015031: protein transport	7.05	7.04	7.07		521/2737	303/601	720/2439
		3 of 84	P: GO:0048523: negative regulation of cellular process	7.05	7.04	7.06		400/1568	375/887	714/2214
		4 of 84	P: GO:0045184: establishment of protein localization	7.04	7.04	7.07		521/2737	303/601	720/2439
		Conserved:	4 terms P = 0.7689 (7689/10000) Rand. median: 5							High os pt
	Molecular function	4 common terms
		Subset at os pt			Motif4 176				#nodes/#edges
			GO term	At	Os	Pt		At	Os	Pt
		Conserved:	0 terms P = 1.0000 (10000/10000) Rand. median: 0							High at os pt
		Subset at pt			Motif4 176				#nodes/#edges
			GO term	At	Os	Pt		At	Os	Pt
		Conserved:	0 terms P = 1.0000 (10000/10000) Rand. median: 0							High at pt
		Subset at os			Motif4 176				#nodes/#edges
			GO term	At	Os	Pt		At	Os	Pt
		Conserved:	0 terms P = 1.0000 (10000/10000) Rand. median: 0							High at os
		Subset os pt			Motif4 176				#nodes/#edges
			GO term	At	Os	Pt		At	Os	Pt
		Conserved:	0 terms P = 1.0000 (10000/10000) Rand. median: 0							High os pt
	Cellular compartment	10 common terms
		Subset at os pt			Motif4 176				#nodes/#edges
			GO term	At	Os	Pt		At	Os	Pt
		Conserved:	0 terms P = 1.0000 (10000/10000) Rand. median: 0							High at os pt
		Subset at pt			Motif4 176				#nodes/#edges
			GO term	At	Os	Pt		At	Os	Pt
		Conserved:	0 terms P = 1.0000 (10000/10000) Rand. median: 0							High at pt
		Subset at os			Motif4 176				#nodes/#edges
			GO term	At	Os	Pt		At	Os	Pt
		Conserved:	0 terms P = 1.0000 (10000/10000) Rand. median: 0							High at os
		Subset os pt			Motif4 176				#nodes/#edges
			GO term	At	Os	Pt		At	Os	Pt
		Conserved:	0 terms P = 1.0000 (10000/10000) Rand. median: 0							High os pt
TFs	Low Motif4 176
	Biological process	424 common terms
		Subset at os pt			Motif4 176				#nodes/#edges
			GO term	At	Os	Pt		At	Os	Pt
		Conserved:	0 terms P = 1.0000 (10000/10000) Rand. median: 3							Low at os pt
		Subset at pt			Motif4 176				#nodes/#edges
			GO term	At	Os	Pt		At	Os	Pt
		Conserved:	0 terms P = 1.0000 (10000/10000) Rand. median: 13							Low at pt
		Subset at os			Motif4 176				#nodes/#edges
			GO term	At	Os	Pt		At	Os	Pt
		1 of 84	P: GO:0071322: cellular response to carbohydrate stimulus	-0.2	-0.28	5.5		20/21	32/41	57/110
		2 of 84	P: GO:0033013: tetrapyrrole metabolic process	-0.76	-1.03	6.73		113/174	88/141	128/339
		3 of 84	P: GO:0015994: chlorophyll metabolic process	-0.56	-1.3	6.58		103/162	85/138	123/327
		4 of 84	P: GO:0006778: porphyrin-containing compound metabolic process	-0.85	-1.28	6.67		112/173	87/140	128/339
		5 of 84	P: GO:0051186: cofactor metabolic process	-1.14	-1.37	6.49		222/356	166/293	254/659
		Conserved:	5 terms P = 0.9993 (9993/10000) Rand. median: 13							Low at os
		Subset os pt			Motif4 176				#nodes/#edges
			GO term	At	Os	Pt		At	Os	Pt
		1 of 84	P: GO:0048588: developmental cell growth	6.82	1.65	-0.71		62/188	63/81	85/95
		Conserved:	1 terms P = 1.0000 (10000/10000) Rand. median: 13							Low os pt
	Molecular function	4 common terms
		Subset at os pt			Motif4 176				#nodes/#edges
			GO term	At	Os	Pt		At	Os	Pt
		Conserved:	0 terms P = 1.0000 (10000/10000) Rand. median: 0							Low at os pt
		Subset at pt			Motif4 176				#nodes/#edges
			GO term	At	Os	Pt		At	Os	Pt
		Conserved:	0 terms P = 1.0000 (10000/10000) Rand. median: 0							Low at pt
		Subset at os			Motif4 176				#nodes/#edges
			GO term	At	Os	Pt		At	Os	Pt
		Conserved:	0 terms P = 1.0000 (10000/10000) Rand. median: 0							Low at os
		Subset os pt			Motif4 176				#nodes/#edges
			GO term	At	Os	Pt		At	Os	Pt
		Conserved:	0 terms P = 1.0000 (10000/10000) Rand. median: 0							Low os pt
	Cellular compartment	10 common terms
		Subset at os pt			Motif4 176				#nodes/#edges
			GO term	At	Os	Pt		At	Os	Pt
		Conserved:	0 terms P = 1.0000 (10000/10000) Rand. median: 0							Low at os pt
		Subset at pt			Motif4 176				#nodes/#edges
			GO term	At	Os	Pt		At	Os	Pt
		Conserved:	0 terms P = 1.0000 (10000/10000) Rand. median: 0							Low at pt
		Subset at os			Motif4 176				#nodes/#edges
			GO term	At	Os	Pt		At	Os	Pt
		Conserved:	0 terms P = 1.0000 (10000/10000) Rand. median: 0							Low at os
		Subset os pt			Motif4 176				#nodes/#edges
			GO term	At	Os	Pt		At	Os	Pt
		Conserved:	0 terms P = 1.0000 (10000/10000) Rand. median: 0							Low os pt

## Sheet: Motif4_199
TFs	High Motif4 199
	Biological process	383 common terms
		Subset at os pt			Motif4 199				#nodes/#edges
			GO term	At	Os	Pt		At	Os	Pt
		1 of 76	P: GO:0033993: response to lipid	5.07	4.98	6.6		545/2919	416/1093	802/3240
		2 of 76	P: GO:0048518: positive regulation of biological process	2.99	6.11	6.23		623/3350	512/1514	995/5511
		3 of 76	P: GO:0048522: positive regulation of cellular process	2.91	5.9	5.9		553/2938	443/1252	879/4762
		4 of 76	P: GO:0048869: cellular developmental process	4.66	3.35	5.43		641/3535	524/1607	956/3839
		5 of 76	P: GO:0097305: response to alcohol	3.35	3.85	6.13		467/2342	346/882	704/2626
		6 of 76	P: GO:0048468: cell development	3.59	3.17	4.9		238/669	260/589	466/1196
		7 of 76	P: GO:0009651: response to salt stress	2.91	3.25	5.29		370/1674	278/657	660/2564
		8 of 76	P: GO:0006970: response to osmotic stress	3.31	3.08	4.93		396/1794	294/678	691/2694
		Conserved:	8 terms P = 0.0076 (76/10000) Rand. median: 3							High at os pt
		Subset at pt			Motif4 199				#nodes/#edges
			GO term	At	Os	Pt		At	Os	Pt
		1 of 76	P: GO:0044702: single organism reproductive process	6.19	2.96	5.57		276/560	329/726	538/1171
		2 of 76	P: GO:0040007: growth	5.03	2.82	4.75		177/380	172/272	403/798
		3 of 76	P: GO:0048589: developmental growth	5.39	2.19	4.31		144/295	136/218	300/569
		4 of 76	P: GO:0032989: cellular component morphogenesis	5.68	1.4	4.69		187/449	212/401	388/904
		5 of 76	P: GO:0000902: cell morphogenesis	6.28	1.18	4.21		156/331	199/386	371/869
		6 of 76	P: GO:0048610: cellular process involved in reproduction	5.45	1.7	4.43		173/345	192/338	262/411
		7 of 76	P: GO:0000904: cell morphogenesis involved in differentiation	5.55	1.71	4.23		99/254	134/270	209/480
		8 of 76	P: GO:0030154: cell differentiation	3.23	2.63	5.36		533/2925	447/1358	815/3345
		9 of 76	P: GO:0010026: trichome differentiation	4.57	2.17	4.23		43/68	55/124	128/323
		10 of 76	P: GO:0048523: negative regulation of cellular process	3	2.03	5.86		400/1568	375/887	714/2214
		11 of 76	P: GO:0016049: cell growth	5.71	1.02	4.15		122/268	123/187	293/607
		12 of 76	P: GO:0010228: vegetative to reproductive phase transition of meristem	3.08	2.22	5.54		146/350	170/283	351/915
		13 of 76	P: GO:0010090: trichome morphogenesis	3.68	1.8	4.16		30/53	54/123	119/301
		Conserved:	13 terms P = 0.1477 (1477/10000) Rand. median: 10							High at pt
		Subset at os			Motif4 199				#nodes/#edges
			GO term	At	Os	Pt		At	Os	Pt
		1 of 76	P: GO:0045229: external encapsulating structure organization	4.62	4.68	3.47		170/470	224/340	242/588
		2 of 76	P: GO:0071555: cell wall organization	4.33	4.61	3.31		139/352	207/318	227/557
		Conserved:	2 terms P = 1.0000 (10000/10000) Rand. median: 10							High at os
		Subset os pt			Motif4 199				#nodes/#edges
			GO term	At	Os	Pt		At	Os	Pt
		1 of 76	P: GO:0033036: macromolecule localization	1.44	4.88	5.29		671/3536	439/868	984/3406
		2 of 76	P: GO:0009266: response to temperature stimulus	2.5	3.22	5.85		428/1746	309/632	692/2183
		3 of 76	P: GO:1901701: cellular response to oxygen-containing compound	0.97	4.81	5.38		628/4683	528/1714	973/5229
		4 of 76	P: GO:0009733: response to auxin stimulus	1.15	3.18	6.08		190/495	131/271	345/1082
		5 of 76	P: GO:0009755: hormone-mediated signaling pathway	1.34	3.91	5.02		502/3747	344/1124	759/4231
		6 of 76	P: GO:0046907: intracellular transport	0.46	4.53	5.25		589/2892	376/713	912/3088
		7 of 76	P: GO:0010154: fruit development	1.02	3.06	6.07		218/750	231/518	536/1411
		8 of 76	P: GO:0032870: cellular response to hormone stimulus	1.47	3.68	4.89		526/3845	369/1181	785/4340
		9 of 76	P: GO:0014070: response to organic cyclic compound	-0.53	4.39	6.11		599/4405	444/1217	890/4301
		10 of 76	P: GO:0048316: seed development	0.54	3.55	5.73		205/678	220/463	498/1292
		11 of 76	P: GO:0071495: cellular response to endogenous stimulus	1.47	3.35	4.74		529/3869	369/1181	789/4372
		12 of 76	P: GO:0009605: response to external stimulus	0.38	3.17	5.95		460/2035	342/678	740/2621
		13 of 76	P: GO:0010035: response to inorganic substance	0.01	3.33	5.54		625/3536	479/1165	920/4036
		14 of 76	P: GO:0015031: protein transport	0.16	4.12	4.56		521/2737	303/601	720/2439
		15 of 76	P: GO:0070727: cellular macromolecule localization	-0.02	4.08	4.76		525/2773	334/649	738/2505
		16 of 76	P: GO:0034613: cellular protein localization	0.05	3.69	4.35		506/2702	302/607	724/2450
		17 of 76	P: GO:0065008: regulation of biological quality	-0.29	3.18	4.97		415/1089	405/832	776/1938
		18 of 76	P: GO:0045184: establishment of protein localization	0.02	3.59	4.22		521/2737	303/601	720/2439
		19 of 76	P: GO:0006886: intracellular protein transport	-0.27	3.4	4.69		504/2700	294/591	692/2374
		Conserved:	19 terms P = 0.0009 (9/10000) Rand. median: 10							High os pt
	Molecular function	3 common terms
		Subset at os pt			Motif4 199				#nodes/#edges
			GO term	At	Os	Pt		At	Os	Pt
		Conserved:	0 terms P = 1.0000 (10000/10000) Rand. median: 0							High at os pt
		Subset at pt			Motif4 199				#nodes/#edges
			GO term	At	Os	Pt		At	Os	Pt
		Conserved:	0 terms P = 1.0000 (10000/10000) Rand. median: 0							High at pt
		Subset at os			Motif4 199				#nodes/#edges
			GO term	At	Os	Pt		At	Os	Pt
		Conserved:	0 terms P = 1.0000 (10000/10000) Rand. median: 0							High at os
		Subset os pt			Motif4 199				#nodes/#edges
			GO term	At	Os	Pt		At	Os	Pt
		Conserved:	0 terms P = 1.0000 (10000/10000) Rand. median: 0							High os pt
	Cellular compartment	8 common terms
		Subset at os pt			Motif4 199				#nodes/#edges
			GO term	At	Os	Pt		At	Os	Pt
		Conserved:	0 terms P = 1.0000 (10000/10000) Rand. median: 0							High at os pt
		Subset at pt			Motif4 199				#nodes/#edges
			GO term	At	Os	Pt		At	Os	Pt
		Conserved:	0 terms P = 1.0000 (10000/10000) Rand. median: 0							High at pt
		Subset at os			Motif4 199				#nodes/#edges
			GO term	At	Os	Pt		At	Os	Pt
		Conserved:	0 terms P = 1.0000 (10000/10000) Rand. median: 0							High at os
		Subset os pt			Motif4 199				#nodes/#edges
			GO term	At	Os	Pt		At	Os	Pt
		Conserved:	0 terms P = 1.0000 (10000/10000) Rand. median: 0							High os pt
TFs	Low Motif4 199
	Biological process	383 common terms
		Subset at os pt			Motif4 199				#nodes/#edges
			GO term	At	Os	Pt		At	Os	Pt
		1 of 76	P: GO:0048449: floral organ formation	-2.13	-1.07	-0.96		97/272	61/195	84/198
		Conserved:	1 terms P = 0.9573 (9573/10000) Rand. median: 3							Low at os pt
		Subset at pt			Motif4 199				#nodes/#edges
			GO term	At	Os	Pt		At	Os	Pt
		1 of 76	P: GO:0009617: response to bacterium	-1.71	1.72	-0.96		385/2630	239/631	474/2039
		2 of 76	P: GO:0000165: MAPK cascade	-2.55	1.63	-1.13		185/1202	100/233	167/716
		3 of 76	P: GO:0061024: membrane organization	-1.73	-0.74	-2.24		288/1624	212/276	325/1038
		4 of 76	P: GO:0016044: cellular membrane organization	-1.98	-0.55	-2.27		288/1624	212/276	325/1038
		5 of 76	P: GO:0010016: shoot morphogenesis	-2.53	-0.26	-2.04		256/2834	190/660	364/2223
		Conserved:	5 terms P = 0.9962 (9962/10000) Rand. median: 12							Low at pt
		Subset at os			Motif4 199				#nodes/#edges
			GO term	At	Os	Pt		At	Os	Pt
		1 of 76	P: GO:0048444: floral organ morphogenesis	-1.88	-1.1	-0.12		107/293	62/197	100/224
		2 of 76	P: GO:0048563: post-embryonic organ morphogenesis	-1.94	-1.08	-0.28		107/293	62/197	100/224
		Conserved:	2 terms P = 0.9999 (9999/10000) Rand. median: 12							Low at os
		Subset os pt			Motif4 199				#nodes/#edges
			GO term	At	Os	Pt		At	Os	Pt
		1 of 76	P: GO:0018130: heterocycle biosynthetic process	0.09	-0.82	-0.9		514/1084	318/590	534/1165
		2 of 76	P: GO:0032268: regulation of cellular protein metabolic process	0.3	-0.98	-1.8		141/1179	87/244	154/983
		3 of 76	P: GO:0019220: regulation of phosphate metabolic process	-0.54	-0.77	-1.61		129/749	74/167	145/660
		4 of 76	P: GO:0009657: plastid organization	-1.12	-0.79	-1.93		296/2839	158/389	302/2108
		5 of 76	P: GO:0051301: cell division	-1.09	-1.79	-1.83		159/407	136/486	277/957
		Conserved:	5 terms P = 0.9968 (9968/10000) Rand. median: 12							Low os pt
	Molecular function	3 common terms
		Subset at os pt			Motif4 199				#nodes/#edges
			GO term	At	Os	Pt		At	Os	Pt
		Conserved:	0 terms P = 1.0000 (10000/10000) Rand. median: 0							Low at os pt
		Subset at pt			Motif4 199				#nodes/#edges
			GO term	At	Os	Pt		At	Os	Pt
		Conserved:	0 terms P = 1.0000 (10000/10000) Rand. median: 0							Low at pt
		Subset at os			Motif4 199				#nodes/#edges
			GO term	At	Os	Pt		At	Os	Pt
		Conserved:	0 terms P = 1.0000 (10000/10000) Rand. median: 0							Low at os
		Subset os pt			Motif4 199				#nodes/#edges
			GO term	At	Os	Pt		At	Os	Pt
		Conserved:	0 terms P = 1.0000 (10000/10000) Rand. median: 0							Low os pt
	Cellular compartment	8 common terms
		Subset at os pt			Motif4 199				#nodes/#edges
			GO term	At	Os	Pt		At	Os	Pt
		Conserved:	0 terms P = 1.0000 (10000/10000) Rand. median: 0							Low at os pt
		Subset at pt			Motif4 199				#nodes/#edges
			GO term	At	Os	Pt		At	Os	Pt
		Conserved:	0 terms P = 1.0000 (10000/10000) Rand. median: 0							Low at pt
		Subset at os			Motif4 199				#nodes/#edges
			GO term	At	Os	Pt		At	Os	Pt
		Conserved:	0 terms P = 1.0000 (10000/10000) Rand. median: 0							Low at os
		Subset os pt			Motif4 199				#nodes/#edges
			GO term	At	Os	Pt		At	Os	Pt
		Conserved:	0 terms P = 1.0000 (10000/10000) Rand. median: 0							Low os pt
